# Supplementary material for: Drosophila embryos allocate lipid droplets to specific lineages to ensure punctual development and redox homeostasis
Source: PLoS Genet. 2023 Aug 14;19(8):e1010875. doi: 10.1371/journal.pgen.1010875 (PMC10449164; doi:10.1371/journal.pgen.1010875)
Supplement: S1 Table — Genes differentially expressed in all 3 lipid droplet mutant embryos (Jabba-/-, klar-/- and dPlin2-/-). The columns from left to right show the gene name, the log2 fold change in the Jabba_vs_wild type comparison, the p adjusted value in the Jabba_vs_wild type comparison, the log2 fold change in the Klar_vs_wild type comparison, the p adjusted value in the Klar_vs_wild type comparison, the log2 fold change in the dPLIN2_vs_wild type comparison, the p adjusted value in the dPLIN2_vs_wild type comparison. (XLSX) [file pgen.1010875.s001.xlsx]

## Sheet: Sheet1
	Jabba vs WT		Klar vs WT		dPLIN2(LSD2) vs WT
current_symbol	log2FoldChange	padj	log2FoldChange	padj	log2FoldChange	padj
CG42741	10.1633	0.0023726	8.89315	7.66979e-06	10.9285	4.25297e-14
sordd2	7.43291	2.09609e-52	7.93146	1.09083e-46	7.68666	2.54747e-39
lncRNA:CR44138	7.17645	0.000584541	5.20713	0.000272125	6.19674	3.10452e-22
CR44383	7.10923	1.68477e-06	7.36262	1.6904e-05	6.82296	0.000121731
Mal-A4	6.49104	9.75604e-08	5.48388	1.34781e-07	6.91946	1.01045e-07
Cyp6a17	6.36713	3.91588e-10	6.33761	1.41045e-08	4.8731	0.000241262
Gss1	4.8292	1.92414e-62	2.83961	1.09214e-39	5.59597	1.93766e-48
CG7763	4.49615	5.4358e-05	4.18302	1.57355e-06	4.21841	8.70358e-06
udd	4.37617	2.83488e-73	1.39561	0.000299299	1.89212	0.000534779
CG8541	3.77092	0.0359365	4.25225	0.0756328	4.25743	0.00832974
CG5171	3.74305	2.81047e-26	4.16171	3.23291e-27	3.61359	3.34775e-15
lncRNA:CR44929	3.55055	0.00157678	2.28793	0.033329	3.57026	3.65628e-14
Prx2540-1	3.41848	2.52623e-07	7.37311	3.72744e-60	4.0598	3.10452e-22
asRNA:CR46048	3.20519	0.00698011	3.74406	0.0071757	3.56875	0.0189922
CG14990	3.14416	0.00214819	2.96966	0.0952229	4.50328	1.1341e-06
CG32641	2.91429	3.27106e-13	2.7199	3.48594e-06	2.88821	3.29675e-10
Grx1	2.80348	3.74574e-22	3.0321	1.03381e-20	3.14101	8.35859e-18
Hr3	2.76218	1.06705e-139	2.92166	8.13523e-47	2.60716	1.48518e-85
CG9903	2.71607	6.17142e-17	3.12239	1.84486e-15	3.10628	1.25084e-06
18SrRNA:CR41548	2.65189	1.30146e-09	3.2132	1.18502e-10	3.27507	1.57228e-05
Sclp	2.47946	4.43604e-10	2.8345	1.80368e-20	2.30651	7.06314e-08
CG15547	2.22279	1.30747e-07	1.49875	0.0871408	2.34232	1.00949e-05
plh	2.19879	2.71185e-20	2.65143	1.1624e-24	1.47307	3.80721e-07
CG9458	2.15664	0.0940803	2.93451	0.0999854	3.16496	0.0138164
Srr	2.14734	0.000557237	1.70343	0.000545188	2.43724	8.32811e-08
GstD9	1.93184	1.96992e-25	1.59116	7.65071e-10	1.38618	2.41274e-08
Cyp6a16	1.88245	2.47541e-32	1.87011	3.21096e-15	1.00776	0.00081515
Tret1-1	1.85918	4.33557e-27	1.7845	2.44355e-18	1.49678	8.6619e-19
DNaseII	1.69781	3.79083e-06	2.56392	6.15815e-13	2.33403	2.53835e-13
CG10361	1.62225	8.4866e-18	1.04592	0.000230543	1.41737	2.50893e-07
nAChRalpha3	1.51038	0.000540526	1.30329	0.00441929	1.13631	0.0627816
Irp-1A	1.49241	4.12622e-19	1.48854	1.14106e-12	1.28217	1.30152e-08
TM4SF	1.41352	0.009005	1.30898	0.012308	1.40739	0.0150573
CG42340	1.31153	0.000197485	0.970427	0.00830028	1.04371	0.0057259
CG13795	1.25023	5.75309e-06	1.26452	0.000190177	1.60759	8.03377e-05
CG16926	1.21603	0.000630204	1.09874	0.0030464	1.29206	0.0334375
CG18754	1.20204	0.000359955	1.62468	6.85113e-05	0.971458	0.0344897
Fs	1.06233	9.1587e-07	0.715281	0.0121291	0.797221	9.48499e-05
SREBP	1.04598	3.22424e-23	0.575797	0.0693988	1.23664	2.27276e-27
28SrRNA-Psi:CR45853	1.04517	0.0974075	1.53004	0.00105838	1.23022	0.000502165
Gabat	1.02059	4.75565e-06	0.839225	0.0121291	0.973899	0.0252313
mt:ND2	0.975352	2.72762e-06	0.980606	0.0566802	0.734499	2.63215e-06
CG46460	0.974572	1.51913e-05	0.618456	0.0133563	0.669625	0.0187066
His-Psi:CR33867	0.958521	0.0888133	2.35654	2.04424e-06	1.88674	0.000442741
CG6770	0.92314	9.88042e-09	0.677732	0.000468975	1.2023	5.22449e-06
l(2)41Ab	0.914274	0.0128739	1.53009	8.53873e-05	1.99622	1.55752e-11
Sting	0.877228	1.18048e-09	0.787676	0.00118569	0.851096	7.11593e-07
lncRNA:CR44997	0.854263	0.00710476	0.928368	0.00376627	0.877234	6.46281e-05
CG11619	0.813069	0.0220028	0.415333	0.0906323	0.893183	0.00395504
CG10654	0.726767	5.83966e-11	0.441699	0.0478537	0.518461	0.0917554
bwa	0.70294	0.0487493	1.0903	0.00149056	0.978186	0.0136322
CG3552	0.697198	0.00106551	0.866234	0.00376627	0.647439	0.00413742
CG12868	0.696843	0.0969309	1.67106	0.000153482	1.08454	0.000473061
asRNA:CR45139	0.683658	0.048779	2.04079	4.10844e-13	1.54814	1.43207e-07
CG12355	0.673963	6.41573e-07	0.562432	0.036171	0.713852	0.0293955
mt:srRNA	0.66264	0.00313941	0.866593	0.018548	0.611546	0.00653954
rk	0.64895	0.0515705	0.837743	0.000168693	0.916551	6.34803e-06
CG13796	0.60696	0.0232372	0.694873	0.00738174	0.756721	0.025898
Bmcp	0.594869	2.07389e-07	0.615994	0.00843904	0.536568	0.000567841
GstT4	0.525075	5.72017e-07	0.526092	0.00423897	0.88599	8.94081e-09
Psa	0.493821	2.1713e-22	0.644068	8.58463e-16	0.480207	1.58284e-08
GluRIIC	0.487329	2.7859e-06	0.45947	0.08581	0.422939	0.0962131
fok	0.397926	0.00157678	0.289404	0.083013	0.399064	0.00582891
Ubi-p5E	0.396081	0.000177846	0.360125	0.070212	0.414026	0.0166944
Rhp	0.384074	0.00119809	0.495356	0.000100661	0.440828	0.026208
mal	0.372997	0.00592426	0.623463	0.00191908	0.423683	0.0731302
Cyp6d5	0.337646	0.0421906	1.32811	0.000414502	1.00566	0.0121428
MCU	0.259107	0.0997246	0.319143	0.00207345	0.293541	0.00638897
Eno	-0.221916	5.58385e-08	-0.369254	0.00109987	-0.340207	0.00349531
pr	-0.273899	0.0108094	-0.374319	0.0436784	-0.444862	0.056172
Ir25a	-0.274592	0.048659	-0.447002	0.0821404	-0.552098	0.000243622
CG10527	-0.291509	0.000718789	-0.542234	0.00248782	-0.341415	0.0114239
Argk1	-0.297347	0.0249468	-0.298054	0.0742968	-0.390546	0.0334375
CG7071	-0.331702	0.00273745	-0.277882	0.0980751	-0.407393	0.00290512
Muted	-0.331702	0.00273745	-0.277882	0.0980751	-0.407393	0.00290512
mIF2	-0.344956	0.00541624	-0.347616	0.0756328	-0.414742	0.0199402
Rpn7	-0.351851	0.00119676	-0.509092	0.000116176	-0.396144	0.00195363
MFS15	-0.363735	0.00320849	-0.317518	0.0438972	-0.444735	0.00216387
l(2)k09913	-0.426755	0.000127128	-0.351102	0.00852395	-0.299316	0.00198683
eEF1delta	-0.429729	0.000431082	-0.295431	0.0729552	-0.355565	0.047617
rgr	-0.442543	2.20497e-05	-0.332779	0.0116161	-0.385347	0.0202864
CG7791	-0.442776	2.46916e-07	-0.333564	0.025699	-0.434146	0.00731851
GILT2	-0.486849	0.00592426	-1.02157	1.08297e-10	-0.717539	8.73075e-05
mRpL45	-0.487362	3.85103e-17	-0.480037	1.7794e-05	-0.453561	3.82486e-05
sug	-0.4967	0.00220485	-0.421527	0.0246038	-0.735008	0.000314966
Dhod	-0.515091	4.48294e-05	-0.403932	0.0936591	-0.493084	0.00638897
Hsc70-1	-0.537162	0.000911952	-0.834494	0.00159283	-1.03643	1.38067e-07
CG5377	-0.642439	0.001196	-0.613266	0.0989478	-0.6547	0.0209684
Cpr47Ef	-0.770242	0.0079346	-0.727292	0.00815375	0.809183	0.00459301
CG8665	-0.846878	0.0331465	1.26262	0.00256148	0.861063	0.0657124
Sln	-0.860229	4.41149e-06	-1.15615	0.00067771	-0.674398	0.0101567
CG3566	-0.862352	4.27205e-08	-0.531096	0.0756328	-0.635596	0.00547296
CG30274	-0.887389	0.000758571	-0.869144	0.00016103	-1.21566	1.97493e-06
pav	-0.888421	0.000127542	-0.756585	0.00612136	-0.754372	0.0340259
CG31076	-0.945571	1.40159e-10	-0.437156	0.0384966	-0.429947	0.0657124
CG10505	-0.957732	0.0551974	-1.15974	0.04715	-1.2799	0.0189922
CG13838	-0.979836	0.0580414	-1.9535	0.0544433	-1.92334	0.0316256
Gal	-0.983663	1.81245e-18	-0.672544	0.000356212	-0.842697	6.49734e-06
Adk3	-1.17024	2.18637e-14	-0.6944	0.0154429	-0.924837	0.00668865
CG31710	-1.20025	0.000966975	-0.919635	0.00458791	-11.6747	5.1166e-19
BomS1	-1.59027	0.00148448	-1.33118	0.00382402	-2.41634	2.10807e-09
CG34437	-1.67714	1.26601e-19	-0.421027	0.0421581	-1.32892	3.34277e-09
BomS2	-1.70335	4.73642e-06	-1.26086	0.00859755	-2.67254	3.58715e-08
w	-1.71888	3.52001e-13	0.520557	0.000166332	1.00664	1.55684e-16
CG43799	-1.72826	2.6906e-18	-0.673664	0.027787	-1.13674	0.00144437
CG17110	-1.78786	3.57574e-05	-1.34808	0.0226	-1.93167	0.0007296
lncRNA:CR45363	-1.94886	0.0983191	-2.61406	0.0670831	-4.64478	0.0124666
CG30283	-1.99371	1.2551e-32	-1.46303	0.0112855	-2.09647	7.26897e-11
CG18278	-2.08144	0.00334917	1.62358	0.00840588	1.61035	0.00035108
BomBc2	-2.46942	1.22886e-10	-2.43181	6.99258e-11	-2.77579	1.22174e-07
CG4830	-6.13022	5.41653e-05	-6.56926	2.09114e-07	-4.98124	0.000121135
