# Supplementary material for: Drosophila embryos allocate lipid droplets to specific lineages to ensure punctual development and redox homeostasis
Source: PLoS Genet. 2023 Aug 14;19(8):e1010875. doi: 10.1371/journal.pgen.1010875 (PMC10449164; doi:10.1371/journal.pgen.1010875)
Supplement: S2 Table — Genes differentially expressed in the Jabba-/- vs wild type comparison. The columns from left to right show the Flybase gene name, the mean of normalized counts for all samples, the log2 fold change, the standard error for the log2 fold change, the Wald statistic, p-value, p-value adjusted for multiple testing, and current gene name. (XLSX) [file pgen.1010875.s002.xlsx]

## Sheet: Sheet1
Column1	baseMean	log2FoldChange	lfcSE	stat	pvalue	padj	current_symbol
FBgn0039673	56.8609	-9.30642	1.3875	-6.70735	1.98192e-11	3.51366e-09	CG7568
FBgn0037662	21.1101	-7.87975	1.32197	-5.9606	2.51317e-09	3.05769e-07	CG11997
FBgn0037996	214.834	-6.13022	1.23608	-4.95941	7.07073e-07	5.41653e-05	CG4830
FBgn0262847	192.859	-5.53375	0.615792	-8.98641	2.55448e-19	9.05745e-17	CR43211
FBgn0040352	6.67113	-5.21636	1.47795	-3.52947	0.000416399	0.0115864	CG14416
FBgn0039053	277.202	-3.12433	0.488044	-6.40173	1.53624e-10	2.29695e-08	CG6738
FBgn0262875	4.98784	-2.71329	0.99594	-2.72435	0.00644283	0.0965646	CG43230
FBgn0053508	36.8922	-2.64204	0.441245	-5.98769	2.12843e-09	2.64138e-07	ppk13
FBgn0032913	6.84123	-2.60281	0.830869	-3.13264	0.00173243	0.0362554	CG9259
FBgn0053509	17.7672	-2.52343	0.600264	-4.20386	2.62404e-05	0.00117987	CG33509
FBgn0015035	39.5885	-2.48064	0.391745	-6.33227	2.41582e-10	3.44602e-08	Cyp4e3
FBgn0034331	301.706	-2.46942	0.342206	-7.21617	5.34718e-13	1.22886e-10	BomBc2
FBgn0034328	25.8118	-2.42101	0.499883	-4.84315	1.27794e-06	9.27441e-05	BomBc1
FBgn0023076	72.2435	-2.3983	0.636406	-3.76851	0.000164227	0.00533522	Clk
FBgn0001967	29.7774	-2.18471	0.621641	-3.51443	0.000440706	0.0121808	NimC3
FBgn0051075	1393.3	-2.13854	0.414557	-5.15862	2.48774e-07	2.10718e-05	CG31075
FBgn0033836	18.9351	-2.08144	0.533289	-3.90303	9.49966e-05	0.00334917	CG18278
FBgn0053497	212.024	-2.06259	0.181242	-11.3803	5.24042e-30	4.33557e-27	Sdic2
FBgn0260477	161.604	-1.99371	0.159903	-12.4682	1.1125e-35	1.2551e-32	CG30283
FBgn0266577	122.357	-1.9802	0.483049	-4.09938	4.14255e-05	0.00170794	asRNA:CR45108
FBgn0266903	12.265	-1.94886	0.717966	-2.71442	0.00663911	0.0983191	lncRNA:CR45363
FBgn0058469	1725.58	-1.91962	0.189416	-10.1344	3.88722e-24	2.19275e-21	lncRNA:CR40469
FBgn0033497	1930.65	-1.8151	0.181387	-10.0067	1.42357e-23	7.68106e-21	CG12912
FBgn0050272	509.395	-1.81254	0.284777	-6.36476	1.95598e-10	2.82252e-08	MFS1
FBgn0267060	12.1947	-1.7996	0.615746	-2.92263	0.0034709	0.0617103	lncRNA:CR45504
FBgn0039050	1172.75	-1.78786	0.35409	-5.04917	4.43726e-07	3.57574e-05	CG17110
FBgn0051778	290.399	-1.74244	0.378455	-4.60408	4.14286e-06	0.000249577	CG31778
FBgn0264343	732.24	-1.72826	0.18415	-9.38507	6.28747e-21	2.6906e-18	CG43799
FBgn0003996	481.95	-1.71888	0.214717	-8.00535	1.1913e-15	3.52001e-13	w
FBgn0052594	1663.79	-1.70921	0.589833	-2.89778	0.00375809	0.0654108	be
FBgn0025583	302.232	-1.70335	0.312388	-5.45268	4.9616e-08	4.73642e-06	BomS2
FBgn0085466	365.735	-1.67714	0.172597	-9.71706	2.55039e-22	1.26601e-19	CG34437
FBgn0030389	688.639	-1.65438	0.306031	-5.40593	6.44716e-08	5.88303e-06	CG15927
FBgn0024995	30.7832	-1.63594	0.531155	-3.07996	0.00207029	0.0417084	CG2680
FBgn0034329	287.62	-1.59027	0.38439	-4.13713	3.51682e-05	0.00148448	BomS1
FBgn0267175	59.8077	-1.55637	0.341712	-4.55464	5.24753e-06	0.000309361	lncRNA:CR45615
FBgn0034460	43.9771	-1.51365	0.375359	-4.03254	5.51776e-05	0.00215332	CG18367
FBgn0000826	34.6865	-1.48308	0.350732	-4.22851	2.35241e-05	0.00107329	png
FBgn0031327	458.013	-1.44204	0.198242	-7.27415	3.48604e-13	8.65236e-11	CG5397
FBgn0265498	38.744	-1.39278	0.373562	-3.72839	0.000192705	0.00602386	asRNA:CR44367
FBgn0052939	267.481	-1.35395	0.427655	-3.16599	0.00154557	0.0331843	CG32939
FBgn0000056	6581.22	-1.34823	0.170424	-7.91106	2.55216e-15	7.19824e-13	Adhr
FBgn0000055	6581.22	-1.34823	0.170424	-7.91106	2.55216e-15	7.19824e-13	Adh
FBgn0052636	20.754	-1.30109	0.437226	-2.97579	0.00292231	0.0545352	lncRNA:CR32636
FBgn0020270	726.433	-1.30072	0.20371	-6.38515	1.71226e-10	2.52966e-08	mre11
FBgn0259682	107.43	-1.29561	0.456073	-2.84081	0.00449997	0.0748795	Jabba
FBgn0259896	257.692	-1.26201	0.441847	-2.85622	0.00428722	0.0724855	NimC1
FBgn0038719	94.3203	-1.24113	0.432654	-2.86865	0.00412234	0.0701108	CG16727
FBgn0051710	495.823	-1.20025	0.281615	-4.26202	2.02589e-05	0.000966975	CG31710
FBgn0033683	176.039	-1.18175	0.247101	-4.78246	1.73162e-06	0.000120727	CG18343
FBgn0026602	1203.35	-1.17024	0.14011	-8.3523	6.69478e-17	2.18637e-14	Adk3
FBgn0037730	1424.88	-1.16825	0.256764	-4.54988	5.36759e-06	0.000314207	CG9444
FBgn0043791	4602.7	-1.15547	0.184852	-6.2508	4.08345e-10	5.50822e-08	phu
FBgn0263999	94.7977	-1.13763	0.375072	-3.03309	0.00242061	0.0473814	CG43742
FBgn0001227	113.714	-1.13556	0.230009	-4.93702	7.93252e-07	5.96622e-05	Hsp67Ba
FBgn0054038	476.865	-1.12771	0.234748	-4.8039	1.55608e-06	0.000110982	CG34038
FBgn0034870	208.541	-1.12289	0.133177	-8.43155	3.41116e-17	1.14412e-14	CG13559
FBgn0044872	833.238	-1.12019	0.156456	-7.15982	8.07845e-13	1.75883e-10	FucTC
FBgn0039052	3393	-1.11117	0.181208	-6.13206	8.67506e-10	1.13324e-07	CG6733
FBgn0266361	265.513	-1.10644	0.154024	-7.18352	6.79387e-13	1.50557e-10	asRNA:CR45009
FBgn0015036	90.5456	-1.09402	0.316102	-3.46098	0.00053821	0.0142718	Cyp4ae1
FBgn0053511	106.934	-1.06032	0.244178	-4.3424	1.40935e-05	0.000708098	CG33511
FBgn0266705	121.555	-1.05106	0.233273	-4.5057	6.61544e-06	0.000374875	asRNA:CR45195
FBgn0039086	330.087	-1.04819	0.17523	-5.98177	2.20726e-09	2.71209e-07	Ugt303B1
FBgn0034729	183.411	-1.04449	0.301166	-3.46815	0.000524064	0.0139881	CG10344
FBgn0014469	1828.93	-1.02301	0.141698	-7.21961	5.21361e-13	1.22886e-10	Cyp4e2
FBgn0030769	109.666	-1.01321	0.237862	-4.25965	2.0475e-05	0.000973543	CG13012
FBgn0031914	6660.67	-1.00968	0.15241	-6.62479	3.47742e-11	5.99371e-09	CG5973
FBgn0051636	121.111	-1.00079	0.338481	-2.9567	0.00310951	0.0570001	CG31636
FBgn0001089	949.196	-0.983663	0.104309	-9.4303	4.08932e-21	1.81245e-18	Gal
FBgn0039041	27.8743	-0.979836	0.332279	-2.94884	0.00318971	0.0580414	CG13838
FBgn0034612	85.6549	-0.957732	0.322292	-2.97163	0.00296225	0.0551974	CG10505
FBgn0028424	3843.78	-0.953505	0.272729	-3.49616	0.000472007	0.0128739	JhI-26
FBgn0051076	489.588	-0.945571	0.131407	-7.19575	6.21173e-13	1.40159e-10	CG31076
FBgn0000565	926.186	-0.9378	0.132635	-7.07054	1.54326e-12	3.24609e-10	MsrA
FBgn0053054	457.881	-0.93613	0.306	-3.05925	0.00221889	0.0441997	CG33054
FBgn0035309	101.411	-0.933167	0.343531	-2.7164	0.00659968	0.0978519	CG15879
FBgn0035679	413.229	-0.927791	0.102526	-9.04935	1.43827e-19	5.40875e-17	CG10467
FBgn0036880	115.053	-0.922855	0.329156	-2.8037	0.00505197	0.0807924	Cpr76Bc
FBgn0037761	123.131	-0.911308	0.247748	-3.67837	0.000234726	0.00710476	CG8534
FBgn0028537	7573.53	-0.896282	0.199123	-4.50116	6.75841e-06	0.000379511	CG31775
FBgn0260954	7573.53	-0.896282	0.199123	-4.50116	6.75841e-06	0.000379511	CG42586
FBgn0011692	952.304	-0.888421	0.186371	-4.76694	1.87048e-06	0.000127542	pav
FBgn0050274	857.025	-0.887389	0.205238	-4.32371	1.53426e-05	0.000758571	CG30274
FBgn0052194	135.59	-0.874856	0.214742	-4.07398	4.62158e-05	0.00188664	lncRNA:CR32194
FBgn0029854	746.953	-0.862352	0.136979	-6.29552	3.06376e-10	4.27205e-08	CG3566
FBgn0033657	186.515	-0.860229	0.157359	-5.46667	4.58568e-08	4.41149e-06	Sln
FBgn0031910	994.237	-0.855766	0.117944	-7.25571	3.99565e-13	9.72274e-11	CG15818
FBgn0032945	732.345	-0.846878	0.267422	-3.16682	0.00154114	0.0331465	CG8665
FBgn0032167	549.665	-0.842682	0.245463	-3.43303	0.000596873	0.0155613	CG5853
FBgn0029821	170.42	-0.83973	0.268196	-3.13103	0.00174195	0.0363285	CG4020
FBgn0036466	394.99	-0.839021	0.227154	-3.69362	0.00022108	0.00680794	CG18581
FBgn0262362	35.5194	-0.836933	0.301661	-2.77442	0.00553006	0.0863267	CG43060
FBgn0050043	197.546	-0.833675	0.184967	-4.50715	6.5703e-06	0.000374025	CG30043
FBgn0037298	587.332	-0.832529	0.185101	-4.4977	6.86911e-06	0.00038399	Sccpdh1
FBgn0031461	314.888	-0.830804	0.299452	-2.77441	0.0055302	0.0863267	daw
FBgn0031756	170.549	-0.819784	0.278809	-2.94031	0.00327888	0.0592379	CG13992
FBgn0041233	151.415	-0.775127	0.284738	-2.72224	0.00648404	0.0968314	Gr59e
FBgn0033603	688.41	-0.770242	0.211236	-3.64636	0.000265979	0.0079346	Cpr47Ef
FBgn0034706	528.503	-0.762964	0.164666	-4.63341	3.59694e-06	0.000219892	CG11275
FBgn0032405	1262.95	-0.760294	0.118243	-6.42993	1.27663e-10	1.95593e-08	firl
FBgn0263650	202.93	-0.759827	0.260452	-2.91734	0.00353033	0.0623207	lncRNA:CR43641
FBgn0260997	419.537	-0.759508	0.227171	-3.34333	0.000827783	0.020302	CG42598
FBgn0035282	125.796	-0.756073	0.224649	-3.36557	0.000763867	0.0190612	CNMa
FBgn0033275	25368.7	-0.753293	0.174797	-4.30953	1.63601e-05	0.000799327	CG14756
FBgn0029648	512.142	-0.743339	0.184092	-4.03787	5.39379e-05	0.00214325	CG3603
FBgn0001224	374.84	-0.742426	0.183787	-4.03959	5.35446e-05	0.00213662	Hsp23
FBgn0036332	79.3391	-0.740557	0.250087	-2.96119	0.0030645	0.0565089	Cul6
FBgn0038739	546.367	-0.740105	0.109715	-6.74571	1.5228e-11	2.82059e-09	CG4686
FBgn0039020	324.549	-0.737292	0.198522	-3.7139	0.000204087	0.00633181	CG17141
FBgn0034733	2599.91	-0.728991	0.230311	-3.16524	0.00154954	0.0332122	CG4752
FBgn0035482	410.454	-0.722775	0.136311	-5.30241	1.14282e-07	1.00585e-05	CG14985
FBgn0267704	2072.18	-0.718711	0.158503	-4.53436	5.77782e-06	0.000335059	lncRNA:flam
FBgn0033724	715.851	-0.717741	0.096664	-7.42512	1.12681e-13	3.10749e-11	CG8501
FBgn0250816	1589.72	-0.713381	0.111406	-6.40343	1.51922e-10	2.29695e-08	AGO3
FBgn0036536	90.5772	-0.709495	0.205058	-3.45998	0.000540217	0.0142944	CG12713
FBgn0051955	91.5482	-0.706704	0.20445	-3.4566	0.000547028	0.0144439	CG31955
FBgn0051002	4737.03	-0.702406	0.166838	-4.21011	2.5525e-05	0.00115608	Ugt35D1
FBgn0041234	142.333	-0.694604	0.24223	-2.86754	0.00413672	0.0702281	Gr59f
FBgn0261837	184.259	-0.69434	0.205908	-3.37208	0.000746023	0.0187412	pre-mod(mdg4)-T
FBgn0261838	184.259	-0.69434	0.205908	-3.37208	0.000746023	0.0187412	pre-mod(mdg4)-Z
FBgn0022359	573.317	-0.686825	0.228972	-2.9996	0.00270336	0.051217	Sodh-2
FBgn0038832	627.083	-0.685755	0.145475	-4.7139	2.43018e-06	0.000158729	CG15695
FBgn0027929	762.45	-0.682096	0.12854	-5.30649	1.11754e-07	9.90618e-06	NimB1
FBgn0038742	639.529	-0.671337	0.140156	-4.78991	1.66852e-06	0.000116985	Arc42
FBgn0039537	3726.68	-0.666049	0.106428	-6.25823	3.89373e-10	5.31002e-08	Hsdl2
FBgn0051875	170.784	-0.663572	0.167857	-3.95321	7.71111e-05	0.00280314	CG31875
FBgn0037377	380.658	-0.662088	0.117315	-5.64368	1.66457e-08	1.79628e-06	CG1218
FBgn0086695	160.27	-0.660773	0.176667	-3.74022	0.000183858	0.00589581	hd
FBgn0262848	455.566	-0.660772	0.229576	-2.87823	0.00399909	0.0683591	CR43212
FBgn0038795	280.542	-0.652161	0.182468	-3.57411	0.000351424	0.0099798	CG4335
FBgn0038974	191.791	-0.642439	0.152993	-4.19915	2.67919e-05	0.001196	CG5377
FBgn0032781	1030.91	-0.640621	0.129587	-4.94355	7.67121e-07	5.80486e-05	RtcB
FBgn0031261	477.913	-0.640299	0.12887	-4.96857	6.74477e-07	5.23141e-05	nAChRbeta3
FBgn0030073	390.112	-0.637724	0.136056	-4.68723	2.76925e-06	0.000177846	CG10962
FBgn0052521	3330.1	-0.637532	0.203133	-3.13849	0.00169818	0.03578	CG32521
FBgn0028479	5351.53	-0.632753	0.0939908	-6.73208	1.67253e-11	3.05237e-09	Mtpalpha
FBgn0038034	335.696	-0.632023	0.14503	-4.35788	1.31327e-05	0.000665212	Cyp9f3
FBgn0286723	6357.32	-0.628649	0.217492	-2.89045	0.00384696	0.0664913	hll
FBgn0050159	1204.51	-0.627057	0.147517	-4.25075	2.13052e-05	0.000997773	CG30159
FBgn0031378	244.524	-0.613946	0.222866	-2.75477	0.00587326	0.0900954	CG15362
FBgn0266884	390.696	-0.600593	0.157731	-3.80771	0.000140259	0.00469169	lncRNA:CR45345
FBgn0035039	2744.35	-0.599435	0.176402	-3.39811	0.000678537	0.0172908	Adck1
FBgn0039800	1668.85	-0.591976	0.140462	-4.21449	2.50346e-05	0.00113802	Npc2g
FBgn0051777	719.076	-0.590983	0.115285	-5.12629	2.95503e-07	2.4612e-05	CG31777
FBgn0030503	788.516	-0.590681	0.126407	-4.67287	2.97025e-06	0.000187111	Tango2
FBgn0040064	5358.23	-0.58801	0.0893319	-6.5823	4.63212e-11	7.84668e-09	yip2
FBgn0031092	1049.04	-0.58736	0.108809	-5.39807	6.73602e-08	6.10175e-06	Ech1
FBgn0266569	394.299	-0.584897	0.186834	-3.13057	0.0017447	0.0363285	CG42259
FBgn0031996	282.228	-0.584773	0.119687	-4.88584	1.02987e-06	7.60756e-05	CG8460
FBgn0032218	1824.05	-0.584516	0.132763	-4.40271	1.06908e-05	0.000557447	CG5381
FBgn0036749	1002.95	-0.580823	0.151728	-3.82806	0.000129159	0.0043794	CG7460
FBgn0031117	382.037	-0.577271	0.152971	-3.77372	0.000160832	0.00527532	GstT3
FBgn0029837	983.225	-0.576475	0.132526	-4.34992	1.3619e-05	0.000687038	Tsp5D
FBgn0030511	568.004	-0.571834	0.13386	-4.27189	1.93825e-05	0.000932314	CG11158
FBgn0032077	518.945	-0.566565	0.113709	-4.9826	6.27368e-07	4.92762e-05	CG9515
FBgn0031877	251.191	-0.565834	0.12934	-4.37477	1.2156e-05	0.000628569	Hmgcl
FBgn0005696	280.331	-0.56327	0.151201	-3.7253	0.000195083	0.00608287	PolA2
FBgn0266199	267.57	-0.562672	0.2021	-2.78412	0.00536725	0.0844202	asRNA:CR44894
FBgn0039107	447.749	-0.55972	0.202305	-2.76671	0.00566248	0.0878392	CG10300
FBgn0037140	913.537	-0.553259	0.138202	-4.00327	6.2473e-05	0.0023726	SLC22A
FBgn0260463	4847.9	-0.552453	0.170469	-3.24079	0.00119199	0.0271423	Unc-115b
FBgn0052251	955.446	-0.551165	0.108263	-5.09099	3.56205e-07	2.947e-05	Claspin
FBgn0027087	2215.01	-0.54557	0.100547	-5.42604	5.76177e-08	5.37621e-06	HisRS
FBgn0000426	305.311	-0.544882	0.170113	-3.20305	0.00135978	0.0298671	SmF
FBgn0031381	1001.43	-0.544022	0.169351	-3.21239	0.00131637	0.0291197	Npc2a
FBgn0030787	743.561	-0.542528	0.0956325	-5.67304	1.40282e-08	1.54062e-06	CG9609
FBgn0053105	10456.5	-0.542181	0.0994915	-5.44952	5.05059e-08	4.75565e-06	p24-2
FBgn0032013	1571.23	-0.541712	0.127263	-4.25663	2.07535e-05	0.00098302	Scgalpha
FBgn0029522	161.391	-0.541675	0.192189	-2.81846	0.00482552	0.0787956	CG13373
FBgn0036142	757.873	-0.540155	0.144628	-3.73479	0.00018787	0.00592426	Adck5
FBgn0039205	159.275	-0.538654	0.172019	-3.13136	0.00173999	0.0363285	CG13623
FBgn0047038	1520.14	-0.538235	0.136453	-3.94448	7.99722e-05	0.00288504	ND-13B
FBgn0001216	580.856	-0.537162	0.125573	-4.27767	1.88857e-05	0.000911952	Hsc70-1
FBgn0036975	1971.83	-0.534081	0.127266	-4.19658	2.70975e-05	0.00119676	CG5618
FBgn0033734	410.237	-0.524126	0.129867	-4.03586	5.44017e-05	0.00214325	CG8520
FBgn0039111	1218.18	-0.523993	0.131832	-3.97471	7.04649e-05	0.00261817	PTPMT1
FBgn0261808	1423.31	-0.522734	0.184073	-2.83982	0.00451388	0.0748795	cu
FBgn0036622	5203.76	-0.519768	0.163461	-3.17976	0.00147397	0.0319464	Agpat4
FBgn0032782	250.775	-0.515751	0.131407	-3.92482	8.6793e-05	0.00310404	Rab9
FBgn0000447	1031.22	-0.515091	0.102975	-5.00208	5.67141e-07	4.48294e-05	Dhod
FBgn0026666	675.409	-0.515066	0.107494	-4.79157	1.65484e-06	0.000116685	MagR
FBgn0036501	1031.65	-0.513281	0.0804769	-6.37799	1.79424e-10	2.61958e-08	CG7272
FBgn0044049	395.182	-0.511626	0.110766	-4.61898	3.85625e-06	0.000234588	Ilp4
FBgn0050466	300.568	-0.508951	0.121291	-4.19613	2.71514e-05	0.00119676	CG30466
FBgn0058263	4830.49	-0.506267	0.107835	-4.69481	2.6685e-06	0.000172479	MFS17
FBgn0035831	167.197	-0.502395	0.170897	-2.93975	0.00328476	0.0592499	Pop4
FBgn0034365	1083.7	-0.501796	0.110018	-4.56104	5.09018e-06	0.000303698	CG5335
FBgn0039543	1369.46	-0.501389	0.0999364	-5.01708	5.24628e-07	4.17348e-05	CROT
FBgn0039687	135.832	-0.500865	0.160369	-3.1232	0.00178895	0.0371253	Naa40
FBgn0040623	1470.25	-0.499407	0.126343	-3.95278	7.725e-05	0.00280314	Spase12
FBgn0033782	901.77	-0.4967	0.123433	-4.02404	5.72087e-05	0.00220485	sug
FBgn0033271	2043.83	-0.495582	0.104387	-4.74756	2.05882e-06	0.000138859	CG8708
FBgn0030122	475.922	-0.49431	0.155787	-3.17298	0.00150882	0.0325463	Aladin
FBgn0033890	558.66	-0.491305	0.115883	-4.23966	2.23857e-05	0.00103274	Ctf4
FBgn0039165	363.364	-0.490948	0.121297	-4.04748	5.17724e-05	0.00207257	CG6204
FBgn0030037	2260.44	-0.489226	0.154202	-3.17264	0.00151061	0.0325463	Miga
FBgn0263863	2160.64	-0.487362	0.0536169	-9.08971	9.93014e-20	3.85103e-17	mRpL45
FBgn0039099	3587.15	-0.486849	0.130365	-3.7345	0.000188087	0.00592426	GILT2
FBgn0024841	181.334	-0.482	0.164568	-2.92888	0.00340186	0.0608314	Pcd
FBgn0025592	1922	-0.480076	0.136637	-3.51352	0.000442208	0.0121951	Gk1
FBgn0046114	3358.45	-0.4794	0.108851	-4.40418	1.06187e-05	0.000557237	Gclm
FBgn0037544	210.19	-0.478696	0.13732	-3.48599	0.000490318	0.0132918	CG11035
FBgn0030518	772.453	-0.477348	0.155865	-3.06258	0.00219441	0.0438529	CG11134
FBgn0037146	7198.21	-0.475744	0.114529	-4.15393	3.26812e-05	0.00138895	P5CS
FBgn0029093	4382.83	-0.473049	0.116531	-4.05944	4.91915e-05	0.00198203	cathD
FBgn0058160	4323.53	-0.471303	0.103489	-4.55415	5.25988e-06	0.000309361	CG40160
FBgn0051133	378.882	-0.468369	0.116093	-4.03442	5.47383e-05	0.00214819	Slimp
FBgn0029710	270.061	-0.464873	0.139924	-3.32233	0.000892695	0.0215945	CG3568
FBgn0015299	226.72	-0.464513	0.141442	-3.28412	0.00102301	0.0239992	Ssb-c31a
FBgn0284257	3983.92	-0.464206	0.09906	-4.68611	2.78448e-06	0.000177846	Ttd14
FBgn0029147	1269.14	-0.463567	0.116627	-3.97478	7.04434e-05	0.00261817	NtR
FBgn0035186	246.831	-0.463432	0.16652	-2.78304	0.00538514	0.0845945	CG13912
FBgn0032160	1271.17	-0.462874	0.143227	-3.23175	0.00123034	0.0277608	CG4598
FBgn0027498	231.966	-0.460135	0.149187	-3.08428	0.00204048	0.0413089	CG2061
FBgn0036641	459.451	-0.457305	0.140238	-3.26092	0.00111053	0.0256641	Smn
FBgn0010282	1465.88	-0.45456	0.15678	-2.89935	0.00373936	0.0651762	TfIIFalpha
FBgn0260484	2843.9	-0.453449	0.135369	-3.34972	0.000808927	0.0200375	HIP
FBgn0033457	243.183	-0.45296	0.141302	-3.20561	0.00134776	0.0296555	Ntmt
FBgn0263600	301.094	-0.449786	0.114935	-3.91339	9.10078e-05	0.00321768	PolD1
FBgn0033781	278.96	-0.447393	0.131037	-3.41424	0.000639608	0.0164679	CG13319
FBgn0264561	3841.49	-0.44539	0.0984462	-4.5242	6.06257e-06	0.000348317	Glg1
FBgn0039854	989.998	-0.444734	0.121858	-3.64962	0.00026263	0.00785358	CG1635
FBgn0036691	667.245	-0.444681	0.0969706	-4.58574	4.52391e-06	0.000271216	beg
FBgn0264326	631.33	-0.444228	0.102851	-4.31914	1.56641e-05	0.000771397	PolE1
FBgn0033761	960.026	-0.4436	0.114271	-3.882	0.0001036	0.00360134	CG8778
FBgn0040339	307.898	-0.443477	0.156185	-2.83944	0.00451932	0.0748795	MED22
FBgn0052053	344.711	-0.443417	0.127225	-3.48528	0.000491616	0.0132918	CG32053
FBgn0050410	482.005	-0.443042	0.108876	-4.06924	4.71664e-05	0.00191913	Rpi
FBgn0033038	1070.76	-0.442776	0.0737723	-6.00193	1.94986e-09	2.46916e-07	CG7791
FBgn0267792	2482.13	-0.442543	0.0859603	-5.14823	2.62961e-07	2.20497e-05	rgr
FBgn0044511	289.314	-0.442484	0.12558	-3.52352	0.000425863	0.0117968	mRpS21
FBgn0053120	224.727	-0.44236	0.152261	-2.90527	0.00366939	0.0642269	CG33120
FBgn0013773	400.766	-0.441232	0.108452	-4.06847	4.73226e-05	0.00191919	Cyp6a22
FBgn0266709	210.882	-0.436411	0.151509	-2.88043	0.00397132	0.068072	Zmynd10
FBgn0034564	596.488	-0.433961	0.10711	-4.05154	5.08815e-05	0.00204349	CG9344
FBgn0011659	168.501	-0.433903	0.141238	-3.07214	0.00212527	0.0426084	Mlh1
FBgn0034642	507.672	-0.429979	0.155789	-2.76001	0.00577992	0.0891041	CG15674
FBgn0032198	5995.74	-0.429729	0.096153	-4.46922	7.85049e-06	0.000431082	eEF1delta
FBgn0037356	814.404	-0.429173	0.11799	-3.63738	0.000275424	0.00819668	CG12170
FBgn0013548	602.068	-0.429019	0.143693	-2.98567	0.00282962	0.0532054	l(2)dtl
FBgn0025352	2953.28	-0.428988	0.0872455	-4.91703	8.78691e-07	6.56901e-05	Mtpbeta
FBgn0038461	1801.69	-0.428337	0.072203	-5.93241	2.98527e-09	3.59681e-07	EMC2B
FBgn0021979	3607.42	-0.426755	0.0894707	-4.76978	1.84429e-06	0.000127128	l(2)k09913
FBgn0037063	637.893	-0.423152	0.109588	-3.86131	0.000112782	0.00385572	CG9391
FBgn0001258	12819.7	-0.423121	0.105321	-4.01743	5.8837e-05	0.0022536	Ldh
FBgn0037672	320.373	-0.419859	0.141773	-2.96148	0.00306162	0.0565089	sage
FBgn0037315	2157.75	-0.419709	0.135634	-3.09442	0.00197196	0.0401181	Cerk
FBgn0039802	425.185	-0.419203	0.144261	-2.90586	0.00366241	0.0641956	dj-1beta
FBgn0030743	325.626	-0.41332	0.128613	-3.21367	0.00131051	0.0290417	CG9921
FBgn0037317	344.91	-0.412149	0.100636	-4.09543	4.21384e-05	0.00173158	CG14667
FBgn0032166	2074.11	-0.412006	0.119809	-3.43887	0.000584143	0.0152937	CG4619
FBgn0037341	1766.95	-0.410588	0.137926	-2.97688	0.00291195	0.0544236	CG12746
FBgn0038038	961.432	-0.409284	0.12627	-3.24134	0.00118971	0.0271403	Sccpdh2
FBgn0032881	414.01	-0.409134	0.135001	-3.0306	0.00244071	0.0476996	Amacr
FBgn0035035	384.088	-0.40736	0.105083	-3.87655	0.000105948	0.00365226	Samtor
FBgn0023513	312.278	-0.404592	0.121623	-3.3266	0.000879112	0.0213917	CG14803
FBgn0037794	652.631	-0.400316	0.124231	-3.22235	0.00127145	0.0282773	CG6254
FBgn0025624	339.636	-0.399926	0.133314	-2.99987	0.00270092	0.051217	CG4025
FBgn0034859	254.536	-0.39679	0.131032	-3.02819	0.00246025	0.0480057	CG3520
FBgn0033428	1877.98	-0.396059	0.092419	-4.28548	1.82346e-05	0.000883953	Urod
FBgn0004507	21228.8	-0.396059	0.0716016	-5.53142	3.17649e-08	3.15362e-06	GlyP
FBgn0286783	2387.87	-0.395582	0.0715026	-5.53242	3.15834e-08	3.15362e-06	Etf-QO
FBgn0003462	2608.89	-0.391927	0.133525	-2.93523	0.00333304	0.0599168	Sod1
FBgn0286828	1207.03	-0.388406	0.103898	-3.73833	0.000185245	0.00590975	dind
FBgn0038950	1230.59	-0.38344	0.100979	-3.79721	0.000146334	0.00486864	CG5382
FBgn0011703	1582.37	-0.382372	0.09141	-4.18304	2.87631e-05	0.00125687	RnrL
FBgn0051648	215.896	-0.380616	0.132218	-2.87869	0.00399333	0.0683549	CG31648
FBgn0026721	8449.95	-0.378272	0.0900575	-4.20034	2.6652e-05	0.00119405	fat-spondin
FBgn0261881	260.506	-0.376304	0.119738	-3.14273	0.00167379	0.0353862	Ankrd49
FBgn0030217	511.159	-0.372309	0.125482	-2.96704	0.0030068	0.0557763	CG2124
FBgn0033716	1067.93	-0.371784	0.0994918	-3.73683	0.000186352	0.00592426	Den1
FBgn0011704	2231.93	-0.369128	0.132008	-2.79626	0.00516985	0.0819923	RnrS
FBgn0029503	427.514	-0.368683	0.100578	-3.66564	0.000246718	0.0074135	mora
FBgn0260779	499.677	-0.367847	0.12914	-2.84843	0.00439348	0.0735452	GatA
FBgn0264672	836.82	-0.367553	0.111215	-3.30489	0.000950129	0.0226752	Eogt
FBgn0034392	1365.54	-0.363735	0.0929135	-3.91477	9.04892e-05	0.00320849	MFS15
FBgn0051159	545.746	-0.363577	0.0937525	-3.87805	0.000105298	0.00363997	mRRF2
FBgn0286788	933.338	-0.362341	0.12885	-2.81212	0.00492165	0.0797359	Orc1
FBgn0029174	2138.39	-0.359304	0.0872103	-4.11997	3.78928e-05	0.00157802	Fkbp59
FBgn0033208	520.098	-0.35893	0.129525	-2.77113	0.00558626	0.086983	mRpL52
FBgn0040398	11347.5	-0.358693	0.126684	-2.83141	0.00463435	0.0763775	CG14629
FBgn0035911	1236.81	-0.357346	0.0819519	-4.36043	1.29806e-05	0.000660202	CG6638
FBgn0040290	531.684	-0.357334	0.0989167	-3.61247	0.000303296	0.0088981	RecQ4
FBgn0031998	1141.89	-0.356198	0.124158	-2.8689	0.00411897	0.0701108	SLC5A11
FBgn0039877	1993.51	-0.354968	0.0791184	-4.48655	7.23873e-06	0.000401038	Mccc1
FBgn0020389	15533.8	-0.352891	0.116882	-3.01922	0.00253425	0.0487493	Papss
FBgn0028688	2293.22	-0.351851	0.0838586	-4.19577	2.71947e-05	0.00119676	Rpn7
FBgn0019830	3270.38	-0.351272	0.093941	-3.73928	0.000184545	0.00590258	colt
FBgn0031217	1056.26	-0.350909	0.0841963	-4.16775	3.07626e-05	0.00133019	CG11377
FBgn0029664	547.22	-0.349337	0.096693	-3.61284	0.000302857	0.0088981	CG10802
FBgn0038426	450.71	-0.345422	0.110229	-3.13368	0.00172627	0.0362488	mRpS33
FBgn0037265	361.226	-0.345033	0.104939	-3.28796	0.00100917	0.0238096	spartin
FBgn0039588	643.241	-0.344956	0.091644	-3.76409	0.000167157	0.00541624	mIF2
FBgn0000108	15825.9	-0.34404	0.087327	-3.93967	8.1594e-05	0.00293502	Appl
FBgn0031977	450.357	-0.34248	0.10483	-3.26701	0.0010869	0.0252592	baf
FBgn0035336	636.621	-0.341511	0.0860254	-3.96988	7.19082e-05	0.00266382	CG9004
FBgn0022338	1393.75	-0.340454	0.0860051	-3.95853	7.54113e-05	0.00275251	dnk
FBgn0021765	2680.81	-0.339223	0.118127	-2.87167	0.00408303	0.0696979	scu
FBgn0036147	20352.7	-0.337856	0.0847951	-3.98438	6.76577e-05	0.00253665	Plod
FBgn0086712	1602.24	-0.337521	0.104645	-3.2254	0.00125799	0.0280785	Egm
FBgn0010548	6037.58	-0.337319	0.108691	-3.10346	0.00191275	0.0393383	Aldh-III
FBgn0032506	1477.1	-0.335825	0.0622642	-5.39355	6.90803e-08	6.21222e-06	CG9395
FBgn0039357	773.95	-0.33578	0.0949694	-3.53566	0.000406754	0.0113894	CG4743
FBgn0262619	360.327	-0.334728	0.120117	-2.78668	0.00532515	0.0838643	DNAlig1
FBgn0260467	1530.71	-0.331702	0.0837515	-3.96055	7.4778e-05	0.00273745	CG7071
FBgn0083967	1530.71	-0.331702	0.0837515	-3.96055	7.4778e-05	0.00273745	Muted
FBgn0028572	2096.59	-0.331492	0.0996408	-3.32687	0.000878276	0.0213917	qtc
FBgn0032200	645.23	-0.331129	0.111803	-2.96172	0.00305923	0.0565089	CG5676
FBgn0036964	522.736	-0.329046	0.109015	-3.01835	0.00254156	0.0487493	FRG1
FBgn0051866	315.36	-0.328149	0.109747	-2.99005	0.00278934	0.0526074	Ada1-2
FBgn0031143	1100.8	-0.326564	0.0752542	-4.33948	1.42821e-05	0.000714683	CG1532
FBgn0031779	2559.04	-0.326497	0.0976528	-3.34345	0.000827447	0.020302	CG9175
FBgn0040493	2198.26	-0.326411	0.067188	-4.85817	1.18477e-06	8.64885e-05	grsm
FBgn0032000	637.166	-0.324683	0.0970652	-3.345	0.000822833	0.0203009	CG8372
FBgn0031094	262.026	-0.323945	0.119643	-2.7076	0.00677714	0.0997679	CG9578
FBgn0038737	367.459	-0.32391	0.102879	-3.14847	0.00164128	0.0348175	CG11447
FBgn0027079	4488.06	-0.322571	0.0782096	-4.12444	3.71634e-05	0.00156338	ValRS
FBgn0033367	9053.71	-0.321715	0.0821052	-3.91833	8.9166e-05	0.00317063	PPO2
FBgn0053506	905.034	-0.317264	0.086693	-3.65962	0.000252587	0.00757152	CG33506
FBgn0034035	1298.13	-0.31638	0.0991879	-3.1897	0.00142419	0.0311715	CG8207
FBgn0036121	1482.87	-0.313441	0.0663162	-4.72646	2.28473e-06	0.000151623	CG6310
FBgn0037313	1473.56	-0.312224	0.082428	-3.78784	0.000151961	0.00501553	CG1161
FBgn0013770	15762.4	-0.310192	0.109226	-2.8399	0.00451274	0.0748795	Cp1
FBgn0029094	599.543	-0.309476	0.095909	-3.22677	0.00125196	0.0280785	asf1
FBgn0027080	2980.81	-0.309454	0.0769517	-4.0214	5.7852e-05	0.00222274	TyrRS
FBgn0035848	623.632	-0.30605	0.0892078	-3.43075	0.000601915	0.015625	Uxs
FBgn0026634	1252.09	-0.305751	0.0690752	-4.42635	9.58418e-06	0.000517129	Cog2
FBgn0021795	9118.3	-0.304831	0.0958345	-3.18081	0.00146864	0.0319192	Tapdelta
FBgn0030003	679.933	-0.303687	0.104546	-2.90483	0.00367455	0.0642269	CG2116
FBgn0016672	1138.77	-0.303067	0.0992688	-3.05299	0.0022657	0.0450598	Ipp
FBgn0035726	754.704	-0.302998	0.100176	-3.02466	0.00248914	0.0483073	CG9953
FBgn0010053	2311.85	-0.302952	0.0740828	-4.08937	4.32538e-05	0.00177155	Jheh1
FBgn0037892	604.715	-0.302605	0.102318	-2.9575	0.00310148	0.0570001	mRpL40
FBgn0033351	884.094	-0.30173	0.10262	-2.94026	0.00327932	0.0592379	AIMP1
FBgn0031457	826.687	-0.300514	0.091055	-3.30036	0.000965621	0.0229566	Snx21
FBgn0034172	870.156	-0.300321	0.107669	-2.78929	0.00528233	0.0834047	CG6665
FBgn0262109	129231	-0.298483	0.0856282	-3.48581	0.000490658	0.0132918	lncRNA:CR42862
FBgn0031093	762.904	-0.298318	0.0925075	-3.22479	0.00126063	0.028087	CG9581
FBgn0260944	2271.18	-0.297599	0.0844146	-3.52544	0.00042278	0.0117376	Rbp1
FBgn0086768	1107.21	-0.297479	0.109259	-2.72271	0.00647495	0.0968123	Pcmt
FBgn0000116	25367.1	-0.297347	0.0908876	-3.27159	0.00106944	0.0249468	Argk1
FBgn0038868	1218.03	-0.295098	0.0586167	-5.03436	4.79449e-07	3.83869e-05	CG5862
FBgn0027601	6484.22	-0.294982	0.0701415	-4.20553	2.60475e-05	0.00117545	pdgy
FBgn0038961	2247.36	-0.294163	0.0632238	-4.65272	3.27583e-06	0.000204287	CG13850
FBgn0036547	2837.93	-0.293212	0.104647	-2.8019	0.00508023	0.0811399	CG17032
FBgn0260767	737.617	-0.292767	0.101106	-2.89563	0.00378397	0.0655853	CG42565
FBgn0034758	737.617	-0.292767	0.101106	-2.89563	0.00378397	0.0655853	CG13510
FBgn0034759	737.617	-0.292767	0.101106	-2.89563	0.00378397	0.0655853	CG13511
FBgn0005655	1367.93	-0.292257	0.102185	-2.86008	0.00423535	0.0717857	PCNA
FBgn0034583	1724.86	-0.291509	0.0672093	-4.33733	1.44221e-05	0.000718789	CG10527
FBgn0000352	1861.19	-0.290908	0.0802482	-3.6251	0.000288847	0.00855512	cos
FBgn0033341	445.822	-0.290558	0.103445	-2.80881	0.00497244	0.0801625	MrgBP
FBgn0267384	2384.18	-0.289876	0.0526629	-5.50436	3.70507e-08	3.6492e-06	Ubc7
FBgn0036144	4648.18	-0.288811	0.0868989	-3.32353	0.000888855	0.0215474	GlcAT-P
FBgn0027085	1503.51	-0.288221	0.0884308	-3.25928	0.00111694	0.0257165	LeuRS-m
FBgn0031896	1089.72	-0.28684	0.0971878	-2.9514	0.00316335	0.0577312	CG4502
FBgn0015799	2823.31	-0.285859	0.0744275	-3.84077	0.000122647	0.00416999	Rbf
FBgn0034537	1144.19	-0.284399	0.102751	-2.76783	0.00564303	0.087647	DMAP1
FBgn0024556	7036.8	-0.284024	0.0683629	-4.15465	3.25792e-05	0.00138895	mEFTu1
FBgn0032643	3080.18	-0.284023	0.0864138	-3.28678	0.00101339	0.0238638	GCS2beta
FBgn0038976	1948.87	-0.279768	0.099701	-2.80607	0.005015	0.0803711	Pfdn5
FBgn0038234	500.258	-0.278567	0.0954084	-2.91973	0.00350334	0.0620925	mRpL11
FBgn0031708	571.485	-0.275635	0.0960902	-2.86851	0.00412416	0.0701108	CG7382
FBgn0034419	1804.96	-0.275619	0.0686708	-4.01363	5.97925e-05	0.00228315	CG15111
FBgn0003978	464.267	-0.275453	0.097951	-2.81215	0.00492121	0.0797359	vls
FBgn0033191	1578.85	-0.275316	0.0766386	-3.59239	0.000327654	0.00947829	CG1598
FBgn0031634	466.075	-0.274592	0.0908866	-3.02126	0.00251725	0.048659	Ir25a
FBgn0003141	990.637	-0.273899	0.0771383	-3.55076	0.00038412	0.0108094	pr
FBgn0019925	12551.9	-0.273693	0.0825016	-3.31743	0.000908506	0.0218077	Surf4
FBgn0036484	1802.41	-0.270078	0.092755	-2.91174	0.00359422	0.0631788	Pex3
FBgn0262743	4980.95	-0.269635	0.0363625	-7.41518	1.21462e-13	3.27684e-11	Fs(2)Ket
FBgn0267428	8444.04	-0.26676	0.0569941	-4.68048	2.86201e-06	0.000181212	DIP-lambda
FBgn0038438	880.491	-0.266278	0.0952339	-2.79604	0.00517324	0.0819923	Der-2
FBgn0032635	601.696	-0.265722	0.0900241	-2.95168	0.00316048	0.0577312	CG15141
FBgn0001098	30326.8	-0.26536	0.0793547	-3.34397	0.000825887	0.020302	Gdh
FBgn0024689	1067.1	-0.264829	0.0832165	-3.18241	0.00146057	0.0317993	fws
FBgn0027339	2237.81	-0.263678	0.0764931	-3.44708	0.000566677	0.0148678	jim
FBgn0038583	632.196	-0.259519	0.0898418	-2.88862	0.00386934	0.0665999	CG7183
FBgn0025720	694.188	-0.259277	0.0949864	-2.72962	0.00634067	0.0951484	Ate1
FBgn0035942	444.803	-0.258939	0.0945526	-2.73857	0.00617075	0.0935039	ValRS-m
FBgn0033235	2600.53	-0.257827	0.0698756	-3.6898	0.000224429	0.00686	CG8728
FBgn0035702	674.835	-0.254496	0.0923035	-2.75716	0.00583058	0.0896623	CG10147
FBgn0039117	601.302	-0.25416	0.0902545	-2.81604	0.00486196	0.0790785	tst
FBgn0011826	3131.27	-0.252778	0.0627817	-4.0263	5.66602e-05	0.00219051	Pp2B-14D
FBgn0035592	745.145	-0.249513	0.077358	-3.22543	0.00125782	0.0280785	CG10674
FBgn0265190	772.771	-0.248838	0.0822767	-3.0244	0.00249127	0.0483073	PIG-S
FBgn0034432	5864.87	-0.248126	0.0690462	-3.59362	0.000326118	0.00945589	CG7461
FBgn0033178	889.612	-0.24749	0.086817	-2.85071	0.00436219	0.073443	CG11127
FBgn0010228	10785.3	-0.246687	0.0580472	-4.24977	2.13993e-05	0.000997773	HmgZ
FBgn0261789	1028.03	-0.242588	0.0700324	-3.46394	0.000532323	0.0141459	SmD2
FBgn0032690	1721.59	-0.242481	0.0781768	-3.1017	0.00192415	0.039469	CG10333
FBgn0038738	776.111	-0.241414	0.0778951	-3.09922	0.0019403	0.0396572	CG4572
FBgn0039252	2664.61	-0.240206	0.066949	-3.58789	0.000333364	0.00959872	CG11771
FBgn0004066	1222.16	-0.239048	0.0689617	-3.46639	0.000527506	0.014048	Prosalpha4
FBgn0036509	2417.92	-0.236869	0.0500177	-4.7357	2.18296e-06	0.000146058	CG7739
FBgn0004404	4914.58	-0.235534	0.0408892	-5.7603	8.39642e-09	9.47269e-07	RpS14b
FBgn0250843	1054.22	-0.234692	0.0639404	-3.67048	0.000242096	0.00731	Prosalpha6
FBgn0086134	1472.45	-0.233692	0.0728218	-3.2091	0.00133152	0.0294025	Prosalpha2
FBgn0027615	1607.46	-0.231588	0.0789076	-2.93493	0.00333622	0.0599168	OXA1L
FBgn0261938	2036.75	-0.231342	0.0619408	-3.73489	0.000187797	0.00592426	PolrMT
FBgn0021856	717.037	-0.228762	0.0791847	-2.88897	0.00386506	0.0665999	l(2)k14505
FBgn0035631	1879.5	-0.228311	0.0705455	-3.23636	0.00121064	0.0273897	Txl
FBgn0035122	836.109	-0.227684	0.0702939	-3.23903	0.00119938	0.0272109	mRpL17
FBgn0016660	830.04	-0.227478	0.0801453	-2.83832	0.00453521	0.0750427	H15
FBgn0023174	1979.15	-0.225703	0.0559235	-4.03592	5.43899e-05	0.00214325	Prosbeta2
FBgn0034742	2620.28	-0.225546	0.0615186	-3.6663	0.000246085	0.00741242	CG4294
FBgn0040234	3115.05	-0.225192	0.0621631	-3.6226	0.000291657	0.00861776	c12.2
FBgn0050493	1004.46	-0.223943	0.0769381	-2.91069	0.00360635	0.0633025	Coq9
FBgn0036334	3677.99	-0.223276	0.0764431	-2.92081	0.00349126	0.0619836	CG11267
FBgn0033816	2266.96	-0.222852	0.0509823	-4.37115	1.23593e-05	0.0006338	CG4679
FBgn0030263	1466.73	-0.222838	0.0748493	-2.97716	0.00290935	0.0544236	CG2076
FBgn0020764	2227.87	-0.22242	0.0578728	-3.84326	0.00012141	0.00413929	Alas
FBgn0000579	12640.2	-0.221916	0.0355237	-6.24699	4.18451e-10	5.58385e-08	Eno
FBgn0029118	2765.27	-0.22076	0.0726299	-3.03951	0.00236961	0.0466775	ScsbetaG
FBgn0051158	4577.26	-0.220646	0.0754874	-2.92296	0.00346725	0.0617103	Efa6
FBgn0042138	2430.05	-0.220041	0.0653495	-3.36715	0.000759507	0.019003	Apt1
FBgn0037440	2575.31	-0.218746	0.0677863	-3.22699	0.00125099	0.0280785	CRAT
FBgn0028694	1575.54	-0.215061	0.0618793	-3.47549	0.000509917	0.0137107	Rpn11
FBgn0022343	3091.44	-0.215015	0.0697114	-3.08436	0.00203992	0.0413089	CG3760
FBgn0011745	2473.75	-0.205595	0.0550996	-3.73134	0.000190466	0.00596891	Arp1
FBgn0037215	3429.06	-0.203175	0.0739338	-2.74807	0.00599474	0.0913941	beta-Man
FBgn0040918	5871.75	-0.202267	0.0529394	-3.82072	0.000133064	0.00447513	schlank
FBgn0263979	1261.69	-0.198274	0.0715402	-2.7715	0.00557981	0.086983	Caf1-55
FBgn0029594	832.43	-0.196278	0.0687959	-2.85305	0.00433014	0.0731115	Coa8
FBgn0036623	2202.69	-0.195739	0.059877	-3.26902	0.00107922	0.0251278	Agpat3
FBgn0029718	1439.92	-0.193694	0.0692687	-2.79628	0.00516947	0.0819923	mRpL30
FBgn0031285	7923.02	-0.190105	0.0694213	-2.73842	0.00617344	0.0935039	CG3662
FBgn0036763	911.369	-0.188851	0.0639547	-2.9529	0.00314809	0.0576221	TrpRS-m
FBgn0015834	6766.54	-0.183216	0.0438184	-4.18125	2.89915e-05	0.0012624	eIF3i
FBgn0028693	1592.96	-0.182941	0.0662962	-2.75944	0.00579	0.0891487	Rpn12
FBgn0031670	2285.06	-0.179978	0.0602805	-2.98568	0.00282947	0.0532054	SelT
FBgn0032242	2406.84	-0.17934	0.051583	-3.47672	0.000507582	0.0136937	CG5355
FBgn0037074	4197.49	-0.177894	0.0490725	-3.62513	0.000288817	0.00855512	Tbc1d8-9
FBgn0052441	2124.02	-0.175808	0.0581558	-3.02305	0.00250242	0.0484478	EMC10
FBgn0038984	7329.81	-0.175764	0.05596	-3.1409	0.00168431	0.0355481	AdipoR
FBgn0037329	1494.26	-0.175641	0.0623698	-2.81611	0.00486083	0.0790785	POLDIP2
FBgn0032596	1161.19	-0.169545	0.0605268	-2.80116	0.005092	0.0812234	Prosbeta4
FBgn0261279	4717.43	-0.168764	0.0573477	-2.94282	0.00325242	0.0590095	lqfR
FBgn0011787	2295.4	-0.16711	0.0538871	-3.10111	0.00192794	0.0394814	mRpL12
FBgn0261380	1798.29	-0.161663	0.0591014	-2.73535	0.00623133	0.093848	mRpL37
FBgn0028685	2789.85	-0.154548	0.0559443	-2.76254	0.00573538	0.0886377	Rpt4
FBgn0039902	4495.82	-0.150415	0.0476117	-3.15921	0.00158199	0.0337908	Zip102B
FBgn0028687	3022.53	-0.148633	0.0488781	-3.04089	0.00235881	0.0465387	Rpt1
FBgn0037580	4119.45	-0.141678	0.0515068	-2.75067	0.0059473	0.0910061	DppIII
FBgn0022023	6090.76	-0.141534	0.0510845	-2.7706	0.00559536	0.0870155	eIF3h
FBgn0015247	2623.48	-0.140438	0.0500528	-2.8058	0.00501914	0.0803711	Diap2
FBgn0037135	13450.5	0.0855584	0.0278547	3.0716	0.00212915	0.0426172	CG7414
FBgn0264357	10487.7	0.128964	0.0440598	2.92703	0.00342219	0.0610192	SNF4Agamma
FBgn0027101	4837.43	0.130943	0.0478887	2.73431	0.00625106	0.0940311	Dyrk3
FBgn0031170	2020.41	0.135015	0.0473774	2.84977	0.0043751	0.0734709	Abca3
FBgn0086706	14128.3	0.137998	0.0405918	3.39965	0.000674709	0.0172287	pix
FBgn0021800	2880.47	0.141445	0.049461	2.85973	0.00424004	0.0717857	Reph
FBgn0026777	3912.92	0.14755	0.0455946	3.23612	0.00121168	0.0273897	Rad23
FBgn0028473	15685.7	0.150761	0.0324672	4.64348	3.42586e-06	0.00021047	Non1
FBgn0034420	9445.19	0.151115	0.0448113	3.37227	0.000745525	0.0187412	CG10737
FBgn0025608	3021.1	0.155957	0.0502573	3.10317	0.00191461	0.0393383	Faf2
FBgn0005536	8988.65	0.160989	0.058661	2.7444	0.00606223	0.0923096	Mbs
FBgn0264975	41262	0.16206	0.0575587	2.81557	0.00486915	0.0790918	Nrg
FBgn0039132	2477.01	0.169543	0.0472832	3.58568	0.0003362	0.00963566	AP-1sigma
FBgn0034720	6261.85	0.169726	0.0523964	3.23927	0.00119837	0.0272109	Liprin-gamma
FBgn0263593	7963.88	0.174649	0.0605884	2.88255	0.00394468	0.0678026	Lpin
FBgn0046704	7898.81	0.176214	0.0601111	2.93147	0.00337365	0.0604141	Liprin-alpha
FBgn0260442	60231.4	0.178491	0.0639918	2.78928	0.00528252	0.0834047	rhea
FBgn0267350	4293.58	0.179582	0.0544058	3.30078	0.000964152	0.0229566	Pi4KIIIalpha
FBgn0264574	9774.02	0.180548	0.0435697	4.14389	3.41465e-05	0.00144627	Glut1
FBgn0034611	2078.6	0.182675	0.0470311	3.88413	0.000102697	0.00357997	MFS16
FBgn0013981	6801.72	0.187593	0.0581318	3.22703	0.00125083	0.0280785	His4r
FBgn0052085	1513.33	0.189342	0.0691881	2.73663	0.00620725	0.093827	CG32085
FBgn0027506	2724.74	0.190335	0.0688764	2.76343	0.00571972	0.0885059	EDTP
FBgn0035528	1530.93	0.19048	0.0681862	2.79353	0.00521363	0.082527	CG15012
FBgn0024291	4947.75	0.19102	0.0645975	2.95708	0.00310566	0.0570001	Sirt1
FBgn0016061	4791.2	0.192359	0.0662823	2.90211	0.00370656	0.0646954	side
FBgn0033872	4111.06	0.195868	0.065929	2.97089	0.00296939	0.0552475	CG6329
FBgn0004914	2783.82	0.198466	0.0611899	3.24344	0.00118095	0.02699	Hnf4
FBgn0038552	1341.83	0.200097	0.0613274	3.26277	0.0011033	0.0255925	Alg1
FBgn0025394	6582.99	0.200964	0.0472496	4.25324	2.10704e-05	0.000994232	inc
FBgn0036376	2286.88	0.20117	0.0579531	3.47125	0.000518034	0.0138851	Liprin-beta
FBgn0030467	1839.53	0.201688	0.0597857	3.37352	0.000742142	0.0187412	CG1764
FBgn0028717	2163.83	0.204317	0.066189	3.08687	0.00202273	0.0410837	Lnk
FBgn0266019	16594.8	0.206427	0.0543838	3.79574	0.000147203	0.00488448	rudhira
FBgn0022787	7228.73	0.209785	0.0593421	3.53519	0.000407485	0.0113894	Hel89B
FBgn0000119	3190.28	0.211777	0.0588119	3.60092	0.000317097	0.00921587	arr
FBgn0051224	6464.7	0.212436	0.0667451	3.18279	0.00145862	0.0317993	CG31224
FBgn0035285	2868.05	0.215413	0.0762401	2.82545	0.00472142	0.077449	CG12025
FBgn0033244	1588.01	0.222178	0.0681152	3.26179	0.0011071	0.0256327	CG8726
FBgn0267390	5673.47	0.223352	0.0672559	3.32094	0.000897163	0.021619	dop
FBgn0002643	10526.1	0.228623	0.076222	2.99943	0.00270485	0.051217	mam
FBgn0031969	1967.97	0.233115	0.0658993	3.53744	0.000404018	0.0113436	pes
FBgn0003654	4870.29	0.23421	0.0488293	4.7965	1.61462e-06	0.0001145	sw
FBgn0025741	11953.7	0.235137	0.0831299	2.82856	0.00467586	0.0769595	PlexA
FBgn0004101	2981.94	0.236018	0.0858505	2.74918	0.00597447	0.091197	bs
FBgn0262737	5258.76	0.239312	0.0716294	3.34097	0.000834865	0.0204353	mub
FBgn0261532	1700.92	0.244984	0.0738412	3.31771	0.000907571	0.0218077	cdm
FBgn0036494	3182.59	0.2478	0.0900369	2.75221	0.00591951	0.0906928	Toll-6
FBgn0020386	13643.1	0.251153	0.0841506	2.98457	0.0028398	0.053316	Pdk1
FBgn0034271	1291.14	0.252906	0.0888814	2.84543	0.00443512	0.0740778	Vps50
FBgn0050419	1738.27	0.257217	0.0907773	2.8335	0.00460411	0.0759801	CG30419
FBgn0030243	4617.98	0.259093	0.0942363	2.74939	0.00597057	0.091197	CG2186
FBgn0042185	3196.08	0.259107	0.0956771	2.70814	0.00676617	0.0997246	MCU
FBgn0265045	21857.6	0.265425	0.0949256	2.79614	0.00517168	0.0819923	Strn-Mlck
FBgn0039827	2881.35	0.269509	0.0887807	3.03567	0.00240004	0.0471274	CG1544
FBgn0263346	15231	0.270696	0.0750361	3.60754	0.000309116	0.009005	smash
FBgn0001991	5653.46	0.270781	0.096129	2.81685	0.00484973	0.0790785	Ca-alpha1D
FBgn0052296	4466.2	0.271292	0.0997194	2.72056	0.0065172	0.0970236	Mrtf
FBgn0020294	4047.52	0.271901	0.0963027	2.8234	0.00475173	0.0777955	ko
FBgn0044452	4168.9	0.273096	0.0936699	2.91551	0.00355105	0.0625974	Atg2
FBgn0004509	8183.15	0.275479	0.0927646	2.96966	0.00298127	0.0553855	Fur1
FBgn0011206	19990.8	0.278261	0.090292	3.08179	0.0020576	0.0415877	bol
FBgn0260400	3989.02	0.278934	0.0614992	4.53558	5.74465e-06	0.0003347	elav
FBgn0287864	5636.86	0.279698	0.0741257	3.77329	0.000161108	0.00527532	hbs
FBgn0000635	24086.2	0.28017	0.0821002	3.41255	0.000643592	0.0165362	Fas2
FBgn0261287	3990.36	0.285667	0.089999	3.17412	0.00150293	0.0324936	ymp
FBgn0039260	5161.26	0.289206	0.068388	4.2289	2.34841e-05	0.00107329	Smg6
FBgn0283657	6440.73	0.289247	0.0957587	3.02058	0.00252287	0.0486918	Tlk
FBgn0031258	2989.03	0.2895	0.0635476	4.55563	5.22276e-06	0.000309361	CG4297
FBgn0052243	513.167	0.289769	0.105826	2.73816	0.00617834	0.0935039	CG32243
FBgn0000028	523.489	0.293078	0.1076	2.72378	0.00645394	0.0966144	acj6
FBgn0260642	2691.58	0.293616	0.0945362	3.10586	0.00189726	0.0391114	Antp
FBgn0046706	1678.02	0.295333	0.0849824	3.47523	0.000510421	0.0137107	Haspin
FBgn0036734	5092.24	0.295813	0.0960046	3.08123	0.00206146	0.0415979	CG7564
FBgn0031645	2889.65	0.303054	0.102469	2.95751	0.00310138	0.0570001	CG3036
FBgn0010051	8883.77	0.303725	0.106617	2.84876	0.00438901	0.0735452	Itpr
FBgn0039507	4091.89	0.307523	0.0524859	5.85916	4.65226e-09	5.5514e-07	mrt
FBgn0037448	1960.9	0.308206	0.11055	2.78794	0.00530439	0.0836436	CG15186
FBgn0283437	5669.99	0.312189	0.0981867	3.17955	0.00147505	0.0319464	PPO1
FBgn0259823	2964.66	0.313016	0.0770361	4.06324	4.83955e-05	0.00195631	CG42404
FBgn0265523	10055.6	0.313399	0.0948252	3.30502	0.000949682	0.0226752	Smr
FBgn0035423	5462.08	0.313877	0.0563945	5.56573	2.61054e-08	2.67742e-06	eIF1
FBgn0266801	5685.27	0.319766	0.0931889	3.43138	0.000600528	0.0156238	CG45263
FBgn0034276	2302.69	0.319858	0.079359	4.03052	5.56536e-05	0.00216508	Sardh
FBgn0285991	6998.57	0.322103	0.0624472	5.158	2.49601e-07	2.10718e-05	hpRNA:CR18854
FBgn0019972	932.919	0.322311	0.113634	2.8364	0.00456249	0.0753934	Drice
FBgn0037565	3345.74	0.322582	0.0985052	3.27477	0.00105749	0.0247612	CG9626
FBgn0262127	4972.56	0.323785	0.0804167	4.02634	5.66521e-05	0.00219051	kibra
FBgn0250753	31331.4	0.330716	0.0853921	3.87291	0.000107543	0.00369698	kra
FBgn0039306	1103.79	0.333462	0.0856662	3.89258	9.91838e-05	0.00347704	RIOK2
FBgn0011666	1094.78	0.334844	0.111646	2.99915	0.00270736	0.051217	msi
FBgn0038194	1249.52	0.337646	0.109783	3.07557	0.00210103	0.0421906	Cyp6d5
FBgn0053087	7087.6	0.337751	0.114031	2.96192	0.00305724	0.0565089	LRP1
FBgn0039709	5364.42	0.337765	0.0940423	3.59163	0.000328621	0.00948417	Cad99C
FBgn0028990	2753.63	0.338799	0.123674	2.73945	0.00615422	0.0934809	Spn27A
FBgn0028523	2684.92	0.340659	0.0811763	4.19653	2.71038e-05	0.00119676	CG5888
FBgn0031683	3250.91	0.341398	0.0529205	6.45114	1.11008e-10	1.76617e-08	CG4230
FBgn0039714	1297.67	0.347791	0.1188	2.92755	0.00341648	0.0610051	Zip99C
FBgn0040318	1012.72	0.36192	0.103039	3.51245	0.000443992	0.0122172	HGTX
FBgn0002973	3823.45	0.368646	0.111741	3.2991	0.000969953	0.0230155	numb
FBgn0035260	1307.2	0.370824	0.122564	3.02555	0.00248177	0.048274	CG7991
FBgn0037801	3180.39	0.37112	0.100565	3.69034	0.000223955	0.00686	CG3999
FBgn0036899	1563.1	0.371824	0.126795	2.93248	0.00336266	0.0603043	tey
FBgn0002641	772.764	0.372997	0.0998287	3.73637	0.000186693	0.00592426	mal
FBgn0262656	4585.12	0.373197	0.103287	3.6132	0.000302446	0.0088981	Myc
FBgn0266136	5568.03	0.379794	0.0605203	6.27549	3.48541e-10	4.80599e-08	Gyc76C
FBgn0035270	699.93	0.383558	0.0861887	4.45021	8.57846e-06	0.000468981	CG13933
FBgn0026374	2481.61	0.384074	0.0915614	4.19472	2.73215e-05	0.00119809	Rhp
FBgn0032618	589.299	0.385683	0.13888	2.7771	0.00548458	0.085939	CG31743
FBgn0085342	589.299	0.385683	0.13888	2.7771	0.00548458	0.085939	CG34313
FBgn0029895	4138.21	0.389264	0.0974121	3.99605	6.44069e-05	0.00242209	CG14441
FBgn0045761	10956.4	0.389657	0.117243	3.32349	0.000888981	0.0215474	CHKov1
FBgn0035091	3723.87	0.394057	0.135315	2.91215	0.00358947	0.0631788	CG3829
FBgn0086558	18995.8	0.396081	0.0845357	4.68537	2.79452e-06	0.000177846	Ubi-p5E
FBgn0004370	10864.4	0.397512	0.11379	3.49338	0.000476951	0.0129802	Ptp10D
FBgn0263773	6547.84	0.397926	0.0965624	4.12092	3.77359e-05	0.00157678	fok
FBgn0033476	4273.71	0.403699	0.147562	2.73579	0.00622303	0.093848	oys
FBgn0051146	1794.75	0.406814	0.130983	3.10587	0.00189722	0.0391114	Nlg1
FBgn0039938	1435.24	0.406827	0.0697753	5.83053	5.52514e-09	6.41573e-07	Sox102F
FBgn0032629	2436.15	0.414356	0.0755205	5.48667	4.09576e-08	3.97096e-06	beat-IIIc
FBgn0039178	1637.29	0.420113	0.134774	3.11718	0.00182592	0.0378292	CG6356
FBgn0031814	3065.17	0.420394	0.108868	3.86151	0.00011269	0.00385572	retm
FBgn0040397	2030.44	0.425913	0.149426	2.85032	0.00436752	0.073443	CG3655
FBgn0259176	13132.7	0.428139	0.131523	3.25523	0.00113301	0.0260383	bun
FBgn0039941	1330.29	0.434221	0.109175	3.97729	6.97052e-05	0.00260555	CG17167
FBgn0037723	2027.44	0.43974	0.0668215	6.58081	4.67892e-11	7.84668e-09	SpdS
FBgn0052425	2225.37	0.441379	0.098248	4.4925	7.03925e-06	0.000391736	CG32425
FBgn0031571	12401.6	0.442918	0.0890153	4.97574	6.49974e-07	5.07307e-05	bark
FBgn0011829	1040.7	0.443909	0.131419	3.37782	0.000730624	0.0185042	Ret
FBgn0032713	2538	0.446529	0.158967	2.80895	0.00497038	0.0801625	Ugt36D1
FBgn0034025	6889.9	0.446777	0.115173	3.87917	0.000104811	0.00363327	Pgant1
FBgn0031976	389.553	0.458334	0.130705	3.50664	0.000453804	0.0124595	CG7367
FBgn0011723	567.795	0.461423	0.122334	3.77184	0.000162046	0.00528351	byn
FBgn0020546	150.229	0.462637	0.153616	3.01165	0.00259836	0.0495325	lncRNA:iab4
FBgn0035087	3755.97	0.468619	0.12492	3.75135	0.000175885	0.00568419	CG2765
FBgn0036640	2534.35	0.479742	0.10396	4.61469	3.93678e-06	0.000238319	nxf2
FBgn0259834	979.577	0.481876	0.155697	3.09497	0.00196834	0.0401102	out
FBgn0046113	1669.61	0.487329	0.0877131	5.55594	2.76121e-08	2.7859e-06	GluRIIC
FBgn0037186	1275.58	0.492696	0.17439	2.82525	0.00472432	0.077449	CG11241
FBgn0261243	5419.49	0.493821	0.0476109	10.372	3.32431e-25	2.1713e-22	Psa
FBgn0052111	504.771	0.500926	0.102914	4.86744	1.13055e-06	8.30188e-05	lncRNA:CR32111
FBgn0250869	1094.49	0.501088	0.154321	3.24705	0.00116607	0.0266992	CG42240
FBgn0032587	3150.59	0.504708	0.105838	4.7687	1.85416e-06	0.000127128	CG5953
FBgn0037635	302.861	0.507336	0.148718	3.4114	0.000646291	0.0165712	CG9837
FBgn0033205	451.667	0.512173	0.12811	3.99792	6.39007e-05	0.00241771	CG2064
FBgn0288310	3152.1	0.52332	0.141276	3.70425	0.000212019	0.00654515	mv
FBgn0030484	6026.65	0.525075	0.0897166	5.85259	4.83979e-09	5.72017e-07	GstT4
FBgn0261560	3790.53	0.527389	0.14198	3.71454	0.000203577	0.00633181	Thor
FBgn0031913	4955.51	0.531682	0.189455	2.80638	0.00501015	0.0803711	CG5958
FBgn0086367	553.395	0.532142	0.193158	2.75496	0.00586986	0.0900954	t
FBgn0038301	655.268	0.544745	0.127678	4.26653	1.98533e-05	0.000951271	CG6654
FBgn0083940	2273.51	0.547957	0.122465	4.47441	7.66224e-06	0.000422615	RhoU
FBgn0029824	1425.41	0.553386	0.191498	2.88978	0.00385517	0.0665406	CG3726
FBgn0013953	1258.03	0.554532	0.168269	3.29551	0.000982433	0.0232372	Esp
FBgn0033889	2298.99	0.560586	0.13215	4.24203	2.21508e-05	0.00102571	CG6701
FBgn0025814	1074.46	0.561152	0.127392	4.40492	1.05821e-05	0.000557237	Mgstl
FBgn0013684	27238.5	0.583745	0.170544	3.42284	0.000619712	0.0160221	mt:ND5
FBgn0032935	2833.53	0.589407	0.105251	5.59999	2.1437e-08	2.23557e-06	Atg18b
FBgn0036199	1043.66	0.594869	0.0986215	6.03184	1.62101e-09	2.07389e-07	Bmcp
FBgn0031939	713.715	0.60696	0.184188	3.29534	0.000983039	0.0232372	CG13796
FBgn0085431	107.699	0.6076	0.206022	2.9492	0.00318593	0.0580414	Sol1
FBgn0044020	789.029	0.613197	0.182481	3.36033	0.000778486	0.0193608	Roc2
FBgn0085443	10343.3	0.639125	0.126472	5.05347	4.33856e-07	3.51905e-05	spri
FBgn0013683	339.876	0.6408	0.203506	3.1488	0.00163945	0.0348175	mt:ND4L
FBgn0010300	13804.1	0.648029	0.17611	3.67968	0.000233528	0.00710315	brat
FBgn0003255	358.07	0.64895	0.216563	2.99659	0.0027302	0.0515705	rk
FBgn0032284	1364.4	0.650861	0.0910599	7.14762	8.82973e-13	1.88926e-10	CG7294
FBgn0013688	616.437	0.66264	0.16898	3.9214	8.8035e-05	0.00313941	mt:srRNA
FBgn0033708	672.084	0.66767	0.105811	6.31005	2.78947e-10	3.93379e-08	CG8850
FBgn0035529	966.148	0.668652	0.102336	6.53386	6.40972e-11	1.04664e-08	Fdx2
FBgn0038912	497.448	0.672665	0.236175	2.84816	0.0043973	0.0735452	CG6656
FBgn0263113	84.4841	0.673883	0.243854	2.76346	0.00571915	0.0885059	Cc2d2a
FBgn0040805	434.081	0.673963	0.115596	5.83033	5.53169e-09	6.41573e-07	CG12355
FBgn0266632	1324.11	0.683658	0.22655	3.0177	0.00254704	0.048779	asRNA:CR45139
FBgn0033945	287.059	0.696843	0.25605	2.72151	0.00649851	0.0969309	CG12868
FBgn0035999	263.474	0.697198	0.164752	4.23181	2.31818e-05	0.00106551	CG3552
FBgn0015040	1033.55	0.700729	0.204281	3.43022	0.000603094	0.015625	Cyp9c1
FBgn0045064	1326.08	0.70294	0.23286	3.01872	0.00253844	0.0487493	bwa
FBgn0027513	58.863	0.703009	0.259153	2.71271	0.00667346	0.0985925	ana2
FBgn0000003	1808.42	0.708034	0.224853	3.14888	0.00163899	0.0348175	7SLRNA:CR32864
FBgn0261504	1808.42	0.708034	0.224853	3.14888	0.00163899	0.0348175	7SLRNA:CR42652
FBgn0052820	157.637	0.724178	0.238459	3.03691	0.00239016	0.0470078	CG32820
FBgn0036294	822.968	0.726767	0.0990775	7.33534	2.21163e-13	5.83966e-11	CG10654
FBgn0004575	7475.96	0.727323	0.216131	3.36519	0.000764906	0.0190612	Syn
FBgn0033750	184.229	0.735952	0.13999	5.25719	1.46276e-07	1.26943e-05	CG13151
FBgn0260866	1745.1	0.736146	0.208543	3.52995	0.000415637	0.0115864	dnr1
FBgn0034716	617.807	0.737941	0.162889	4.53032	5.88938e-06	0.000339941	Oatp58Dc
FBgn0034045	810.31	0.754308	0.15202	4.96189	6.98091e-07	5.38094e-05	CG8249
FBgn0046763	820.997	0.758611	0.140319	5.40632	6.43329e-08	5.88303e-06	CG17278
FBgn0262945	90.738	0.761242	0.232546	3.27352	0.00106218	0.0248241	lncRNA:CR43264
FBgn0003227	311.456	0.762409	0.158332	4.81527	1.47002e-06	0.000105451	rec
FBgn0039464	4572.24	0.772799	0.282004	2.74039	0.00613669	0.0933288	CG6330
FBgn0051809	378.241	0.779144	0.116415	6.69282	2.18909e-11	3.82629e-09	CG31809
FBgn0027611	2862.77	0.799563	0.276309	2.89373	0.00380698	0.065892	LManII
FBgn0030359	46.1666	0.808878	0.271268	2.98183	0.00286527	0.0537129	CG18130
FBgn0036836	428.205	0.813069	0.245314	3.3144	0.000918407	0.0220028	CG11619
FBgn0036194	1787.67	0.81673	0.126782	6.44199	1.17918e-10	1.82921e-08	Dph1
FBgn0030001	997.676	0.823804	0.293448	2.80733	0.00499548	0.0803029	cyr
FBgn0001257	1752.24	0.838849	0.178316	4.70428	2.54765e-06	0.00016553	ImpL2
FBgn0031628	283.546	0.844756	0.277507	3.04409	0.00233387	0.04612	CG3294
FBgn0050382	619.253	0.850228	0.200069	4.24966	2.14092e-05	0.000997773	Prosalpha1R
FBgn0266348	851.671	0.854263	0.2322	3.679	0.000234154	0.00710476	lncRNA:CR44997
FBgn0267666	51.297	0.868048	0.308771	2.8113	0.0049342	0.0798349	lncRNA:CR46004
FBgn0265660	88.1582	0.86906	0.230313	3.77339	0.000161046	0.00527532	lncRNA:CR44467
FBgn0013672	17416.9	0.86995	0.229258	3.79462	0.000147867	0.00489342	mt:ATPase6
FBgn0033453	424.743	0.877228	0.12759	6.87537	6.18303e-12	1.18048e-09	Sting
FBgn0016013	1251.89	0.877259	0.307627	2.85169	0.00434869	0.0733251	Faa
FBgn0013685	587.976	0.879074	0.246448	3.56698	0.000361121	0.0102082	mt:ND6
FBgn0037855	203.255	0.880677	0.288767	3.04978	0.00229008	0.0454717	CG6621
FBgn0259215	172.022	0.882233	0.17345	5.08638	3.64955e-07	2.9994e-05	Ir93a
FBgn0052816	1322.84	0.904354	0.224016	4.03701	5.41373e-05	0.00214325	CG32816
FBgn0085813	120.389	0.908365	0.321494	2.82545	0.00472147	0.077449	18SrRNA-Psi:CR41602
FBgn0262123	639.351	0.914274	0.261468	3.49669	0.000471069	0.0128739	l(2)41Ab
FBgn0032400	5391.54	0.92314	0.141057	6.54446	5.97125e-11	9.88042e-09	CG6770
FBgn0036449	4561.75	0.926867	0.165324	5.60637	2.06609e-08	2.19147e-06	bmm
FBgn0038435	234.517	0.935654	0.163672	5.71665	1.08641e-08	1.21463e-06	Gyc89Da
FBgn0052369	5241.19	0.942436	0.346433	2.7204	0.00652036	0.0970236	CG32369
FBgn0052602	136.657	0.949173	0.241505	3.93024	8.48598e-05	0.00304367	Muc12Ea
FBgn0053867	47.7189	0.958521	0.347103	2.76149	0.0057539	0.0888133	His-Psi:CR33867
FBgn0287590	4914.62	0.974572	0.186647	5.22148	1.77497e-07	1.51913e-05	CG46460
FBgn0013680	929.046	0.975352	0.17539	5.56106	2.68147e-08	2.72762e-06	mt:ND2
FBgn0050288	47.6323	0.988369	0.347795	2.84181	0.00448579	0.0748234	CG30288
FBgn0035388	2569.52	0.992774	0.353623	2.80744	0.00499375	0.0803029	CG2162
FBgn0267498	388946	0.996669	0.224152	4.4464	8.7321e-06	0.000473211	18SrRNA:CR45838
FBgn0044047	939.43	1.01735	0.230067	4.42198	9.77993e-06	0.000523142	Ilp6
FBgn0036927	3744.6	1.02059	0.18729	5.44925	5.05839e-08	4.75565e-06	Gabat
FBgn0039355	50.0874	1.02343	0.259254	3.94759	7.89414e-05	0.00285616	CG4730
FBgn0267035	98.5078	1.02577	0.319767	3.20786	0.00133727	0.029477	asRNA:CR45479
FBgn0041194	4870.73	1.03436	0.310346	3.33292	0.000859395	0.0209943	Prat2
FBgn0030482	1270.06	1.04419	0.185399	5.63212	1.78009e-08	1.90439e-06	CG1673
FBgn0267513	305.751	1.04517	0.384439	2.71869	0.00655401	0.0974075	28SrRNA-Psi:CR45853
FBgn0261283	8042.27	1.04598	0.099072	10.5578	4.67658e-26	3.22424e-23	SREBP
FBgn0037099	8077.36	1.06022	0.359951	2.94546	0.00322474	0.058593	CG7173
FBgn0267810	112.217	1.06206	0.284534	3.73263	0.000189488	0.00595328	asRNA:CR46135
FBgn0259878	456.653	1.06233	0.184191	5.76753	8.04431e-09	9.1587e-07	Fs
FBgn0028490	1844.92	1.06484	0.225563	4.72079	2.34925e-06	0.000154544	CG31705
FBgn0032783	1091.71	1.0735	0.352633	3.04424	0.00233265	0.04612	CG10237
FBgn0267504	407332	1.10109	0.190746	5.77253	7.80899e-09	8.97311e-07	28SrRNA:CR45844
FBgn0037570	47.4002	1.11069	0.348613	3.18602	0.00144244	0.0315152	CG11693
FBgn0029761	8590.77	1.11802	0.161655	6.9161	4.64243e-12	9.00197e-10	SK
FBgn0039237	28.6408	1.12104	0.384091	2.91868	0.00351512	0.0621406	CG13640
FBgn0267505	17779.5	1.1237	0.264457	4.24906	2.1467e-05	0.000997773	pre-rRNA:CR45845
FBgn0266819	125.572	1.12619	0.314048	3.58605	0.000335719	0.00963566	asRNA:CR45281
FBgn0033389	65.5692	1.13043	0.290345	3.89339	9.88523e-05	0.00347523	Rad51D
FBgn0052817	18.727	1.13055	0.416013	2.71759	0.00657594	0.0976165	CG32817
FBgn0035348	1933.88	1.155	0.303869	3.80097	0.000144129	0.00480819	CG16758
FBgn0013278	269.127	1.1694	0.366328	3.19223	0.00141178	0.0309545	Hsp70Bb
FBgn0267507	17104.8	1.19041	0.333785	3.56639	0.000361935	0.0102082	pre-rRNA:CR45847
FBgn0042106	66.9858	1.20204	0.266159	4.51626	6.29414e-06	0.000359955	CG18754
FBgn0025454	83.11	1.2107	0.399007	3.03428	0.00241108	0.0472694	Cyp6g1
FBgn0031058	25.7748	1.21221	0.371878	3.25969	0.00111535	0.0257165	CG14227
FBgn0040732	559.583	1.21603	0.278058	4.3733	1.22385e-05	0.000630204	CG16926
FBgn0038431	95.9316	1.2478	0.414297	3.01186	0.00259653	0.0495325	CG10405
FBgn0262102	35.7774	1.24868	0.321322	3.88607	0.000101878	0.00356144	CG42855
FBgn0031937	299.1	1.25023	0.230985	5.41259	6.21204e-08	5.75309e-06	CG13795
FBgn0031974	638.477	1.25362	0.171213	7.32202	2.44263e-13	6.31523e-11	CG12560
FBgn0051029	27.1396	1.25477	0.39687	3.16168	0.00156864	0.0335636	CG31029
FBgn0031417	27.3874	1.25921	0.403006	3.12454	0.00178083	0.0370185	CG3597
FBgn0029881	3800.34	1.26883	0.174341	7.27788	3.39095e-13	8.58809e-11	pigs
FBgn0267521	61.0283	1.29089	0.377615	3.41854	0.000629581	0.0162435	18SrRNA-Psi:CR45861
FBgn0035279	15.195	1.31086	0.461656	2.83947	0.00451879	0.0748795	Cpr62Ba
FBgn0259242	753.1	1.31153	0.281401	4.66073	3.15084e-06	0.000197485	CG42340
FBgn0002535	95.208	1.31511	0.348688	3.77159	0.000162209	0.00528351	Lcp4
FBgn0026754	414.827	1.32883	0.39168	3.39265	0.000692191	0.0175667	Ugt37C1
FBgn0037712	58.9244	1.35029	0.324126	4.16593	3.10086e-05	0.00133617	CG16789
FBgn0036750	71.6147	1.36755	0.396622	3.44801	0.000564737	0.0148483	CG6034
FBgn0051810	207.323	1.39391	0.37177	3.7494	0.000177257	0.00571365	CG31810
FBgn0013279	46.7737	1.40342	0.416493	3.3696	0.000752762	0.0188723	Hsp70Bc
FBgn0020372	326.837	1.41352	0.391782	3.60793	0.000308651	0.009005	TM4SF
FBgn0050285	22.0179	1.43861	0.459218	3.13274	0.00173185	0.0362554	CG30285
FBgn0041337	5990.06	1.44076	0.310177	4.64495	3.40158e-06	0.000210018	Cyp309a2
FBgn0267910	11875.7	1.45009	0.100237	14.4666	1.97104e-47	2.44606e-44	lncRNA:CR34335
FBgn0024958	719.19	1.49241	0.155653	9.58804	8.97726e-22	4.12622e-19	Irp-1A
FBgn0015519	619.949	1.51038	0.342251	4.41306	1.0192e-05	0.000540526	nAChRalpha3
FBgn0034493	68.9224	1.51204	0.234587	6.44553	1.15196e-10	1.80959e-08	CG8908
FBgn0034501	9300.1	1.51239	0.224939	6.72355	1.77355e-11	3.18983e-09	CG13868
FBgn0003747	35.1046	1.52285	0.384156	3.96413	7.36634e-05	0.00271265	Gr5a
FBgn0052380	1630.5	1.53189	0.133485	11.4762	1.73788e-30	1.659e-27	SMSr
FBgn0267081	85.4972	1.53857	0.533916	2.88168	0.00395567	0.0678974	asRNA:CR45525
FBgn0032699	1341.17	1.57231	0.280686	5.60167	2.12292e-08	2.23267e-06	CG10383
FBgn0026176	17.3975	1.57752	0.450245	3.50368	0.00045887	0.0125708	SkpB
FBgn0013673	455.043	1.57913	0.227342	6.94606	3.75632e-12	7.39935e-10	mt:ATPase8
FBgn0050148	90.0025	1.58671	0.329174	4.82029	1.43349e-06	0.000103428	CG30148
FBgn0030665	19.6147	1.58733	0.562453	2.82216	0.00477014	0.0779939	CG15646
FBgn0033736	34.3412	1.59411	0.416648	3.82604	0.000130223	0.00440345	CG13154
FBgn0000639	29.9313	1.60545	0.578363	2.77585	0.00550578	0.0861623	Fbp1
FBgn0283427	3473.15	1.61118	0.385553	4.17889	2.92935e-05	0.00127109	FASN1
FBgn0264746	20.7166	1.62171	0.40865	3.96845	7.2341e-05	0.00267188	CG44004
FBgn0036208	418.197	1.62225	0.175196	9.25962	2.05155e-20	8.4866e-18	CG10361
FBgn0028516	1655.03	1.6412	0.189816	8.64627	5.32089e-18	1.83423e-15	ZnT35C
FBgn0259926	26.0449	1.6615	0.380248	4.36953	1.24517e-05	0.000635906	CG42449
FBgn0031373	22.8358	1.67408	0.467268	3.58271	0.000340052	0.0097236	CG15358
FBgn0036648	51.2633	1.69313	0.345033	4.90716	9.24055e-07	6.86678e-05	CG4098
FBgn0000477	270.106	1.69781	0.308904	5.49626	3.87941e-08	3.79083e-06	DNaseII
FBgn0042207	12.2956	1.70592	0.554546	3.07624	0.00209631	0.0421641	CG18530
FBgn0053267	40.0121	1.7292	0.421277	4.10467	4.04889e-05	0.00167489	CG33267
FBgn0050104	375.658	1.76357	0.475027	3.71256	0.00020517	0.00634952	NT5E-2
FBgn0052368	18.7787	1.80453	0.505563	3.56934	0.000357883	0.01014	CG32368
FBgn0002868	2028.63	1.83628	0.282999	6.48864	8.6612e-11	1.39592e-08	MtnA
FBgn0038290	486.422	1.84349	0.54065	3.40978	0.000650164	0.0166362	CG6912
FBgn0050035	1520.5	1.85918	0.163327	11.3832	5.07183e-30	4.33557e-27	Tret1-1
FBgn0031726	269.668	1.88245	0.151725	12.407	2.39363e-35	2.47541e-32	Cyp6a16
FBgn0036590	16.5628	1.89659	0.612036	3.09882	0.00194291	0.0396572	CG13065
FBgn0038020	184.533	1.93184	0.175123	11.0313	2.69853e-28	1.96992e-25	GstD9
FBgn0265318	44.7852	1.94613	0.40721	4.77918	1.7601e-06	0.000122027	asRNA:CR44291
FBgn0050489	28.2558	2.02134	0.383439	5.27163	1.3522e-07	1.18175e-05	Cyp12d1-p
FBgn0035620	23.1022	2.03591	0.471749	4.31566	1.5913e-05	0.000780552	Alp9
FBgn0031747	7.71205	2.04985	0.749367	2.73544	0.0062297	0.093848	CG9021
FBgn0029993	25.3386	2.06249	0.43693	4.72041	2.35365e-06	0.000154544	CG1571
FBgn0037684	168.328	2.14734	0.487621	4.4037	1.06418e-05	0.000557237	Srr
FBgn0037765	6.43958	2.15664	0.788897	2.73374	0.00626191	0.0940803	CG9458
FBgn0040333	18.5306	2.18469	0.635536	3.43755	0.000586998	0.0153361	brv3
FBgn0037292	155.884	2.19879	0.22262	9.87687	5.24452e-23	2.71185e-20	plh
FBgn0033312	19.0823	2.21067	0.637427	3.46811	0.000524132	0.0139881	CG8642
FBgn0039809	95.654	2.22279	0.363939	6.1076	1.01142e-09	1.30747e-07	CG15547
FBgn0003082	369.726	2.33693	0.115364	20.2571	3.07805e-91	1.27329e-87	phr
FBgn0031741	591.968	2.40806	0.152343	15.8069	2.78865e-56	4.94388e-53	CG11034
FBgn0030357	115.266	2.47946	0.353077	7.02243	2.18049e-12	4.43604e-10	Sclp
FBgn0266639	12.2509	2.50303	0.737515	3.39387	0.00068912	0.0175246	asRNA:CR45146
FBgn0267953	31.4756	2.50578	0.832227	3.01093	0.0026045	0.0495734	lncRNA:CR46233
FBgn0036861	23.8509	2.55736	0.692672	3.69203	0.000222475	0.00683396	CG14089
FBgn0034565	132.095	2.61935	0.814357	3.21647	0.0012978	0.0288117	CG15650
FBgn0046253	105.933	2.64181	0.492862	5.36014	8.31578e-08	7.42437e-06	CG3502
FBgn0033710	157.178	2.64452	0.594665	4.44708	8.70458e-06	0.000473211	CG17739
FBgn0085802	25275.8	2.65189	0.386614	6.85927	6.92152e-12	1.30146e-09	18SrRNA:CR41548
FBgn0051013	7.66084	2.70466	0.823097	3.28596	0.00101637	0.0238886	CG31013
FBgn0050488	10.0879	2.70874	0.677808	3.99632	6.43336e-05	0.00242209	antr
FBgn0030756	214.814	2.71607	0.300728	9.03166	1.6908e-19	6.17142e-17	CG9903
FBgn0031791	104.679	2.73449	0.757761	3.60864	0.000307802	0.009005	AANATL2
FBgn0039124	9.1408	2.73653	0.792782	3.45181	0.000556831	0.0146715	tbrd-1
FBgn0000448	1326.64	2.76218	0.108183	25.5325	8.59831e-144	1.06705e-139	Hr3
FBgn0085693	7.93251	2.79586	0.913536	3.06048	0.00220986	0.0440906	CG41562
FBgn0036820	153.218	2.80348	0.271791	10.3149	6.03664e-25	3.74574e-22	Grx1
FBgn0031088	8.75482	2.89716	0.865532	3.34726	0.000816136	0.0201758	CG15322
FBgn0053503	11.4158	2.9128	0.990219	2.94157	0.00326551	0.0591606	Cyp12d1-d
FBgn0052641	192.207	2.91429	0.363498	8.01733	1.08069e-15	3.27106e-13	CG32641
FBgn0036479	33.6643	2.93123	0.558535	5.24807	1.53703e-07	1.32462e-05	CG13458
FBgn0265806	11.1619	3.07216	1.015	3.02676	0.00247194	0.0481582	lncRNA:CR44595
FBgn0266940	8.04237	3.08756	0.807894	3.82174	0.000132516	0.00446881	CR45391
FBgn0061197	44.4479	3.13017	0.561805	5.57164	2.52355e-08	2.60977e-06	salto
FBgn0035604	28.2477	3.13338	0.661731	4.73513	2.18911e-06	0.000146058	Ir64a
FBgn0035496	9.95799	3.14416	0.779447	4.03384	5.48733e-05	0.00214819	CG14990
FBgn0036768	48.8135	3.15686	1.04805	3.01213	0.0025942	0.0495325	CG7402
FBgn0013308	8.67057	3.16033	1.16641	2.70946	0.00673929	0.0994466	Odc2
FBgn0033301	5.12537	3.18118	1.0213	3.11484	0.00184046	0.0380668	CG12780
FBgn0267715	50.5225	3.20519	0.86985	3.68476	0.000228921	0.00698011	asRNA:CR46048
FBgn0039582	7.55119	3.34521	0.877949	3.81026	0.000138821	0.00465614	Or98b
FBgn0031853	35.1917	3.40373	0.471625	7.21703	5.31364e-13	1.22886e-10	TTLL3B
FBgn0033520	96.6523	3.41848	0.570072	5.99657	2.01529e-09	2.52623e-07	Prx2540-1
FBgn0036492	10.3652	3.50723	0.84402	4.15539	3.24734e-05	0.00138895	Best3
FBgn0266234	121.302	3.55055	0.861545	4.12114	3.77004e-05	0.00157678	lncRNA:CR44929
FBgn0032066	235.744	3.58394	0.826532	4.33612	1.45022e-05	0.000719888	LManIII
FBgn0267037	9.10993	3.67599	0.981755	3.74431	0.000180893	0.00581577	asRNA:CR45481
FBgn0050486	9.3568	3.69462	0.887565	4.16264	3.14582e-05	0.00135085	CG30486
FBgn0031907	3532.25	3.74305	0.33389	11.2104	3.62349e-29	2.81047e-26	CG5171
FBgn0035788	12.4577	3.77092	1.20219	3.13672	0.00170851	0.0359365	CG8541
FBgn0036070	7.80931	3.79974	1.30156	2.91937	0.0035074	0.0620925	CG8072
FBgn0262004	180.317	3.82966	0.263443	14.537	7.06355e-48	9.73986e-45	CG42822
FBgn0266741	57.3461	3.85379	0.37915	10.1643	2.86205e-24	1.69134e-21	asRNA:CR45214
FBgn0265625	2.90197	3.91605	1.44292	2.71397	0.00664824	0.0983368	CG44433
FBgn0052318	14.2883	4.00105	0.790437	5.06182	4.15267e-07	3.39044e-05	CG32318
FBgn0052282	3.10033	4.01243	1.43475	2.79661	0.00516416	0.0819923	Drsl4
FBgn0038067	3.94457	4.37355	1.39146	3.14314	0.00167146	0.0353862	CG11598
FBgn0033261	5656.3	4.37617	0.23599	18.5439	9.13741e-77	2.83488e-73	udd
FBgn0052786	19.4599	4.41758	0.928056	4.76004	1.93559e-06	0.000131261	Gem4b
FBgn0040503	386.582	4.49615	0.906933	4.95752	7.13969e-07	5.4358e-05	CG7763
FBgn0267130	4.50185	4.57069	1.40578	3.25136	0.00114853	0.026346	lncRNA:CR45570
FBgn0267011	2.55841	4.78328	1.57062	3.04547	0.00232319	0.0460556	lncRNA:CR45455
FBgn0030882	1065.32	4.8292	0.281787	17.1378	7.75236e-66	1.92414e-62	Gss1
FBgn0266259	2.69672	4.84419	1.60433	3.01944	0.00253239	0.0487493	CG44954
FBgn0284410	2.93332	4.97447	1.48257	3.3553	0.00079279	0.019677	lncRNA:TS2
FBgn0036131	10.8176	5.00247	1.70341	2.93674	0.00331684	0.0597416	CG12522
FBgn0036246	3.24944	5.12255	1.58792	3.22595	0.00125556	0.0280785	CG17154
FBgn0267160	492.027	5.12693	0.202426	25.3274	1.59613e-141	9.90397e-138	asRNA:CR45600
FBgn0045478	3.43414	5.20002	1.45388	3.57665	0.000348023	0.00990588	Gr64b
FBgn0045477	3.43414	5.20002	1.45388	3.57665	0.000348023	0.00990588	Gr64c
FBgn0038508	7.28871	5.29574	1.28944	4.10702	4.0079e-05	0.00166348	CG5866
FBgn0051081	21.14	5.35531	1.61217	3.32179	0.000894404	0.0215945	TwdlR
FBgn0052073	156.607	5.76615	0.706671	8.1596	3.36135e-16	1.0696e-13	CG32073
FBgn0267933	5.18531	5.79819	1.34849	4.29976	1.70985e-05	0.000832127	lncRNA:CR46213
FBgn0267590	5.54106	5.89164	1.33185	4.42364	9.70529e-06	0.000521397	asRNA:CR45928
FBgn0011670	5.7751	5.94708	1.34644	4.41689	1.00133e-05	0.000533326	Mst57Dc
FBgn0015714	42.0707	6.36713	0.904149	7.04213	1.89325e-12	3.91588e-10	Cyp6a17
FBgn0052475	231.625	6.40659	0.389306	16.4564	7.53984e-61	1.55949e-57	mthl8
FBgn0053233	8.18588	6.45046	1.38754	4.64883	3.33823e-06	0.000207137	CG33233
FBgn0033294	75.8512	6.49104	1.05417	6.15751	7.38975e-10	9.75604e-08	Mal-A4
FBgn0267657	511.202	6.9809	2.48543	2.80872	0.00497382	0.0801625	asRNA:CR45995
FBgn0265533	12.8881	7.10923	1.25689	5.65619	1.54766e-08	1.68477e-06	CR44383
FBgn0033074	13.1809	7.14246	1.25269	5.70171	1.18608e-08	1.31422e-06	tomboy40
FBgn0264987	430.867	7.17645	1.63417	4.39149	1.12575e-05	0.000584541	lncRNA:CR44138
FBgn0052581	323.582	7.43291	0.473218	15.7071	1.35123e-55	2.09609e-52	sordd2
FBgn0040850	35.4439	8.56823	1.22725	6.98162	2.91796e-12	5.84063e-10	CG15210
FBgn0262849	79.5074	9.7376	1.20478	8.08244	6.3485e-16	1.96962e-13	CR43213
FBgn0261705	106.913	10.1633	2.53885	4.0031	6.25174e-05	0.0023726	CG42741
FBgn0262850	200.952	11.0745	1.20424	9.19625	3.70656e-20	1.48382e-17	CR43214
FBgn0033395	265.464	11.4758	1.18617	9.6747	3.8621e-22	1.84341e-19	Cyp4p2
