# Supplementary material for: Drosophila embryos allocate lipid droplets to specific lineages to ensure punctual development and redox homeostasis
Source: PLoS Genet. 2023 Aug 14;19(8):e1010875. doi: 10.1371/journal.pgen.1010875 (PMC10449164; doi:10.1371/journal.pgen.1010875)
Supplement: S3 Table — Genes differentially expressed in the klar-/- vs wild type comparison. The columns from left to right show the Flybase gene name, the mean of normalized counts for all samples, the log2 fold change, the standard error for the log2 fold change, the Wald statistic, p-value, p-value adjusted for multiple testing, and current gene name. (XLSX) [file pgen.1010875.s003.xlsx]

## Sheet: Sheet1
Column1	baseMean	log2FoldChange	lfcSE	stat	pvalue	padj	current_symbol
FBgn0062565	130.053	7.15084	0.918374	7.78642	6.89355e-15	1.84262e-12	Or19b
FBgn0031086	6.45271	5.26946	1.72477	3.05516	0.00224943	0.0729501	fd19B
FBgn0040339	258.008	-0.714802	0.179258	-3.98757	6.6754e-05	0.00441929	MED22
FBgn0023508	1742.88	-0.337875	0.0811901	-4.16154	3.16114e-05	0.00242289	Ocrl
FBgn0023545	329.752	0.764812	0.229533	3.33204	0.000862124	0.035577	PIG-K
FBgn0044047	817.744	0.935651	0.278964	3.35402	0.000796479	0.0335749	Ilp6
FBgn0003996	813.112	0.520557	0.107888	4.82499	1.40012e-06	0.000166332	w
FBgn0029639	1078.45	0.970143	0.321135	3.02099	0.00251953	0.0784456	CG14419
FBgn0052786	16.7864	4.32561	1.24199	3.48279	0.000496214	0.0229763	Gem4b
FBgn0029821	141.016	-1.22514	0.316682	-3.86867	0.000109431	0.00673829	CG4020
FBgn0261383	4320.97	0.435628	0.135772	3.20853	0.00133415	0.0485789	IntS6
FBgn0052750	200.924	-0.554734	0.189798	-2.92276	0.00346946	0.0980751	CG32750
FBgn0027546	186.092	-0.697335	0.194704	-3.58151	0.000341616	0.0170243	CG4766
FBgn0037059	11.1273	4.11369	1.2846	3.20232	0.00136325	0.0493329	CG10510
FBgn0037099	6769.26	0.898038	0.267209	3.36081	0.000777134	0.0332359	CG7173
FBgn0000045	537.723	1.07374	0.208347	5.15361	2.55521e-07	3.49439e-05	Act79B
FBgn0037165	455.802	-0.921043	0.246451	-3.73723	0.000186059	0.0102734	CG11437
FBgn0037297	628.484	-0.501782	0.139795	-3.58942	0.000331408	0.0165859	CG1116
FBgn0037315	1924.11	-0.465624	0.149932	-3.10557	0.0018991	0.0643669	Cerk
FBgn0037292	183.165	2.65143	0.244019	10.8657	1.6802e-27	1.1624e-24	plh
FBgn0037250	862.97	-0.451623	0.119455	-3.78071	0.000156381	0.00884232	CG1074
FBgn0031683	2861.43	0.273553	0.0717416	3.81303	0.000137271	0.00815375	CG4230
FBgn0031695	35.7695	-8.4825	1.42655	-5.94614	2.74532e-09	4.54756e-07	Cyp4ac3
FBgn0031734	516.432	12.5819	3.90686	3.22047	0.00127979	0.0476317	CG11147
FBgn0031732	276.049	1.04998	0.244748	4.29005	1.78632e-05	0.00151143	CG11149
FBgn0001089	927.451	-0.672544	0.144773	-4.64552	3.3922e-06	0.000356212	Gal
FBgn0031791	85.779	2.56794	0.783302	3.27835	0.00104415	0.0416279	AANATL2
FBgn0051633	203.615	0.65058	0.211329	3.07852	0.00208032	0.0687988	CG31633
FBgn0031866	2358.88	0.861979	0.235049	3.66723	0.000245189	0.0129895	Nlg2
FBgn0031907	4188.12	4.16171	0.365203	11.3956	4.39815e-30	3.23291e-27	CG5171
FBgn0031910	914.442	-0.78388	0.12728	-6.1587	7.33437e-10	1.34781e-07	CG15818
FBgn0045495	49.0361	1.25224	0.377974	3.31302	0.000922932	0.037301	Gr28b
FBgn0031913	4876.91	0.733764	0.178512	4.11045	3.94892e-05	0.00286686	CG5958
FBgn0031939	669.183	0.694873	0.180777	3.84382	0.000121136	0.00738174	CG13796
FBgn0031937	272.103	1.26452	0.26376	4.79421	1.63319e-06	0.000190177	CG13795
FBgn0031974	638.882	1.45872	0.179864	8.11014	5.05598e-16	1.60712e-13	CG12560
FBgn0051902	103.423	7.38229	0.959721	7.69212	1.44722e-14	3.7824e-12	Spn28Da
FBgn0032026	1148.87	0.290613	0.0968311	3.00123	0.00268889	0.0821404	CG7627
FBgn0052984	35.7108	3.42065	0.679294	5.03559	4.76367e-07	6.295e-05	CG32984
FBgn0032079	1844.53	0.426679	0.105726	4.0357	5.44398e-05	0.00376627	CG31886
FBgn0051710	476.882	-0.919635	0.231323	-3.97555	7.02172e-05	0.00458791	CG31710
FBgn0000273	8455.51	0.332177	0.10692	3.10677	0.00189143	0.0642922	Pka-C1
FBgn0032198	5642.67	-0.295431	0.0967351	-3.05402	0.00225795	0.0729552	eEF1delta
FBgn0032223	1769.8	0.249729	0.0818279	3.05188	0.00227411	0.0731802	GATAd
FBgn0032282	428.506	0.871799	0.272947	3.19403	0.00140304	0.0500673	CG7299
FBgn0028490	1544.43	0.89763	0.213418	4.20596	2.59974e-05	0.00207345	CG31705
FBgn0032375	33.5292	1.69806	0.40491	4.19367	2.74476e-05	0.00213782	CG14932
FBgn0032381	479.265	1.31388	0.318658	4.12316	3.73717e-05	0.00272999	Mal-B1
FBgn0032400	4370.22	0.677732	0.148114	4.57575	4.74518e-06	0.000468975	CG6770
FBgn0032436	386.324	0.827573	0.245458	3.37154	0.000747478	0.0322018	CG5418
FBgn0023407	2910.4	0.387322	0.0711427	5.4443	5.20094e-08	7.66979e-06	B4
FBgn0032524	1030.86	0.493966	0.115758	4.26722	1.97925e-05	0.00165092	Hacd2
FBgn0028940	1531.05	0.921371	0.150754	6.11176	9.85404e-10	1.75596e-07	Cyp28a5
FBgn0003255	351.103	0.837743	0.173799	4.82017	1.43434e-06	0.000168693	rk
FBgn0041183	93.2462	5.90225	0.583408	10.1168	4.6522e-24	2.73572e-21	Tep1
FBgn0000250	6784.2	0.36252	0.112689	3.217	0.00129537	0.0478897	cact
FBgn0051810	223.646	1.73616	0.392548	4.4228	9.74285e-06	0.000881428	CG31810
FBgn0032609	591.179	2.09339	0.471202	4.44265	8.88564e-06	0.000810109	CG13280
FBgn0045064	1426.2	1.0903	0.253868	4.29474	1.74898e-05	0.00149056	bwa
FBgn0051674	221.186	1.01583	0.345981	2.93609	0.00332373	0.0962681	CG31674
FBgn0032906	202.212	0.605134	0.173553	3.48674	0.000488955	0.0229221	RPA2
FBgn0032901	3773.84	0.423944	0.145161	2.92052	0.00349453	0.0980751	sky
FBgn0032945	1444.37	1.26262	0.305037	4.13923	3.48471e-05	0.00256148	CG8665
FBgn0051248	311.312	0.472609	0.133175	3.54877	0.000387029	0.0191254	CG31248
FBgn0037448	1849.88	0.419166	0.131677	3.18328	0.00145615	0.0511218	CG15186
FBgn0037548	2336.78	1.57216	0.158108	9.94361	2.6891e-23	1.43757e-20	CG7900
FBgn0051460	127.233	-0.679764	0.224432	-3.02882	0.00245515	0.0767973	CG31460
FBgn0000447	962.698	-0.403932	0.137104	-2.94618	0.00321727	0.0936591	Dhod
FBgn0037684	119.311	1.70343	0.37544	4.53716	5.70174e-06	0.000545188	Srr
FBgn0037712	52.0435	1.30752	0.429378	3.04515	0.00232565	0.0742968	CG16789
FBgn0037723	1854.01	0.469379	0.134766	3.48293	0.000495967	0.0229763	SpdS
FBgn0037731	85.0671	3.19618	0.69485	4.59981	4.22872e-06	0.000421475	CG18542
FBgn0052939	207.906	-2.35186	0.221784	-10.6043	2.84718e-26	1.7624e-23	CG32939
FBgn0053105	8479.92	-0.959296	0.253025	-3.79131	0.000149857	0.00855567	p24-2
FBgn0037765	9.19244	2.93451	1.00889	2.90863	0.00363011	0.0999854	CG9458
FBgn0037802	830.547	2.8441	0.431154	6.59649	4.21014e-11	8.53714e-09	Sirt6
FBgn0026314	15.2505	2.75338	0.699228	3.93775	8.22495e-05	0.00522885	Ugt35B1
FBgn0010039	370.126	1.34562	0.270726	4.97042	6.6808e-07	8.53873e-05	GstD3
FBgn0038037	1419.88	0.797582	0.203057	3.92787	8.57031e-05	0.00541911	Cyp9f2
FBgn0038020	138.662	1.59116	0.228932	6.95039	3.64288e-12	7.65071e-10	GstD9
FBgn0037999	154.166	0.641077	0.200818	3.19232	0.00141133	0.0500673	CG4860
FBgn0037996	193.987	-6.56926	1.08022	-6.08141	1.19128e-09	2.09114e-07	CG4830
FBgn0002905	209.925	1.62579	0.554917	2.92978	0.00339197	0.0974917	PolQ
FBgn0013277	16.026	7.56963	1.67231	4.52646	5.99808e-06	0.000568899	Hsp70Ba
FBgn0038277	4583.82	1.18956	0.133386	8.91811	4.74301e-19	2.14548e-16	RpS5b
FBgn0000533	213.219	-1.41119	0.205782	-6.8577	6.99765e-12	1.44385e-09	ea
FBgn0038326	1512.98	-0.367685	0.113752	-3.23234	0.0012278	0.0461346	CG5044
FBgn0000047	369.22	1.26173	0.169745	7.43313	1.0606e-13	2.54566e-11	Act88F
FBgn0024491	1240.92	0.655937	0.202304	3.24234	0.00118554	0.0452746	Bin1
FBgn0038437	97.7023	0.749585	0.234727	3.19344	0.0014059	0.0500673	Sdhaf3
FBgn0038461	1695.07	-0.294016	0.0991258	-2.96609	0.00301611	0.0889036	EMC2B
FBgn0000477	397.558	2.56392	0.323089	7.93562	2.09443e-15	6.15815e-13	DNaseII
FBgn0038674	360.333	0.861003	0.21855	3.93962	8.16123e-05	0.00521654	CG14285
FBgn0038719	76.4614	-1.85633	0.437847	-4.23968	2.23836e-05	0.00182815	CG16727
FBgn0038739	491.221	-0.759967	0.138095	-5.50322	3.72915e-08	5.62289e-06	CG4686
FBgn0038803	6391.39	0.327032	0.108261	3.02078	0.00252125	0.0784456	CG5191
FBgn0260467	1406.77	-0.277882	0.0950527	-2.92346	0.0034617	0.0980751	CG7071
FBgn0038981	829.763	-0.392373	0.121998	-3.21621	0.00129894	0.0478897	CG5346
FBgn0038974	174.774	-0.613266	0.210446	-2.91412	0.00356691	0.0989478	CG5377
FBgn0028688	1978.23	-0.509092	0.103809	-4.90413	9.38415e-07	0.000116176	Rpn7
FBgn0024958	648.336	1.48854	0.189631	7.84965	4.17188e-15	1.14106e-12	Irp-1A
FBgn0039041	21.0296	-1.9535	0.617554	-3.16328	0.00156002	0.0544433	CG13838
FBgn0039050	1144.16	-1.34808	0.385989	-3.49252	0.00047848	0.0226	CG17110
FBgn0039039	484.545	-0.906288	0.27118	-3.34202	0.000831713	0.0348106	lmd
FBgn0039099	2823.36	-1.02157	0.141274	-7.23118	4.78823e-13	1.08297e-10	GILT2
FBgn0039101	46.4324	1.1042	0.32993	3.34678	0.000817572	0.034341	CG16710
FBgn0042106	75.0327	1.62468	0.323958	5.01508	5.30102e-07	6.85113e-05	CG18754
FBgn0011725	11767.1	0.59791	0.148764	4.01919	5.83976e-05	0.00397003	twin
FBgn0019952	2258.91	0.401051	0.135439	2.96112	0.00306527	0.0901266	Orct
FBgn0039209	6518.37	0.218388	0.0670713	3.25605	0.00112972	0.0438972	REPTOR
FBgn0051510	150.452	10.8037	1.22353	8.82996	1.04715e-18	4.56133e-16	CG31510
FBgn0039324	10.1787	3.10029	0.90574	3.42294	0.000619487	0.0275977	CG10553
FBgn0051076	506.332	-0.437156	0.13238	-3.30227	0.000959059	0.0384966	CG31076
FBgn0039588	580.966	-0.347616	0.114483	-3.03639	0.00239428	0.0756328	mIF2
FBgn0039591	106.184	5.60312	0.594401	9.4265	4.23985e-21	2.0777e-18	CG9988
FBgn0051445	105.04	0.99705	0.294689	3.3834	0.000715951	0.030957	CG31445
FBgn0041588	915.42	-0.390919	0.0990816	-3.94542	7.96594e-05	0.00511953	eIF2D
FBgn0039642	176.467	0.683588	0.22029	3.10314	0.00191481	0.0645194	CG11882
FBgn0040623	1376.66	-0.377685	0.112461	-3.35835	0.000784087	0.0332912	Spase12
FBgn0039690	3144.72	0.485503	0.120471	4.03004	5.57685e-05	0.00382402	Gnpnat
FBgn0039755	115.209	-0.846936	0.289213	-2.92842	0.00340694	0.0974917	CG15531
FBgn0039774	734.964	1.18849	0.407135	2.91916	0.00350977	0.0980751	CDase
FBgn0039779	289.329	2.32092	0.292652	7.93066	2.17985e-15	6.25297e-13	PH4alphaSG2
FBgn0039809	58.3832	1.49875	0.503592	2.97611	0.00291926	0.0871408	CG15547
FBgn0024288	746.166	2.27656	0.264754	8.59876	8.05836e-18	3.15914e-15	Sox100B
FBgn0051619	2759.39	0.460566	0.127007	3.6263	0.000287506	0.0149618	nolo
FBgn0039972	223.008	0.510902	0.154188	3.31351	0.000921344	0.037301	Marf1
FBgn0033038	999.508	-0.333564	0.096728	-3.44848	0.000563757	0.025699	CG7791
FBgn0042083	1904.84	-0.297887	0.0784806	-3.79567	0.000147244	0.00848891	Mccc2
FBgn0033100	513.377	0.453919	0.14958	3.03462	0.00240839	0.0757355	CG3420
FBgn0034534	1341.03	-0.289576	0.0974749	-2.97077	0.00297051	0.0880005	maf-S
FBgn0034545	21.9718	3.11735	0.620852	5.02108	5.13812e-07	6.71438e-05	CG13438
FBgn0050148	260.578	3.56414	0.234208	15.2178	2.69376e-52	1.05604e-48	CG30148
FBgn0034467	14.3894	1.89443	0.650092	2.9141	0.0035672	0.0989478	CG15128
FBgn0040732	478.43	1.09874	0.268314	4.09498	4.22212e-05	0.0030464	CG16926
FBgn0034419	1630.62	-0.276644	0.073643	-3.75656	0.000172266	0.00960198	CG15111
FBgn0034392	1251.44	-0.317518	0.0975306	-3.25557	0.00113164	0.0438972	MFS15
FBgn0034329	272.811	-1.33118	0.330369	-4.02938	5.59248e-05	0.00382402	BomS1
FBgn0025583	296.283	-1.26086	0.332778	-3.78889	0.000151322	0.00859755	BomS2
FBgn0034356	1487.09	-1.55658	0.325295	-4.78514	1.70868e-06	0.000197018	Pepck2
FBgn0003067	2777.96	1.04937	0.23053	4.55198	5.31441e-06	0.000512318	Pepck1
FBgn0034365	1018.55	-0.36888	0.110772	-3.33008	0.000868197	0.0357023	CG5335
FBgn0034331	273.825	-2.43181	0.333446	-7.29296	3.03224e-13	6.99258e-11	BomBc2
FBgn0034281	32.0551	-1.18871	0.408235	-2.91182	0.00359329	0.099437	CG14490
FBgn0028494	1827.75	0.752374	0.181381	4.14803	3.35349e-05	0.00250849	CG6424
FBgn0029881	3255.32	1.15909	0.137561	8.42597	3.57772e-17	1.27508e-14	pigs
FBgn0029993	21.9583	1.99351	0.639318	3.11817	0.00181975	0.0623968	CG1571
FBgn0015519	504.912	1.30329	0.326815	3.98784	6.66783e-05	0.00441929	nAChRalpha3
FBgn0052702	3105.37	0.297344	0.094279	3.15388	0.00161117	0.056062	Cubn
FBgn0028331	12148.3	0.690188	0.116387	5.93012	3.02706e-09	4.94461e-07	l(1)G0289
FBgn0030230	394.006	0.729263	0.21711	3.35895	0.000782394	0.0332912	Rph
FBgn0034583	1446.58	-0.542234	0.130559	-4.15319	3.27874e-05	0.00248782	CG10527
FBgn0034612	73.9414	-1.15974	0.359587	-3.2252	0.00125883	0.04715	CG10505
FBgn0034605	280.645	1.14128	0.322291	3.54114	0.000398401	0.0195233	Ugt49C1
FBgn0010228	9130.81	-0.459849	0.115418	-3.98421	6.77047e-05	0.00444846	HmgZ
FBgn0260477	159.191	-1.46303	0.3941	-3.71234	0.000205348	0.0112855	CG30283
FBgn0050395	8.38735	3.64143	1.19821	3.03905	0.00237324	0.0754371	CG30395
FBgn0034706	480.955	-0.73681	0.13108	-5.62109	1.89751e-08	2.9364e-06	CG11275
FBgn0034716	539.595	0.658107	0.188369	3.49371	0.000476362	0.0225907	Oatp58Dc
FBgn0034137	1390.81	0.535533	0.176813	3.02881	0.00245521	0.0767973	CG4945
FBgn0033968	626.768	-0.926124	0.171342	-5.40511	6.4768e-08	9.40416e-06	hui
FBgn0033973	743.357	-0.323298	0.0990142	-3.26517	0.001094	0.0431762	HPS1
FBgn0015714	37.2281	6.33761	0.972169	6.51905	7.07562e-11	1.41045e-08	Cyp6a17
FBgn0033972	2013.67	-0.39291	0.116817	-3.36346	0.000769725	0.0330392	Ciao1
FBgn0033945	413.842	1.67106	0.344902	4.84504	1.26586e-06	0.000153482	CG12868
FBgn0033889	2098.51	0.586783	0.146559	4.00374	6.23499e-05	0.00421435	CG6701
FBgn0033836	56.2996	1.62358	0.427058	3.80178	0.00014366	0.00840588	CG18278
FBgn0033782	832.711	-0.421527	0.121747	-3.46232	0.000535547	0.0246038	sug
FBgn0033777	2962.21	1.17015	0.253903	4.60864	4.05304e-06	0.000414502	CG17574
FBgn0033716	967.762	-0.362572	0.113545	-3.19321	0.00140698	0.0500673	Den1
FBgn0053013	43.8051	1.6489	0.513697	3.20987	0.00132795	0.0485031	CR33013
FBgn0033734	358.313	-0.647299	0.154298	-4.19513	2.72714e-05	0.00213782	CG8520
FBgn0033686	473.491	0.60852	0.187681	3.24231	0.00118566	0.0452746	Hen1
FBgn0033685	495.88	4.59556	0.193654	23.7307	1.73714e-124	2.04305e-120	OSCP1
FBgn0033657	157.552	-1.15615	0.257729	-4.4859	7.26056e-06	0.00067771	Sln
FBgn0033656	287.5	0.521872	0.161076	3.23992	0.00119565	0.0455081	S2P
FBgn0050035	1319.28	1.7845	0.189736	9.40518	5.19418e-21	2.44355e-18	Tret1-1
FBgn0044020	771.928	0.79725	0.233166	3.41924	0.000627957	0.027787	Roc2
FBgn0033603	628.617	-0.727292	0.190628	-3.81524	0.00013605	0.00815375	Cpr47Ef
FBgn0027525	4003.55	-0.311782	0.0935451	-3.33296	0.000859263	0.035577	LTV1
FBgn0033518	1187.5	2.9465	0.41648	7.07476	1.49706e-12	3.26054e-10	Prx2540-2
FBgn0033520	1245.98	7.37311	0.436801	16.8798	6.33864e-64	3.72744e-60	Prx2540-1
FBgn0033521	1590.41	2.06627	0.510643	4.0464	5.20112e-05	0.00366289	CG12896
FBgn0033519	285.197	2.0267	0.256708	7.89495	2.90441e-15	8.13305e-13	CG11825
FBgn0000448	1319.9	2.92166	0.195931	14.9117	2.76685e-50	8.13523e-47	Hr3
FBgn0029092	4386.91	0.299981	0.0926777	3.23682	0.0012087	0.0458565	ced-6
FBgn0011746	744.016	-0.514821	0.14946	-3.44453	0.000572047	0.0259762	ana
FBgn0033367	11231.3	0.557874	0.14817	3.76509	0.000166491	0.00932429	PPO2
FBgn0033294	34.6464	5.48388	0.890425	6.15872	7.33339e-10	1.34781e-07	Mal-A4
FBgn0033261	852.047	1.39561	0.297889	4.68502	2.79933e-06	0.000299299	udd
FBgn0033205	550.898	1.18481	0.189522	6.25157	4.06349e-10	7.70818e-08	CG2064
FBgn0026602	1217.5	-0.6944	0.192104	-3.6147	0.00030069	0.0154429	Adk3
FBgn0052850	3441.57	0.601873	0.166822	3.60788	0.000308704	0.0157172	Rnf11
FBgn0032721	2217.49	0.660868	0.138594	4.76837	1.85725e-06	0.00020803	CG10602
FBgn0036290	693.064	0.586749	0.191048	3.07121	0.0021319	0.0698419	CG10638
FBgn0003141	867.681	-0.374319	0.114822	-3.25999	0.00111415	0.0436784	pr
FBgn0034276	2141.99	0.394381	0.111425	3.53944	0.000400982	0.0195382	Sardh
FBgn0053494	561.625	1.34502	0.229004	5.87337	4.27029e-09	6.87984e-07	CG33494
FBgn0016034	239.086	0.941885	0.226006	4.16752	3.07925e-05	0.00238257	mael
FBgn0050011	5796.54	0.286027	0.0896342	3.19104	0.0014176	0.0500673	gem
FBgn0038194	1750.3	1.32811	0.288176	4.60867	4.05263e-06	0.000414502	Cyp6d5
FBgn0013305	443.242	-1.69186	0.416788	-4.05929	4.92213e-05	0.0034873	Nmda1
FBgn0039714	1271.57	0.550207	0.151989	3.62005	0.000294547	0.0152606	Zip99C
FBgn0027552	924.741	0.935861	0.320593	2.91916	0.00350974	0.0980751	CG10863
FBgn0260484	2485.17	-0.569633	0.140161	-4.06415	4.82088e-05	0.00343627	HIP
FBgn0051687	920.374	0.743177	0.228635	3.2505	0.00115202	0.0444227	CG31687
FBgn0040503	283.945	4.18302	0.729712	5.73242	9.90073e-09	1.57355e-06	CG7763
FBgn0030756	249.04	3.12239	0.360381	8.66415	4.54902e-18	1.84486e-15	CG9903
FBgn0041150	3091.56	0.40554	0.115399	3.51424	0.000441007	0.0211702	hoe1
FBgn0023416	1460.38	0.360586	0.116411	3.09753	0.00195142	0.0653866	Ac3
FBgn0052602	164.76	1.54579	0.428338	3.60881	0.000307605	0.0157172	Muc12Ea
FBgn0004575	6494.17	0.636293	0.205102	3.10233	0.00192006	0.0645194	Syn
FBgn0016917	5066.58	0.346816	0.0836438	4.14635	3.37825e-05	0.00250849	Stat92E
FBgn0010226	6762.29	0.79501	0.225796	3.52092	0.000430046	0.0207286	GstS1
FBgn0039900	1911.56	0.486207	0.127479	3.81402	0.000136726	0.00815375	Syt7
FBgn0052843	692.45	0.673048	0.22346	3.01194	0.00259586	0.0799212	Dh31-R
FBgn0053837	113.405	5.60466	0.465761	12.0333	2.37387e-33	2.14762e-30	His1:CG33837
FBgn0053840	113.405	5.60466	0.465761	12.0333	2.37387e-33	2.14762e-30	His1:CG33840
FBgn0053843	113.405	5.60466	0.465761	12.0333	2.37387e-33	2.14762e-30	His1:CG33843
FBgn0053846	113.405	5.60466	0.465761	12.0333	2.37387e-33	2.14762e-30	His1:CG33846
FBgn0053849	113.405	5.60466	0.465761	12.0333	2.37387e-33	2.14762e-30	His1:CG33849
FBgn0053864	113.405	5.60466	0.465761	12.0333	2.37387e-33	2.14762e-30	His1:CG33864
FBgn0053867	89.6372	2.35654	0.414476	5.68559	1.30362e-08	2.04424e-06	His-Psi:CR33867
FBgn0062928	105.443	0.954584	0.316842	3.0128	0.00258847	0.0799212	hpRNA:CR33940
FBgn0083068	688.097	-0.334328	0.102036	-3.27657	0.00105076	0.04175	CG33947
FBgn0033453	368.946	0.787676	0.181073	4.35006	1.36101e-05	0.00118569	Sting
FBgn0020372	280.023	1.30898	0.355493	3.68215	0.000231278	0.012308	TM4SF
FBgn0031726	242.243	1.87011	0.217628	8.59312	8.46355e-18	3.21096e-15	Cyp6a16
FBgn0004087	120.65	1.28517	0.298435	4.30638	1.65945e-05	0.00142458	Dhfr
FBgn0020381	919.578	-0.482903	0.137043	-3.52373	0.000425524	0.020595	Dredd
FBgn0029854	736.958	-0.531096	0.174913	-3.03634	0.00239469	0.0756328	CG3566
FBgn0003366	1290.47	0.615929	0.14268	4.31685	1.58275e-05	0.00136873	sev
FBgn0053093	246.422	-0.928716	0.304352	-3.05145	0.00227735	0.0731802	CG33093
FBgn0039592	99.1636	9.2378	1.20886	7.64175	2.14282e-14	5.47863e-12	CG14062
FBgn0013680	840.866	0.980606	0.311322	3.14981	0.00163375	0.0566802	mt:ND2
FBgn0013685	719.293	1.50826	0.327868	4.60021	4.22073e-06	0.000421475	mt:ND6
FBgn0013688	608.312	0.866593	0.243565	3.55795	0.000373767	0.018548	mt:srRNA
FBgn0040038	86.8314	1.70378	0.502978	3.38738	0.000705634	0.0307369	klhl10
FBgn0058006	1597.02	0.59229	0.152904	3.87362	0.000107232	0.00663765	CG40006
FBgn0058298	19.2156	3.01528	0.6711	4.49304	7.02135e-06	0.000660625	CG40298
FBgn0083967	1406.77	-0.277882	0.0950527	-2.92346	0.0034617	0.0980751	Muted
FBgn0020908	599.462	1.42775	0.232884	6.13074	8.74694e-10	1.58266e-07	Scp1
FBgn0011288	2395.53	0.863731	0.122687	7.04013	1.92064e-12	4.10703e-10	Snap25
FBgn0044872	770.878	-1.01618	0.289955	-3.50461	0.000457275	0.0217733	FucTC
FBgn0058354	51.4211	2.39791	0.472749	5.07226	3.93123e-07	5.254e-05	CR40354
FBgn0046697	649.446	1.32021	0.31117	4.24274	2.20808e-05	0.00181603	Ppr-Y
FBgn0085303	7.17974	6.41119	1.57536	4.06966	4.70816e-05	0.00337638	CG34274
FBgn0085390	3665.61	0.474846	0.126748	3.74638	0.000179407	0.00995284	Dgk
FBgn0085425	2038.8	0.952705	0.180859	5.26766	1.38177e-07	1.91188e-05	CG34396
FBgn0085440	506.957	0.535316	0.179157	2.98797	0.00280833	0.084471	Lgr4
FBgn0085466	439.162	-0.421027	0.128642	-3.27287	0.00106462	0.0421581	CG34437
FBgn0085736	424.39	2.95092	0.360194	8.1926	2.55647e-16	8.35183e-14	CG40472
FBgn0085693	10.7976	3.45569	1.06882	3.2332	0.00122413	0.0461346	CG41562
FBgn0085802	32234.1	3.2132	0.445267	7.21635	5.34021e-13	1.18502e-10	18SrRNA:CR41548
FBgn0086558	16915.3	0.360125	0.11735	3.06881	0.00214916	0.070212	Ubi-p5E
FBgn0250848	1673.97	0.468418	0.130159	3.59881	0.000319679	0.0161263	26-29-p
FBgn0250850	695.324	0.538176	0.128147	4.19966	2.67318e-05	0.00211002	rig
FBgn0259140	1891.5	0.32761	0.111987	2.92542	0.00343992	0.0980751	CG42255
FBgn0259242	578.319	0.970427	0.25488	3.80739	0.000140443	0.00830028	CG42340
FBgn0259864	7.59165	6.4973	2.07885	3.12543	0.00177544	0.0610556	Su(Ste):CR42433
FBgn0259878	352.549	0.715281	0.193921	3.68851	0.000225573	0.0121291	Fs
FBgn0260392	17.037	-7.4118	2.49112	-2.97529	0.00292715	0.087155	CG42518
FBgn0260742	2002.58	-0.258214	0.0740754	-3.48583	0.000490619	0.0229221	CG12213
FBgn0260866	1875.72	1.11787	0.184046	6.07389	1.24845e-09	2.15927e-07	dnr1
FBgn0261243	5209.63	0.644068	0.073567	8.75485	2.04378e-18	8.58463e-16	Psa
FBgn0261283	5902.99	0.575797	0.187298	3.07423	0.00211049	0.0693988	SREBP
FBgn0261436	617.087	-0.693032	0.232001	-2.9872	0.00281546	0.084471	DhpD
FBgn0261505	234.177	4.20731	0.553825	7.59681	3.0351e-14	7.59486e-12	CR42653
FBgn0261549	731.94	0.54266	0.157337	3.44903	0.000562595	0.025699	rdgA
FBgn0261700	27.6698	-1.78508	0.493653	-3.61607	0.000299112	0.0154292	lncRNA:CR42736
FBgn0261705	40.0759	8.89315	1.63364	5.44375	5.2171e-08	7.66979e-06	CG42741
FBgn0262102	36.3332	1.49132	0.509024	2.92977	0.00339208	0.0974917	CG42855
FBgn0262123	778.686	1.53009	0.307967	4.96836	6.75199e-07	8.53873e-05	l(2)41Ab
FBgn0262624	1669.25	-0.558843	0.175488	-3.18451	0.00144998	0.0510577	Tmhs
FBgn0262847	202.547	-2.42014	0.32405	-7.46843	8.11598e-14	1.98858e-11	CR43211
FBgn0262850	116.299	10.4324	1.2483	8.35732	6.41578e-17	2.21929e-14	CR43214
FBgn0262983	985.836	1.09896	0.264128	4.16071	3.17256e-05	0.00242289	CG43291
FBgn0263219	1090.41	1.09788	0.302238	3.6325	0.000280689	0.0146719	Dscam4
FBgn0263351	3162.11	-0.252791	0.0845564	-2.98961	0.00279334	0.0844538	AP-2mu
FBgn0263354	394.955	1.2689	0.334039	3.79866	0.00014548	0.00843904	CG42784
FBgn0263355	1919.13	0.639876	0.201457	3.17625	0.00149192	0.0522217	CG31688
FBgn0263379	281.999	-0.456903	0.149566	-3.05487	0.00225159	0.0729501	lncRNA:CR43431
FBgn0053143	2534.79	0.921388	0.294075	3.13317	0.0017293	0.059643	CG33143
FBgn0050274	777.767	-0.869144	0.179818	-4.83346	1.34181e-06	0.00016103	CG30274
FBgn0001263	29.9294	1.71558	0.503347	3.40834	0.000653589	0.0285757	inaD
FBgn0021979	3334.57	-0.351102	0.092555	-3.79344	0.000148577	0.00852395	l(2)k09913
FBgn0034837	128.234	0.912821	0.28341	3.22085	0.00127813	0.0476317	RpL22-like
FBgn0020764	1985.69	-0.265292	0.0863035	-3.07395	0.00211247	0.0693988	Alas
FBgn0034935	249.218	-0.585653	0.189734	-3.0867	0.00202389	0.0674304	Orcokinin
FBgn0004919	1478.86	0.314236	0.107051	2.93538	0.00333144	0.0962681	gol
FBgn0023000	214.609	1.12528	0.352078	3.1961	0.00139301	0.0500673	mth
FBgn0035186	336.98	0.682645	0.144744	4.71623	2.40259e-06	0.000264083	CG13912
FBgn0004431	224.514	6.41849	0.451786	14.2069	8.2988e-46	1.6267e-42	LysX
FBgn0035203	3375.95	-0.333394	0.110671	-3.01247	0.00259131	0.0799212	Acat2
FBgn0263773	5672.32	0.289404	0.0965829	2.99643	0.00273157	0.083013	fok
FBgn0263780	3282.12	1.29104	0.119706	10.7851	4.04821e-27	2.64506e-24	CG17684
FBgn0263863	1956.29	-0.480037	0.0908646	-5.28299	1.27089e-07	1.7794e-05	mRpL45
FBgn0263974	433.737	0.769709	0.259367	2.96764	0.00300092	0.0886778	qin
FBgn0263996	3773.84	0.423944	0.145161	2.92052	0.00349453	0.0980751	CG43739
FBgn0264343	826.177	-0.673664	0.197034	-3.41902	0.000628463	0.027787	CG43799
FBgn0264394	12.4518	3.94428	1.31589	2.99743	0.00272264	0.082956	asRNA:CR43842
FBgn0264460	199.538	1.48758	0.483261	3.07821	0.00208251	0.0687988	asRNA:CR43868
FBgn0264672	731.496	-0.479653	0.143697	-3.33795	0.00084399	0.0350896	Eogt
FBgn0264987	101.053	5.20713	1.10596	4.70822	2.4989e-06	0.000272125	lncRNA:CR44138
FBgn0265252	434.223	-1.29922	0.305206	-4.25684	2.07337e-05	0.00171724	asRNA:CR44266
FBgn0265298	3666.55	-0.298439	0.102561	-2.90987	0.00361581	0.0998251	SC35
FBgn0265416	1141.77	0.77799	0.224598	3.46393	0.000532352	0.0245529	Neto
FBgn0265533	13.8566	7.36262	1.39053	5.29482	1.19131e-07	1.6904e-05	CR44383
FBgn0265767	3902.32	0.334399	0.11089	3.01561	0.00256467	0.079586	zyd
FBgn0266064	6323.17	-0.267433	0.0832436	-3.21265	0.00131515	0.0481851	GlyS
FBgn0266084	10110.7	0.733036	0.213173	3.43869	0.000584526	0.0263395	Fhos
FBgn0266117	6.50132	-6.02001	1.63349	-3.68537	0.000228368	0.0122083	asRNA:CR44843
FBgn0266136	4966.35	0.347417	0.101144	3.43489	0.000592802	0.0266105	Gyc76C
FBgn0266143	20.5844	-3.29317	1.01178	-3.25482	0.00113466	0.0438972	asRNA:CR44849
FBgn0266196	18.7141	-7.54742	2.51202	-3.00452	0.00265999	0.0816817	asRNA:CR44891
FBgn0266234	50.7199	2.28793	0.681531	3.35704	0.000787813	0.033329	lncRNA:CR44929
FBgn0266316	23.8626	7.1761	2.11966	3.3855	0.000710494	0.0308344	asRNA:CR44981
FBgn0266348	795.336	0.928368	0.230021	4.03601	5.43684e-05	0.00376627	lncRNA:CR44997
FBgn0266488	2777.96	1.04937	0.23053	4.55198	5.31441e-06	0.000512318	CG45087
FBgn0266489	102.002	10.2417	1.6916	6.05445	1.40896e-09	2.40156e-07	CG45088
FBgn0266568	609.21	-1.53111	0.390416	-3.92173	8.79139e-05	0.00552917	lncRNA:yar
FBgn0266569	539.425	0.606538	0.207784	2.91907	0.00351072	0.0980751	CG42259
FBgn0266632	2348.2	2.04079	0.255456	7.98882	1.36238e-15	4.10844e-13	asRNA:CR45139
FBgn0266633	69.5442	-2.37864	0.598751	-3.97267	7.10729e-05	0.00461817	asRNA:CR45140
FBgn0266639	17.7076	3.27163	0.836663	3.91034	9.2168e-05	0.00576589	asRNA:CR45146
FBgn0266687	34.1076	1.66983	0.512004	3.26136	0.0011088	0.0436142	lncRNA:CR45177
FBgn0266777	36.7774	-1.08549	0.367871	-2.95075	0.00317005	0.0925136	lncRNA:CR45242
FBgn0266903	10.2711	-2.61406	0.846227	-3.08908	0.00200776	0.0670831	lncRNA:CR45363
FBgn0267248	8.29113	6.61914	1.59672	4.14546	3.39129e-05	0.00250849	lncRNA:CR45688
FBgn0267278	13.0839	-6.04737	1.59062	-3.8019	0.000143588	0.00840588	asRNA:CR45714
FBgn0267429	2834.97	1.41342	0.12314	11.4782	1.69857e-30	1.33179e-27	lovit
FBgn0267430	2554.19	1.5255	0.206736	7.379	1.59478e-13	3.75124e-11	Pzl
FBgn0267431	9173.17	0.439143	0.110141	3.9871	6.68849e-05	0.00441929	Myo81F
FBgn0267432	382.842	1.4623	0.368485	3.96841	7.2355e-05	0.00467564	kl-3
FBgn0267449	508.078	1.29377	0.217169	5.95743	2.56238e-09	4.30517e-07	WDY
FBgn0267511	385.584	1.21263	0.250147	4.84767	1.2492e-06	0.000153041	28SrRNA-Psi:CR45851
FBgn0267513	350.546	1.53004	0.349471	4.37816	1.19688e-05	0.00105838	28SrRNA-Psi:CR45853
FBgn0267516	11.7656	7.12922	1.61768	4.40708	1.04775e-05	0.000933533	pre-rRNA:CR45856
FBgn0267704	3181.84	0.792911	0.213998	3.70523	0.000211196	0.0115529	lncRNA:flam
FBgn0267715	64.1413	3.74406	0.971972	3.85203	0.000117144	0.0071757	asRNA:CR46048
FBgn0267792	2317.53	-0.332779	0.0898752	-3.70267	0.000213339	0.0116161	rgr
FBgn0267952	289.871	8.88965	0.747327	11.8953	1.25262e-32	1.05229e-29	CR46232
FBgn0283437	7655.14	1.23298	0.149562	8.24394	1.66635e-16	5.59941e-14	PPO1
FBgn0283547	24.5305	1.59268	0.48296	3.29775	0.000974617	0.038988	mir-9376
FBgn0284231	1827.75	0.752374	0.181381	4.14803	3.35349e-05	0.00250849	CG46315
FBgn0284235	5796.54	0.286027	0.0896342	3.19104	0.0014176	0.0500673	CG46319
FBgn0286075	490.633	0.524678	0.137157	3.82539	0.000130567	0.00791546	DNAlig3
FBgn0286828	1090.08	-0.388586	0.121501	-3.19822	0.00138279	0.0498866	dind
FBgn0286852	946.841	-0.309041	0.105771	-2.9218	0.00348013	0.0980751	naz
FBgn0287478	2696.68	0.223479	0.0673562	3.31787	0.000907051	0.0369129	Camta
FBgn0287590	3794.29	0.618456	0.169026	3.65895	0.000253248	0.0133563	CG46460
FBgn0287609	128.336	1.16227	0.304336	3.81904	0.000133973	0.00808028	lncRNA:CR46478
FBgn0287613	313.238	1.24924	0.268731	4.64867	3.34077e-06	0.000353971	lncRNA:CR46482
FBgn0287618	79.2899	9.87874	1.23395	8.00577	1.18725e-15	3.67454e-13	asRNA:CR46487
FBgn0287620	179.395	1.93311	0.512863	3.76926	0.000163734	0.00921374	lncRNA:CR46489
FBgn0035194	129.152	-1.17615	0.255535	-4.60269	4.17075e-06	0.000421475	Psf1
FBgn0025712	2337.48	-0.406258	0.139254	-2.91739	0.00352969	0.0983713	CG13920
FBgn0035270	637.638	0.406353	0.130933	3.10352	0.00191236	0.0645194	CG13933
FBgn0035346	468.406	-1.7562	0.514682	-3.4122	0.000644403	0.0282792	CG1146
FBgn0035496	8.0928	2.96966	1.00999	2.94029	0.00327908	0.0952229	CG14990
FBgn0035501	183.863	-1.69215	0.51961	-3.25658	0.00112762	0.0438972	CG1299
FBgn0011692	888.97	-0.756585	0.194266	-3.89458	9.83706e-05	0.00612136	pav
FBgn0030276	6024.71	0.306734	0.0874223	3.50865	0.000450395	0.0215329	Dlic
FBgn0030306	3158.67	-0.257318	0.0878535	-2.92894	0.00340116	0.0974917	Spase25
FBgn0030311	301.875	0.459439	0.15454	2.97294	0.00294963	0.0876026	CG11699
FBgn0004370	9605.34	0.343153	0.116062	2.95663	0.00311023	0.0909934	Ptp10D
FBgn0030357	128.445	2.8345	0.285835	9.91655	3.52731e-23	1.80368e-20	Sclp
FBgn0052641	154.39	2.7199	0.486642	5.58912	2.28227e-08	3.48594e-06	CG32641
FBgn0030484	5445.41	0.526092	0.13149	4.001	6.30745e-05	0.00423897	GstT4
FBgn0030492	7.11907	4.51387	1.40409	3.21481	0.00130533	0.0479749	CG15754
FBgn0030502	2561.52	-0.848906	0.192072	-4.41974	9.88201e-06	0.000887193	tth
FBgn0030608	8798.44	0.74884	0.115709	6.47174	9.68781e-11	1.89897e-08	Lsd-2
FBgn0030590	579.937	6.18776	2.06576	2.99539	0.00274097	0.0830839	CG9518
FBgn0030587	829.363	-1.10237	0.353747	-3.11626	0.0018316	0.0626204	CG9522
FBgn0030653	2001.74	1.25342	0.196061	6.39303	1.62633e-10	3.13562e-08	CG7860
FBgn0026374	2343.03	0.495356	0.100391	4.93426	8.04534e-07	0.000100661	Rhp
FBgn0052581	413.718	7.93146	0.53313	14.8772	4.63749e-50	1.09083e-46	sordd2
FBgn0005411	3036.63	-0.209345	0.0666817	-3.13946	0.00169257	0.058548	U2af50
FBgn0030766	2295.89	0.46882	0.130305	3.59785	0.000320854	0.0161263	mthl1
FBgn0030795	41.6306	-1.47679	0.485077	-3.04445	0.00233105	0.0742968	ppk28
FBgn0030798	1351.27	0.98788	0.30557	3.2329	0.00122538	0.0461346	CG13003
FBgn0000163	5857.33	0.402079	0.111677	3.60037	0.000317764	0.0161087	baz
FBgn0030882	266.769	2.83961	0.206783	13.7323	6.50028e-43	1.09214e-39	Gss1
FBgn0031008	130.127	-4.16533	0.887065	-4.69563	2.6579e-06	0.000286785	CG8010
FBgn0036927	3115.57	0.839225	0.227544	3.68819	0.000225855	0.0121291	Gabat
FBgn0036836	327.57	0.415333	0.14038	2.95862	0.00309018	0.0906323	CG11619
FBgn0036820	159.211	3.0321	0.303787	9.981	1.84594e-23	1.03381e-20	Grx1
FBgn0036821	2569.81	0.37698	0.103449	3.6441	0.000268324	0.0140882	CG3961
FBgn0052195	631.293	1.3764	0.403008	3.41533	0.00063705	0.0280612	CG32195
FBgn0042178	76.2858	1.42741	0.409523	3.48554	0.000491147	0.0229221	Apl
FBgn0036648	49.2766	1.8087	0.378333	4.78071	1.74677e-06	0.000199454	CG4098
FBgn0040805	374.01	0.562432	0.169128	3.32548	0.00088267	0.036171	CG12355
FBgn0002778	3882.87	0.402973	0.11367	3.54512	0.000392437	0.0193115	mnd
FBgn0036461	846.969	0.480714	0.105602	4.55215	5.31009e-06	0.000512318	Zip71B
FBgn0036437	40.402	-1.9459	0.600073	-3.24278	0.0011837	0.0452746	CG5048
FBgn0036436	1219.44	-0.530733	0.125431	-4.23127	2.32373e-05	0.00188478	CG4914
FBgn0001216	484.844	-0.834494	0.195122	-4.27679	1.89607e-05	0.00159283	Hsc70-1
FBgn0036410	343.994	1.71583	0.516842	3.31984	0.00090069	0.0367813	CG8100
FBgn0036364	589.215	0.407837	0.118455	3.44297	0.000575364	0.0260264	CG14109
FBgn0052115	90.1204	1.09017	0.244279	4.46282	8.08897e-06	0.00074909	CG32115
FBgn0036294	660.35	0.441699	0.137249	3.21823	0.00128982	0.0478537	CG10654
FBgn0036208	284.049	1.04592	0.220394	4.7457	2.07784e-06	0.000230543	CG10361
FBgn0036191	1818.92	0.305246	0.088947	3.43178	0.000599638	0.026815	Sugb
FBgn0036199	951.119	0.615994	0.162174	3.79835	0.000145661	0.00843904	Bmcp
FBgn0036142	687.883	-0.52425	0.168485	-3.11156	0.00186101	0.0634414	Adck5
FBgn0052069	162.327	-0.641528	0.200256	-3.20354	0.00135748	0.0492757	CG32069
FBgn0025866	2481.59	-0.441019	0.132127	-3.33783	0.000844346	0.0350896	CalpB
FBgn0036053	1390.47	-0.406166	0.0913455	-4.44648	8.72899e-06	0.000802044	iPLA2-VIA
FBgn0035999	256.243	0.866234	0.214568	4.03711	5.41137e-05	0.00376627	CG3552
FBgn0000116	22910.3	-0.298054	0.097897	-3.04456	0.00233018	0.0742968	Argk1
FBgn0035948	24.7134	1.8943	0.535304	3.53875	0.000402028	0.0195382	CG5644
FBgn0052369	4666.21	0.911422	0.305007	2.9882	0.00280626	0.084471	CG32369
FBgn0035788	15.4281	4.25225	1.40069	3.03584	0.00239869	0.0756328	CG8541
FBgn0040837	158.716	2.93806	0.953944	3.07991	0.00207063	0.0687928	CG8620
FBgn0042185	2953.39	0.319143	0.0758936	4.20514	2.60922e-05	0.00207345	MCU
FBgn0052406	1608.17	1.9067	0.223208	8.54227	1.31615e-17	4.83727e-15	PVRAP
FBgn0035608	125.136	1.70055	0.321187	5.29457	1.19295e-07	1.6904e-05	blanks
FBgn0002641	772.745	0.623463	0.147542	4.22567	2.38233e-05	0.00191908	mal
FBgn0031634	399.569	-0.447002	0.148914	-3.00173	0.00268447	0.0821404	Ir25a
FBgn0020762	4235	0.288712	0.0941962	3.065	0.00217668	0.0709139	Atet
FBgn0015663	1076.16	0.380635	0.102899	3.6991	0.000216363	0.0117265	Ugt36A1
FBgn0051953	31.6786	5.71144	1.11672	5.11448	3.14602e-07	4.25291e-05	CR31953
FBgn0051664	166.046	1.3422	0.406064	3.3054	0.000948422	0.0382	CG31664
FBgn0000579	10908.2	-0.369254	0.0845337	-4.36813	1.25314e-05	0.00109987	Eno
FBgn0051928	27.143	2.19622	0.475802	4.61583	3.91534e-06	0.000407507	CG31928
FBgn0053126	601.383	1.42209	0.297602	4.77848	1.76623e-06	0.000199737	NLaz
FBgn0046113	1492.01	0.45947	0.154101	2.98161	0.00286739	0.08581	GluRIIC
