# Supplementary material for: Drosophila embryos allocate lipid droplets to specific lineages to ensure punctual development and redox homeostasis
Source: PLoS Genet. 2023 Aug 14;19(8):e1010875. doi: 10.1371/journal.pgen.1010875 (PMC10449164; doi:10.1371/journal.pgen.1010875)
Supplement: S4 Table — Genes differentially expressed in the dPLIN2-/- vs wild type comparison. The columns from left to right show the Flybase gene name, the mean of normalized counts for all samples, the log2 fold change, the standard error for the log2 fold change, the Wald statistic, p-value, p-value adjusted for multiple testing, and current gene name. (XLSX) [file pgen.1010875.s004.xlsx]

## Sheet: Sheet1
Column1	baseMean	log2FoldChange	lfcSE	stat	pvalue	padj	current_symbol
FBgn0052816	3214.24	2.71619	0.219306	12.3854	3.1346e-35	4.73207e-32	CG32816
FBgn0000108	14048.7	-0.469829	0.105618	-4.44839	8.65146e-06	0.000567841	Appl
FBgn0040398	9721.46	-0.611563	0.155887	-3.92312	8.74104e-05	0.00434426	CG14629
FBgn0040359	2691.93	2.21823	0.582308	3.80937	0.00013932	0.00637789	CG11380
FBgn0025394	6121.58	0.224855	0.0788068	2.85325	0.0043275	0.0890344	inc
FBgn0025390	1190.85	0.65054	0.113127	5.75054	8.89588e-09	1.22086e-06	Mur2B
FBgn0000382	3354.17	0.262022	0.0877486	2.98606	0.00282602	0.066143	csw
FBgn0023526	4139.54	0.277963	0.0988934	2.81073	0.00494285	0.0972228	CG2865
FBgn0003996	1025.81	1.00664	0.112098	8.98002	2.70709e-19	1.55684e-16	w
FBgn0029716	43.6378	3.47843	0.704252	4.93919	7.84497e-07	6.62543e-05	CG3546
FBgn0026751	206.964	0.64597	0.223456	2.89081	0.00384247	0.0814131	XRCC1
FBgn0004687	5715.88	-0.22644	0.0746537	-3.03321	0.00241969	0.0589165	Mlc-c
FBgn0029823	3936.91	-0.203345	0.0667631	-3.04577	0.00232086	0.0568569	Shmt
FBgn0029824	1276.3	0.482582	0.152092	3.17296	0.00150891	0.0406766	CG3726
FBgn0052750	296.319	0.517727	0.154633	3.34811	0.000813636	0.0262034	CG32750
FBgn0029858	246.062	-0.400782	0.139161	-2.88	0.00397681	0.0833818	mldr
FBgn0031256	2974.49	-0.407356	0.142656	-2.8555	0.00429686	0.0885549	shv
FBgn0031258	2732.35	0.268033	0.0942207	2.84473	0.00444486	0.090984	CG4297
FBgn0031219	23.6542	8.10436	2.4499	3.30804	0.000939525	0.0293955	CG13694
FBgn0036975	1761.89	-0.645993	0.172391	-3.74726	0.000178779	0.00757585	CG5618
FBgn0036980	831.699	0.494692	0.138258	3.57804	0.000346185	0.0131889	RhoBTB
FBgn0053054	451.66	-0.66718	0.209195	-3.18927	0.00142631	0.038884	CG33054
FBgn0029091	433.583	0.723829	0.191823	3.77342	0.000161022	0.0070715	Chs2
FBgn0037200	445.307	0.793218	0.144972	5.47152	4.46197e-08	5.13867e-06	CG11109
FBgn0037405	86.2991	1.81503	0.581789	3.11974	0.00181011	0.0469114	CG1077
FBgn0046875	1413.95	2.53172	0.714126	3.5452	0.000392314	0.0145784	Obp83g
FBgn0026077	33566.3	0.919482	0.159062	5.78064	7.44155e-09	1.05731e-06	Gasp
FBgn0037396	34.7075	2.44447	0.471698	5.18227	2.19202e-07	2.08449e-05	CG11459
FBgn0037329	1335.69	-0.271305	0.0936503	-2.897	0.00376745	0.080246	POLDIP2
FBgn0037347	849.729	-0.279269	0.0967331	-2.887	0.0038893	0.0818311	SecS
FBgn0051549	609.408	0.470994	0.136512	3.4502	0.000560177	0.0192742	CG31549
FBgn0037292	96.959	1.47307	0.247073	5.96208	2.49044e-09	3.80721e-07	plh
FBgn0051915	3798.5	-0.393361	0.133919	-2.93732	0.00331067	0.0732826	CG31915
FBgn0031741	656.156	2.71815	0.19388	14.0198	1.17947e-44	2.84888e-41	CG11034
FBgn0031734	1267.41	13.8484	1.22245	11.3284	9.49576e-30	1.04255e-26	CG11147
FBgn0001089	905.571	-0.842697	0.155349	-5.42454	5.81032e-08	6.49734e-06	Gal
FBgn0031877	237.341	-0.480576	0.157463	-3.052	0.00227325	0.056172	Hmgcl
FBgn0031907	2995.65	3.61359	0.419174	8.62073	6.65281e-18	3.34775e-15	CG5171
FBgn0031914	6746.93	-0.632653	0.169076	-3.74183	0.000182683	0.00771422	CG5973
FBgn0031939	700.975	0.756721	0.225745	3.3521	0.000802008	0.025898	CG13796
FBgn0031937	329.92	1.60759	0.328072	4.90009	9.57906e-07	8.03377e-05	CG13795
FBgn0032026	1164.18	0.272912	0.0935872	2.91613	0.00354407	0.0768433	CG7627
FBgn0032066	114.526	2.54843	0.776268	3.28292	0.00102737	0.0315712	LManIII
FBgn0051710	318.456	-11.6747	1.21313	-9.62363	6.35498e-22	5.1166e-19	CG31710
FBgn0032147	406.92	-0.721436	0.246197	-2.93032	0.00338617	0.0742062	IP3K1
FBgn0032198	5650.07	-0.355565	0.11418	-3.11408	0.00184522	0.047617	eEF1delta
FBgn0051871	1240.94	1.71039	0.530172	3.22611	0.00125486	0.0354086	CG31871
FBgn0032284	1216.92	0.572792	0.17597	3.25505	0.00113371	0.0334375	CG7294
FBgn0028700	208.488	-0.749874	0.254221	-2.94969	0.00318089	0.0713269	RfC38
FBgn0015400	4095.04	0.741977	0.212362	3.49393	0.000475972	0.0169567	kek2
FBgn0032400	5663.79	1.2023	0.219933	5.46668	4.58554e-08	5.22449e-06	CG6770
FBgn0032444	5278.29	-0.339601	0.0910062	-3.73163	0.000190247	0.00793172	CCT4
FBgn0023407	3115.73	0.507441	0.0999751	5.07568	3.86113e-07	3.55961e-05	B4
FBgn0032524	987.352	0.3348	0.103266	3.24212	0.00118645	0.0340259	Hacd2
FBgn0032520	14.3973	1.95586	0.681373	2.87047	0.00409861	0.0853429	CG10859
FBgn0027929	724.521	-0.570873	0.164817	-3.46368	0.000532835	0.0187066	NimB1
FBgn0003255	370.989	0.916551	0.168783	5.43035	5.62424e-08	6.34803e-06	rk
FBgn0028862	775.285	0.39773	0.110841	3.58829	0.000332853	0.0127211	dao
FBgn0041627	181.788	1.09221	0.243264	4.48982	7.12834e-06	0.000491937	Ku80
FBgn0028949	13.8232	2.79335	0.885491	3.15457	0.00160734	0.0425065	CG15254
FBgn0032587	3137.01	0.689902	0.159427	4.32739	1.5089e-05	0.000944196	CG5953
FBgn0032618	561.026	0.467619	0.157248	2.97378	0.0029416	0.0675393	CG31743
FBgn0032629	2277.22	0.450311	0.0740482	6.08132	1.19196e-09	1.94531e-07	beat-IIIc
FBgn0032781	987.885	-0.501003	0.146708	-3.41496	0.000637909	0.0214001	RtcB
FBgn0032783	925.343	0.891567	0.307287	2.90142	0.00371479	0.0796168	CG10237
FBgn0045064	1381.33	0.978186	0.274176	3.56774	0.000360078	0.0136322	bwa
FBgn0003978	419.543	-0.339847	0.117552	-2.89104	0.00383967	0.0814131	vls
FBgn0014859	67.0079	1.0931	0.339762	3.21725	0.00129425	0.036309	Hr38
FBgn0032929	334.723	-0.599362	0.190307	-3.14944	0.00163581	0.0429473	Mcm10
FBgn0032935	2583.39	0.563564	0.165885	3.39733	0.000680481	0.0225774	Atg18b
FBgn0011829	1052.82	0.669579	0.179447	3.73134	0.000190461	0.00793172	Ret
FBgn0032945	1221.82	0.861063	0.288089	2.98888	0.00280003	0.0657124	CG8665
FBgn0051146	1636.96	0.381001	0.108818	3.50127	0.000463047	0.0166435	Nlg1
FBgn0040670	30.7292	1.19956	0.378717	3.16744	0.00153787	0.0410904	e(y)2b
FBgn0037487	871.803	1.76135	0.599059	2.9402	0.00328001	0.0729515	thw
FBgn0000003	1658.56	0.69678	0.232059	3.0026	0.00267684	0.0635279	7SLRNA:CR32864
FBgn0037548	2570.53	1.71599	0.213424	8.04027	8.96424e-16	3.09317e-13	CG7900
FBgn0037553	758.625	-1.16437	0.204845	-5.68417	1.3145e-08	1.67107e-06	CG18249
FBgn0037606	343.55	-1.10049	0.377541	-2.91488	0.00355821	0.0770116	CG8032
FBgn0000447	956.453	-0.493084	0.129549	-3.80614	0.00014115	0.00638897	Dhod
FBgn0037612	928.018	-2.25025	0.465635	-4.83265	1.3473e-06	0.000109203	CG8112
FBgn0037615	287.455	-0.789345	0.223135	-3.53752	0.000403898	0.0149171	CG11760
FBgn0037613	1510.72	-0.358792	0.105356	-3.40553	0.000660369	0.0220312	Cks85A
FBgn0037684	183.455	2.43724	0.390667	6.23866	4.41334e-10	8.32811e-08	Srr
FBgn0037676	539.893	1.60222	0.472008	3.39447	0.000687623	0.0227519	CG8861
FBgn0037731	90.782	3.25808	1.00879	3.22968	0.0012393	0.0351339	CG18542
FBgn0037730	1190.37	-1.69036	0.351037	-4.81532	1.46963e-06	0.000118325	CG9444
FBgn0037765	10.7906	3.16496	0.888187	3.5634	0.000366089	0.0138164	CG9458
FBgn0051410	122.191	1.32977	0.442017	3.00842	0.00262613	0.0628592	Npc2e
FBgn0037811	112.652	-0.824618	0.241354	-3.41663	0.000634017	0.0213288	CG12592
FBgn0037807	541.42	0.837689	0.253689	3.30203	0.000959883	0.0299548	CG6293
FBgn0037802	740.088	2.61851	0.226143	11.579	5.26489e-31	7.0649e-28	Sirt6
FBgn0037880	340.335	-0.511373	0.157071	-3.25569	0.00113118	0.0334375	CG17726
FBgn0026314	24.797	3.50421	0.835451	4.19439	2.73607e-05	0.00161188	Ugt35B1
FBgn0037975	12.6574	2.69632	0.72433	3.7225	0.000197259	0.00813071	CG3397
FBgn0037973	377.991	1.24665	0.418522	2.9787	0.00289471	0.0672296	CG18547
FBgn0051361	886.749	0.898695	0.297996	3.01579	0.00256311	0.0619093	dpr17
FBgn0010039	347.788	1.1767	0.316915	3.71297	0.000204844	0.00835777	GstD3
FBgn0038020	127.482	1.38618	0.21509	6.44464	1.15872e-10	2.41274e-08	GstD9
FBgn0037996	201.372	-4.98124	1.03575	-4.8093	1.51456e-06	0.000121135	CG4830
FBgn0013279	43.3321	1.42018	0.37884	3.74875	0.000177715	0.00755727	Hsp70Bc
FBgn0038082	191.384	3.39639	1.20232	2.82485	0.00473021	0.0947352	Ugt37A2
FBgn0001217	152.96	1.65248	0.304775	5.42196	5.895e-08	6.53155e-06	Hsc70-2
FBgn0051157	47.4255	1.06371	0.33675	3.15875	0.00158446	0.0421488	CG31157
FBgn0038115	387.083	1.04449	0.369367	2.82779	0.00468699	0.0941843	CG7966
FBgn0038144	82.1782	1.44085	0.470766	3.06064	0.00220862	0.0552247	CG8870
FBgn0038147	176.427	1.53877	0.521492	2.95071	0.00317043	0.0713269	CCHa2
FBgn0038127	15.9337	6.55873	1.31978	4.96956	6.71045e-07	5.87261e-05	CG8476
FBgn0000047	323.226	0.938016	0.28678	3.27086	0.00107222	0.0322923	Act88F
FBgn0038366	2273.76	1.36603	0.369115	3.70082	0.000214905	0.00870942	CG4576
FBgn0038426	400.712	-0.464696	0.134999	-3.44221	0.000576974	0.0196839	mRpS33
FBgn0038465	3085.67	-0.335585	0.103961	-3.22799	0.00124661	0.0352584	Irc
FBgn0038487	5444.56	2.93331	0.989301	2.96503	0.00302651	0.0689645	TwdlW
FBgn0038508	8.85993	5.7007	1.42512	4.00016	6.33003e-05	0.00329516	CG5866
FBgn0038511	7481.13	0.394045	0.112367	3.50676	0.000453593	0.0163524	cysu
FBgn0000477	354.442	2.33403	0.289295	8.068	7.14614e-16	2.53835e-13	DNaseII
FBgn0026250	10520.7	-0.163128	0.0517223	-3.15393	0.0016109	0.0425065	eIF1A
FBgn0038795	258.364	-0.651746	0.220074	-2.96149	0.00306152	0.0693695	CG4335
FBgn0038826	639.542	0.866794	0.264321	3.27932	0.00104056	0.0317345	Syp
FBgn0026056	955.11	0.318519	0.0970167	3.28313	0.00102661	0.0315712	Rlip
FBgn0013812	530.527	0.689324	0.195203	3.53132	0.000413485	0.0151323	Dhc93AB
FBgn0046763	735.776	0.694208	0.135286	5.13143	2.87551e-07	2.69206e-05	CG17278
FBgn0038893	412.884	0.530526	0.176507	3.0057	0.00264974	0.0632429	Archease
FBgn0260467	1378.95	-0.407393	0.100965	-4.03499	5.46047e-05	0.00290512	CG7071
FBgn0038961	2036.79	-0.348606	0.0841564	-4.14235	3.43758e-05	0.00196757	CG13850
FBgn0038976	1766.12	-0.334384	0.118702	-2.817	0.00484744	0.0959714	Pfdn5
FBgn0038984	6481.81	-0.305727	0.0844102	-3.62192	0.000292428	0.0114239	AdipoR
FBgn0038974	176.211	-0.6547	0.191319	-3.42202	0.000621568	0.0209684	CG5377
FBgn0028688	2085.68	-0.396144	0.09557	-4.14507	3.39706e-05	0.00195363	Rpn7
FBgn0039006	396.942	0.967136	0.327903	2.94946	0.00318334	0.0713269	Cyp6d4
FBgn0024958	596.454	1.28217	0.195718	6.55109	5.71174e-11	1.30152e-08	Irp-1A
FBgn0046114	2961.79	-0.636447	0.165717	-3.84057	0.00012275	0.00574595	Gclm
FBgn0039041	21.4959	-1.92334	0.586204	-3.28101	0.00103437	0.0316256	CG13838
FBgn0039050	1057.82	-1.93167	0.439943	-4.39073	1.12971e-05	0.0007296	CG17110
FBgn0039052	3045.89	-1.23444	0.253232	-4.87474	1.08954e-06	9.01256e-05	CG6733
FBgn0039053	287.879	-1.96319	0.555604	-3.53344	0.000410188	0.0150573	CG6738
FBgn0039085	1514.24	-0.568979	0.120598	-4.71798	2.38199e-06	0.000183231	Ugt303B3
FBgn0039099	3102.65	-0.717539	0.146966	-4.88236	1.04824e-06	8.73075e-05	GILT2
FBgn0042106	55.5176	0.971458	0.300175	3.23631	0.00121087	0.0344897	CG18754
FBgn0039102	685.357	-0.593763	0.16272	-3.64897	0.00026329	0.0103914	SPE
FBgn0051145	4825.13	0.292017	0.0920755	3.17149	0.00151658	0.0407923	CG31145
FBgn0026576	1262.62	0.510384	0.156969	3.25151	0.00114796	0.0334375	Pisd
FBgn0039155	496.85	0.573886	0.177042	3.24152	0.00118895	0.0340259	Kal1
FBgn0039175	1231.83	-0.2982	0.102649	-2.90505	0.00367196	0.0790486	beta-PheRS
FBgn0039209	6873.72	0.305477	0.0724606	4.21576	2.48933e-05	0.0014883	REPTOR
FBgn0015240	959.443	0.407989	0.145452	2.80498	0.00503201	0.0986552	Hr96
FBgn0039299	7.64899	6.47813	1.49964	4.3198	1.56168e-05	0.000972185	CG11854
FBgn0039430	1388.99	0.654221	0.215684	3.03324	0.00241942	0.0589165	CG5455
FBgn0051081	21.6482	5.50975	1.23214	4.47167	7.76093e-06	0.000526566	TwdlR
FBgn0039448	263.137	4.27878	1.51455	2.82511	0.00472637	0.0947352	TwdlQ
FBgn0051076	517.521	-0.429947	0.14386	-2.98864	0.00280218	0.0657124	CG31076
FBgn0039464	4748.69	1.03743	0.276199	3.75611	0.000172575	0.00741702	CG6330
FBgn0016061	4616.06	0.310087	0.0814805	3.80566	0.000141428	0.00638897	side
FBgn0039523	171.686	1.12157	0.213045	5.26446	1.40605e-07	1.38056e-05	CG12885
FBgn0039521	250.746	2.38332	0.757689	3.14552	0.00165794	0.0433397	CG5402
FBgn0003279	63811.6	-0.311479	0.105881	-2.94179	0.00326326	0.0727129	RpL4
FBgn0039588	580.71	-0.414742	0.120663	-3.43719	0.000587787	0.0199402	mIF2
FBgn0039677	23.7645	1.558	0.488108	3.19191	0.00141335	0.0387053	ppk30
FBgn0039685	135.896	-1.61681	0.318251	-5.08028	3.7687e-07	3.50112e-05	Obp99b
FBgn0039709	5007.05	0.370062	0.104321	3.54732	0.00038917	0.0145308	Cad99C
FBgn0039728	7174.12	0.802218	0.132459	6.05635	1.39249e-09	2.21278e-07	CG7896
FBgn0039774	824.907	1.38436	0.41687	3.32084	0.000897456	0.0284539	CDase
FBgn0051013	8.73106	3.05982	0.886017	3.45345	0.000553467	0.0191525	CG31013
FBgn0039788	20.9298	1.50698	0.472254	3.19103	0.00141767	0.0387358	Rpt6R
FBgn0039809	94.5455	2.34232	0.439139	5.3339	9.61262e-08	1.00949e-05	CG15547
FBgn0039800	1467.59	-0.76781	0.192011	-3.99878	6.36695e-05	0.00330016	Npc2g
FBgn0051002	3627.31	-1.55019	0.283332	-5.47129	4.46767e-08	5.13867e-06	Ugt35D1
FBgn0039877	1832.85	-0.362764	0.114494	-3.16841	0.00153278	0.0410451	Mccc1
FBgn0051619	3187.1	0.757556	0.178139	4.25261	2.11297e-05	0.00128233	nolo
FBgn0000559	144875	-0.23779	0.0768012	-3.09617	0.00196037	0.049948	eEF2
FBgn0039972	252.403	0.756547	0.157761	4.79552	1.62256e-06	0.000128076	Marf1
FBgn0033038	989.236	-0.434146	0.115399	-3.76214	0.000168464	0.00731851	CG7791
FBgn0026761	4310.69	-0.247543	0.0812565	-3.04644	0.00231566	0.0568569	Trap1
FBgn0034501	9637.18	1.73638	0.256877	6.75958	1.38394e-11	3.34277e-09	CG13868
FBgn0034494	1565.52	0.869962	0.185181	4.69791	2.62836e-06	0.000200903	CG10444
FBgn0034467	27.1443	2.95144	0.779905	3.78436	0.000154108	0.00679255	CG15128
FBgn0040732	535.263	1.29206	0.397273	3.25234	0.00114461	0.0334375	CG16926
FBgn0034406	3541.95	-0.515041	0.0990052	-5.20216	1.96981e-07	1.88805e-05	Jheh3
FBgn0034392	1228.59	-0.444735	0.108102	-4.11403	3.88805e-05	0.00216387	MFS15
FBgn0034329	236.309	-2.41634	0.353662	-6.83234	8.3542e-12	2.10807e-09	BomS1
FBgn0025583	246.49	-2.67254	0.418957	-6.37903	1.78214e-10	3.58715e-08	BomS2
FBgn0034331	269.846	-2.77579	0.44997	-6.16885	6.87905e-10	1.22174e-07	BomBc2
FBgn0034328	24.5534	-2.15673	0.768144	-2.80772	0.00498933	0.0979774	BomBc1
FBgn0050104	471.467	2.31804	0.561268	4.13	3.62756e-05	0.00204771	NT5E-2
FBgn0040918	5426.29	-0.194187	0.0635886	-3.0538	0.00225963	0.0561514	schlank
FBgn0029968	29.863	2.37196	0.551016	4.3047	1.67209e-05	0.00103558	Ir7g
FBgn0029990	1916.11	-1.28962	0.40892	-3.15373	0.00161199	0.0425065	CG2233
FBgn0015519	474.771	1.13631	0.377485	3.01022	0.00261055	0.0627816	nAChRalpha3
FBgn0001186	4166.71	0.573497	0.1927	2.97612	0.00291924	0.0675393	Hex-A
FBgn0030230	611.64	1.60692	0.187601	8.56562	1.07496e-17	5.1929e-15	Rph
FBgn0034583	1565.29	-0.341415	0.0942823	-3.6212	0.000293237	0.0114239	CG10527
FBgn0022700	54.2081	3.47907	0.939647	3.70253	0.000213461	0.00868002	Cht4
FBgn0034573	1842.71	-0.241712	0.0790476	-3.0578	0.00222967	0.055521	Sou
FBgn0034565	165.126	3.12341	0.497823	6.27414	3.51578e-10	6.84841e-08	CG15650
FBgn0034552	200.091	-1.15518	0.315922	-3.65652	0.000255663	0.0101567	CG17999
FBgn0016984	1003.44	-1.05753	0.228824	-4.62159	3.80819e-06	0.000282157	sktl
FBgn0034629	677.691	-0.738452	0.246605	-2.99448	0.00274916	0.0648468	Acox57D-d
FBgn0034612	73.6369	-1.2799	0.370207	-3.45726	0.000545691	0.0189922	CG10505
FBgn0260477	146.758	-2.09647	0.286377	-7.32065	2.46773e-13	7.26897e-11	CG30283
FBgn0067102	1455.38	-0.590184	0.202091	-2.92038	0.00349599	0.0759452	GlcT
FBgn0034693	2397.87	2.00985	0.647306	3.10495	0.00190314	0.0487986	flap
FBgn0034159	2784.88	2.76844	0.758525	3.64976	0.000262483	0.0103914	CG15615
FBgn0028424	3659.81	-0.819913	0.216559	-3.7861	0.000153031	0.00676979	JhI-26
FBgn0050466	262.395	-0.708641	0.190421	-3.72144	0.000198089	0.00813714	CG30466
FBgn0034030	1697.36	0.708572	0.21181	3.34532	0.000821866	0.026328	CG8192
FBgn0033968	677.561	-0.695892	0.169029	-4.11699	3.83847e-05	0.00214617	hui
FBgn0015714	14.005	4.8731	1.04623	4.65778	3.19632e-06	0.000241262	Cyp6a17
FBgn0033945	314.91	1.08454	0.241043	4.49937	6.81565e-06	0.000473061	CG12868
FBgn0033921	59.9944	0.844794	0.283387	2.98106	0.0028725	0.0669714	tej
FBgn0013770	13960.6	-0.442005	0.136247	-3.24415	0.00117804	0.0340259	Cp1
FBgn0024556	6376.23	-0.338917	0.079131	-4.28299	1.844e-05	0.00113623	mEFTu1
FBgn0000119	3044.64	0.304383	0.0801678	3.79683	0.00014656	0.00655559	arr
FBgn0033836	57.1744	1.61035	0.352299	4.57097	4.85472e-06	0.00035108	CG18278
FBgn0000181	17593.1	-0.271382	0.0687678	-3.94636	7.93499e-05	0.00400966	bic
FBgn0033782	778.722	-0.735008	0.159873	-4.59744	4.27709e-06	0.000314966	sug
FBgn0050042	16.5099	-1.88726	0.619638	-3.04575	0.00232098	0.0568569	Cpr49Ab
FBgn0033728	198.769	2.78427	0.967639	2.87738	0.00400986	0.0839291	Cpr49Ae
FBgn0033750	170.355	0.743747	0.167238	4.44723	8.69841e-06	0.000567841	CG13151
FBgn0033749	270.12	-0.392972	0.140306	-2.80082	0.00509723	0.0996105	achi
FBgn0024732	457.732	0.575723	0.199325	2.88836	0.00387257	0.0817639	Drep1
FBgn0033683	177.999	-0.782834	0.253268	-3.09093	0.0019953	0.0505184	CG18343
FBgn0025454	113.939	1.97458	0.490284	4.02742	5.63932e-05	0.00297407	Cyp6g1
FBgn0026176	38.7919	3.10764	0.433272	7.1725	7.36403e-13	2.06826e-10	SkpB
FBgn0033657	180.491	-0.674398	0.184404	-3.65718	0.000255008	0.0101567	Sln
FBgn0033656	286.969	0.465283	0.142156	3.27304	0.00106398	0.0321566	S2P
FBgn0050035	1157	1.49678	0.156523	9.56267	1.14756e-21	8.6619e-19	Tret1-1
FBgn0033649	1535.14	0.362512	0.127692	2.83897	0.00452596	0.0920202	pyr
FBgn0037084	1905.29	0.337025	0.113355	2.97318	0.00294727	0.0675411	Syx6
FBgn0033603	1101.07	0.809183	0.207218	3.90499	9.42305e-05	0.00459301	Cpr47Ef
FBgn0033582	494.729	1.00003	0.322305	3.10275	0.00191734	0.048955	CG9084
FBgn0033518	838.667	2.32902	0.393314	5.92153	3.18965e-09	4.75572e-07	Prx2540-2
FBgn0033520	134.704	4.0598	0.391705	10.3644	3.59885e-25	3.10452e-22	Prx2540-1
FBgn0033519	206.96	1.3839	0.223951	6.17949	6.4311e-10	1.15923e-07	CG11825
FBgn0003660	4149.09	-0.286464	0.095447	-3.00129	0.0026884	0.0636624	Syb
FBgn0033497	1777.75	-1.82188	0.463326	-3.93218	8.41792e-05	0.00421839	CG12912
FBgn0000448	1113.84	2.60716	0.129873	20.0746	1.22976e-89	1.48518e-85	Hr3
FBgn0033476	4145.56	0.530881	0.169459	3.13279	0.00173152	0.045127	oys
FBgn0033439	68.1865	-1.37081	0.307715	-4.4548	8.39706e-06	0.000560283	CG1773
FBgn0033422	5.92965	6.10691	1.84152	3.31624	0.000912382	0.0287698	Or45b
FBgn0033428	1805.88	-0.258441	0.0845142	-3.05796	0.00222848	0.055521	Urod
FBgn0050343	119.997	-1.27816	0.360361	-3.54687	0.000389831	0.0145308	Tsen15
FBgn0033313	38554.7	-0.600783	0.205074	-2.92959	0.00339413	0.0742062	Cirl
FBgn0027585	2285.81	1.11835	0.369279	3.02846	0.00245805	0.0596101	CG8740
FBgn0033294	93.7969	6.91946	1.11541	6.2035	5.52207e-10	1.01045e-07	Mal-A4
FBgn0033261	1128.57	1.89212	0.423562	4.46717	7.92626e-06	0.000534779	udd
FBgn0033273	76.6862	0.932143	0.314628	2.96269	0.00304968	0.0692312	Gasz
FBgn0033275	23925.1	-0.665824	0.18641	-3.57183	0.000354501	0.0134632	CG14756
FBgn0033271	1924.15	-0.422989	0.144044	-2.93652	0.00331916	0.0732826	CG8708
FBgn0033252	8800.21	1.11174	0.317743	3.49887	0.000467227	0.0166944	CG12769
FBgn0027054	702.676	-0.366927	0.109368	-3.35498	0.000793693	0.0256982	CSN4
FBgn0033244	1498	0.283211	0.0977328	2.89781	0.00375774	0.080246	CG8726
FBgn0033235	2381.54	-0.278216	0.0854966	-3.25411	0.00113747	0.0334375	CG8728
FBgn0033225	769.03	-0.297982	0.106467	-2.79882	0.00512893	0.0999066	TTLL12
FBgn0033209	1005.28	-0.319125	0.107706	-2.96292	0.00304739	0.0692312	CG12107
FBgn0033183	697.952	0.328396	0.100449	3.26928	0.00107823	0.0323076	CG1620
FBgn0026602	1172.34	-0.924837	0.243985	-3.79055	0.000150314	0.00668865	Adk3
FBgn0017545	49951.6	-0.291308	0.0884818	-3.29229	0.000993735	0.0307727	RpS3A
FBgn0052010	372.564	1.88035	0.356935	5.26806	1.37873e-07	1.36483e-05	CR32010
FBgn0039929	3725.68	-0.214776	0.0763857	-2.81174	0.00492749	0.0970789	CG11076
FBgn0031208	45.9426	1.0624	0.312299	3.40187	0.000669254	0.022266	CR11023
FBgn0025885	653.317	2.45934	0.2724	9.0284	1.74203e-19	1.05193e-16	Inos
FBgn0003141	866.695	-0.444862	0.145756	-3.0521	0.00227248	0.056172	pr
FBgn0034275	474.826	-0.497192	0.154588	-3.21625	0.00129879	0.036309	CG5002
FBgn0032699	1357.59	1.75043	0.331547	5.27957	1.29485e-07	1.29239e-05	CG10383
FBgn0028425	510.619	0.397116	0.137435	2.88948	0.00385881	0.0816163	JhI-21
FBgn0038194	1530.06	1.00566	0.279061	3.60371	0.000313701	0.0121428	Cyp6d5
FBgn0027552	1021.46	1.10847	0.378416	2.92924	0.00339787	0.0742062	CG10863
FBgn0052695	60.4754	2.14035	0.5557	3.85163	0.000117333	0.00555698	CG32695
FBgn0039537	3666.21	-0.434438	0.132912	-3.26861	0.00108075	0.0323076	Hsdl2
FBgn0031645	2735.99	0.372817	0.0860149	4.33433	1.46205e-05	0.000919645	CG3036
FBgn0040503	296.68	4.21841	0.786206	5.36552	8.07155e-08	8.70358e-06	CG7763
FBgn0040849	309.362	0.632087	0.194957	3.24219	0.00118614	0.0340259	Ir41a
FBgn0030722	17.1407	7.64129	1.33446	5.72612	1.02755e-08	1.34888e-06	CG12395
FBgn0029174	1997.88	-0.315412	0.0871946	-3.61733	0.000297659	0.0115589	Fkbp59
FBgn0032161	196.73	0.585983	0.183113	3.20012	0.0013737	0.0377049	CG4594
FBgn0031097	14992.2	0.717815	0.237473	3.02272	0.00250514	0.0606303	obst-A
FBgn0067861	10.5642	5.02704	1.28099	3.92434	8.69679e-05	0.00434013	Sdic1
FBgn0030756	251.613	3.10628	0.541091	5.74078	9.42425e-09	1.25084e-06	CG9903
FBgn0031664	605.335	-0.324866	0.104951	-3.09542	0.00196532	0.0499688	CG8892
FBgn0052580	343.632	4.64925	0.250595	18.5528	7.73833e-77	4.67279e-73	Muc14A
FBgn0053508	36.2759	-2.05686	0.393695	-5.22451	1.74618e-07	1.68709e-05	ppk13
FBgn0053511	99.1207	-1.0292	0.227932	-4.51537	6.32057e-06	0.000443799	CG33511
FBgn0004648	6185.99	0.47385	0.0728074	6.50827	7.60216e-11	1.61073e-08	svr
FBgn0029723	470.922	1.59177	0.567941	2.8027	0.00506764	0.0991927	Proc-R
FBgn0039349	1513.94	0.399305	0.120244	3.32078	0.00089765	0.0284539	Ssadh
FBgn0038950	1132.03	-0.389269	0.131689	-2.95596	0.00311695	0.0703616	CG5382
FBgn0023076	69.9515	-2.00039	0.684866	-2.92085	0.00349076	0.0759452	Clk
FBgn0022710	1625.43	0.251294	0.08704	2.88711	0.00388801	0.0818311	Ac13E
FBgn0003218	2336.8	0.586903	0.199863	2.93652	0.00331917	0.0732826	rdgB
FBgn0039900	2913.64	1.37098	0.223191	6.14262	8.11688e-10	1.38067e-07	Syt7
FBgn0039676	66.8157	3.86022	0.451144	8.55651	1.16336e-17	5.40379e-15	ppk20
FBgn0036170	243.672	1.02673	0.266049	3.85919	0.000113765	0.0054306	CG11714
FBgn0013576	11155.2	0.425076	0.149485	2.8436	0.00446074	0.0911546	mtd
FBgn0001624	11060.6	0.237263	0.077206	3.07311	0.00211837	0.0531883	dlg1
FBgn0036789	343.839	0.814847	0.250694	3.25037	0.00115256	0.0334375	AstC-R2
FBgn0028377	14.2842	-7.19692	2.51861	-2.85749	0.00427004	0.0881527	gdl-ORF39
FBgn0032077	454.903	-0.753663	0.151887	-4.962	6.97709e-07	6.06204e-05	CG9515
FBgn0053867	70.2608	1.88674	0.417456	4.5196	6.19551e-06	0.000442741	His-Psi:CR33867
FBgn0053868	18.9365	-1.88821	0.674439	-2.79968	0.00511537	0.0998035	His2B:CG33868
FBgn0004507	18945	-0.506093	0.13079	-3.86951	0.000109054	0.00524721	GlyP
FBgn0004047	37.0126	-2.26006	0.533833	-4.23364	2.29937e-05	0.00138847	Yp3
FBgn0033453	386.847	0.851096	0.145415	5.85287	4.83155e-09	7.11593e-07	Sting
FBgn0020372	300.334	1.40739	0.398282	3.53365	0.000409859	0.0150573	TM4SF
FBgn0032896	45.0273	2.69548	0.928287	2.90372	0.00368762	0.0792445	CG14400
FBgn0031726	159.741	1.00776	0.230914	4.36424	1.27568e-05	0.00081515	Cyp6a16
FBgn0039020	289.584	-0.869473	0.187353	-4.64082	3.47032e-06	0.00025871	CG17141
FBgn0033781	256.737	-0.452728	0.157955	-2.86618	0.00415462	0.0863603	CG13319
FBgn0020381	953.268	-0.427694	0.138498	-3.08808	0.00201452	0.0508982	Dredd
FBgn0029854	729.981	-0.635596	0.164819	-3.85632	0.000115106	0.00547296	CG3566
FBgn0037635	501.693	1.74682	0.243217	7.18212	6.86399e-13	1.97372e-10	CG9837
FBgn0036793	21.1864	2.16038	0.520347	4.15181	3.2986e-05	0.00190608	CG4174
FBgn0036799	21.1864	2.16038	0.520347	4.15181	3.2986e-05	0.00190608	CG13380
FBgn0043791	4148.91	-1.26156	0.385386	-3.27348	0.00106231	0.0321566	phu
FBgn0053093	232.083	-1.28762	0.393861	-3.26923	0.00107841	0.0323076	CG33093
FBgn0032405	1229.34	-0.556054	0.14753	-3.76909	0.000163843	0.00714345	firl
FBgn0013680	768.82	0.734499	0.131104	5.6024	2.11409e-08	2.63215e-06	mt:ND2
FBgn0013681	3502.54	0.315305	0.104817	3.00815	0.00262846	0.0628592	mt:ND3
FBgn0013684	23042.7	0.371416	0.131755	2.81898	0.00481763	0.0955378	mt:ND5
FBgn0013683	171.825	-1.30573	0.186804	-6.98984	2.75202e-12	7.22524e-10	mt:ND4L
FBgn0013679	8875.15	0.472036	0.125715	3.75482	0.000173464	0.00741846	mt:ND1
FBgn0013688	555.976	0.611546	0.161003	3.79835	0.00014566	0.00653954	mt:srRNA
FBgn0040038	85.8351	1.64194	0.42694	3.84583	0.000120144	0.00566789	klhl10
FBgn0058006	1538.29	0.451079	0.133911	3.36851	0.000755748	0.0248697	CG40006
FBgn0025837	242.334	-2.51017	0.662313	-3.79001	0.000150643	0.00668865	CG17636
FBgn0058160	3560.54	-0.894124	0.239749	-3.72942	0.000191923	0.00793786	CG40160
FBgn0058298	16.7435	2.7591	0.757253	3.64357	0.000268887	0.0105777	CG40298
FBgn0083967	1378.95	-0.407393	0.100965	-4.03499	5.46047e-05	0.00290512	Muted
FBgn0011288	2471.84	0.888789	0.17705	5.01998	5.16761e-07	4.62291e-05	Snap25
FBgn0040005	2132.41	-0.250034	0.0843168	-2.9654	0.00302285	0.0689645	CG17883
FBgn0058470	883.244	0.462581	0.122675	3.77079	0.000162731	0.00712066	CG40470
FBgn0058045	4884.21	-0.288428	0.0779607	-3.69966	0.000215888	0.00872	CG40045
FBgn0001313	226.89	1.28191	0.305017	4.20276	2.63684e-05	0.00156103	kl-2
FBgn0058469	2004.39	-0.752803	0.197628	-3.8092	0.000139419	0.00637789	lncRNA:CR40469
FBgn0024804	3938.54	0.397419	0.0745765	5.32901	9.87473e-08	1.02808e-05	Dbp80
FBgn0032914	105.221	1.55281	0.493513	3.14645	0.00165267	0.0432955	CG14397
FBgn0046697	944.021	1.99357	0.24557	8.11816	4.73323e-16	1.73222e-13	Ppr-Y
FBgn0085342	561.026	0.467619	0.157248	2.97378	0.0029416	0.0675393	CG34313
FBgn0085428	1363.33	1.21778	0.148231	8.21541	2.11449e-16	7.9802e-14	Nox
FBgn0085440	510.929	0.505364	0.144041	3.50848	0.000450672	0.0162957	Lgr4
FBgn0085443	8817.52	0.449527	0.128862	3.48843	0.000485858	0.017258	spri
FBgn0085466	358.754	-1.32892	0.196536	-6.76169	1.36387e-11	3.34277e-09	CG34437
FBgn0085736	282.887	2.23165	0.366684	6.08602	1.1575e-09	1.91496e-07	CG40472
FBgn0085802	34153	3.27507	0.625131	5.23902	1.61433e-07	1.57228e-05	18SrRNA:CR41548
FBgn0086251	166.704	0.975273	0.171415	5.68953	1.27389e-08	1.63668e-06	del
FBgn0086443	3435.86	-0.253289	0.0720258	-3.51664	0.000437048	0.0158505	AsnRS
FBgn0086558	17632.2	0.414026	0.118311	3.49946	0.000466194	0.0166944	Ubi-p5E
FBgn0087012	193.441	0.709244	0.171732	4.12995	3.62846e-05	0.00204771	5-HT2A
FBgn0250816	1456.3	-0.735905	0.13933	-5.28173	1.27973e-07	1.28794e-05	AGO3
FBgn0250848	1726.13	0.494308	0.118862	4.15867	3.20108e-05	0.0018676	26-29-p
FBgn0250907	11579.9	-0.817958	0.248526	-3.29124	0.000997463	0.0308091	Cht10
FBgn0259162	253.65	1.18295	0.258242	4.58077	4.63268e-06	0.000339084	RunxB
FBgn0259170	5078.24	0.306914	0.100567	3.05184	0.00227442	0.056172	alpha-Man-Ia
FBgn0259242	610.21	1.04371	0.271632	3.84238	0.000121848	0.0057259	CG42340
FBgn0259677	466.51	0.881013	0.209218	4.21098	2.54269e-05	0.00151271	CG42346
FBgn0259715	151.254	-1.52719	0.378086	-4.03927	5.36186e-05	0.00290382	CG42369
FBgn0259849	27.9267	2.40355	0.662579	3.62756	0.000286111	0.0112187	Su(Ste):CR42418
FBgn0259850	4.28568	5.64382	1.81161	3.11536	0.00183722	0.047512	Su(Ste):CR42419
FBgn0259855	4.62608	5.74914	1.69865	3.38453	0.00071299	0.0235267	Su(Ste):CR42424
FBgn0259856	20.8223	6.94781	1.28188	5.42002	5.95931e-08	6.54279e-06	Su(Ste):CR42425
FBgn0259857	8.5125	5.64575	1.41342	3.99438	6.48639e-05	0.0033477	Su(Ste):CR42426
FBgn0259861	6.56302	4.3484	1.34609	3.23038	0.00123624	0.0351295	Su(Ste):CR42430
FBgn0259862	11.962	2.95486	0.951544	3.10533	0.00190068	0.0487986	Su(Ste):CR42431
FBgn0259864	34.2989	8.6427	1.2946	6.67596	2.45611e-11	5.81617e-09	Su(Ste):CR42433
FBgn0259878	372.979	0.797221	0.163926	4.86329	1.1545e-06	9.48499e-05	Fs
FBgn0259896	202.664	-2.25622	0.450269	-5.01082	5.41998e-07	4.81302e-05	NimC1
FBgn0260006	2602.59	3.05353	0.446951	6.83192	8.37853e-12	2.10807e-09	drd
FBgn0260225	10.3561	3.35869	0.953931	3.52089	0.000430101	0.0156456	CR42499
FBgn0260388	887.338	0.924316	0.207012	4.46504	8.00527e-06	0.000537109	CG42514
FBgn0260746	3042.79	-0.825062	0.150677	-5.47571	4.35753e-08	5.10931e-06	Ect3
FBgn0260767	655.217	-0.413194	0.12887	-3.20628	0.00134463	0.0370756	CG42565
FBgn0260995	715.71	0.758583	0.239827	3.16305	0.00156128	0.0416238	dpr21
FBgn0261113	13023.3	0.724385	0.232707	3.11286	0.00185282	0.0477112	Xrp1
FBgn0261243	4967.65	0.480207	0.0737242	6.51355	7.33951e-11	1.58284e-08	Psa
FBgn0261283	8117.33	1.23664	0.107822	11.4693	1.88189e-30	2.27276e-27	SREBP
FBgn0261287	3588.07	0.220344	0.0776623	2.83721	0.00455102	0.092119	ymp
FBgn0261504	1658.56	0.69678	0.232059	3.0026	0.00267684	0.0635279	7SLRNA:CR42652
FBgn0261532	1605.69	0.308112	0.0992977	3.10291	0.00191627	0.048955	cdm
FBgn0261592	62130.6	-0.208272	0.0722301	-2.88346	0.00393335	0.0826139	RpS6
FBgn0261602	70680.2	-0.203189	0.0686818	-2.95841	0.00309226	0.0699349	RpL8
FBgn0261612	240.244	1.38797	0.425972	3.25835	0.00112061	0.0333339	CngA
FBgn0261705	167.489	10.9285	1.31696	8.29826	1.05646e-16	4.25297e-14	CG42741
FBgn0261797	7496.76	-0.23767	0.0819231	-2.90114	0.00371813	0.0796168	Dhc64C
FBgn0261862	11407.9	0.480328	0.170171	2.82262	0.00476332	0.0949903	whd
FBgn0261938	1849.95	-0.276987	0.0861129	-3.21656	0.00129739	0.036309	PolrMT
FBgn0261988	6084.53	0.305923	0.0955795	3.20072	0.00137085	0.0377049	Gprk2
FBgn0262004	196.955	4.09052	0.275955	14.8231	1.03873e-49	3.13618e-46	CG42822
FBgn0262123	1019.26	1.99622	0.264943	7.53454	4.90069e-14	1.55752e-11	l(2)41Ab
FBgn0262127	4615.02	0.341949	0.113887	3.00253	0.00267746	0.0635279	kibra
FBgn0262477	469.619	0.710188	0.216385	3.28206	0.00103053	0.031588	FoxP
FBgn0262579	7188.48	0.462166	0.150315	3.07464	0.00210756	0.0531297	Sarm
FBgn0262613	63.3328	0.835916	0.283952	2.94386	0.00324147	0.0723608	CG43139
FBgn0262620	76.9883	1.57042	0.273557	5.74076	9.42504e-09	1.25084e-06	lncRNA:CR43144
FBgn0262737	5005.07	0.323866	0.090032	3.59723	0.000321625	0.0124098	mub
FBgn0262743	4657.19	-0.224081	0.0667389	-3.35758	0.000786285	0.0255909	Fs(2)Ket
FBgn0262952	14796.3	0.536331	0.166908	3.21332	0.00131208	0.0365921	mt:ND4
FBgn0263133	1536.33	-0.292646	0.097627	-2.99759	0.00272119	0.0643128	mEFG1
FBgn0263219	1438.43	1.6145	0.333335	4.84348	1.27585e-06	0.000104111	Dscam4
FBgn0263241	727.806	1.12972	0.336224	3.36002	0.00077937	0.025439	Mocs1
FBgn0263258	3506.35	0.738888	0.227322	3.25041	0.0011524	0.0334375	chas
FBgn0263289	24991.8	0.708163	0.247666	2.85934	0.00424519	0.0880244	scrib
FBgn0034758	655.217	-0.413194	0.12887	-3.20628	0.00134463	0.0370756	CG13510
FBgn0034759	655.217	-0.413194	0.12887	-3.20628	0.00134463	0.0370756	CG13511
FBgn0050274	733.372	-1.21566	0.215019	-5.65375	1.56987e-08	1.97493e-06	CG30274
FBgn0050272	475.868	-1.72653	0.324293	-5.32398	1.01524e-07	1.04795e-05	MFS1
FBgn0001263	32.8519	1.85284	0.451656	4.10233	4.09017e-05	0.00225557	inaD
FBgn0034797	22619.9	0.783021	0.259939	3.01232	0.00259258	0.0624961	nahoda
FBgn0021979	3456.35	-0.299316	0.0723155	-4.13904	3.48769e-05	0.00198683	l(2)k09913
FBgn0046253	85.4044	2.41762	0.695391	3.47664	0.000507735	0.0179296	CG3502
FBgn0034870	182.866	-1.36243	0.208572	-6.53219	6.48129e-11	1.42317e-08	CG13559
FBgn0041234	128.385	-0.77801	0.263946	-2.94761	0.00320245	0.0716222	Gr59f
FBgn0050181	214.431	-0.769025	0.205705	-3.73848	0.000185134	0.00779046	ppk3
FBgn0015040	1102.99	1.02853	0.260163	3.9534	7.70485e-05	0.00392622	Cyp9c1
FBgn0022343	2723.8	-0.359176	0.087126	-4.12249	3.74799e-05	0.00210532	CG3760
FBgn0035085	1263.04	0.522806	0.17571	2.97539	0.00292616	0.0675393	CG3770
FBgn0035087	3553.17	0.532887	0.12476	4.27129	1.94345e-05	0.00118541	CG2765
FBgn0043792	3908.38	2.08873	0.644946	3.23861	0.00120113	0.0342934	CG30427
FBgn0025676	452.744	0.523366	0.133939	3.9075	9.32556e-05	0.00457825	CkIIalpha-i3
FBgn0004431	47.4661	4.08007	0.633882	6.43664	1.22146e-10	2.50026e-08	LysX
FBgn0263747	56.9872	-1.25906	0.442407	-2.84594	0.00442804	0.0907937	CG43672
FBgn0263773	6037.08	0.399064	0.104029	3.8361	0.000125005	0.00582891	fok
FBgn0263780	2794.93	0.908553	0.192341	4.72366	2.31643e-06	0.00017933	CG17684
FBgn0263863	2010.83	-0.453561	0.0896524	-5.05911	4.21219e-07	3.82486e-05	mRpL45
FBgn0264265	45.7161	-1.65817	0.364255	-4.55222	5.30838e-06	0.000381603	lncRNA:CR43765
FBgn0264267	375.243	0.476129	0.155026	3.07129	0.00213136	0.0534035	asRNA:CR43767
FBgn0264294	7392.48	-0.222423	0.0712039	-3.12375	0.00178562	0.0463762	Cyt-b5
FBgn0264343	753.958	-1.13674	0.269139	-4.22364	2.4039e-05	0.00144437	CG43799
FBgn0264357	9897.43	0.193744	0.0681532	2.84277	0.00447232	0.0912368	SNF4Agamma
FBgn0264601	10.2326	-3.1187	0.904227	-3.44902	0.000562625	0.0193035	lncRNA:CR43950
FBgn0264706	38.1057	1.84952	0.403948	4.5786	4.68107e-06	0.000340562	CR43975
FBgn0264789	82.5701	0.816533	0.284188	2.87321	0.0040632	0.0847517	asRNA:CR44019
FBgn0264822	178.448	-0.82899	0.239996	-3.45418	0.000551964	0.0191525	asRNA:CR44030
FBgn0264835	10.2038	6.88951	1.45109	4.74782	2.05617e-06	0.000160209	lncRNA:CR44043
FBgn0264987	199.89	6.19674	0.597641	10.3687	3.4426e-25	3.10452e-22	lncRNA:CR44138
FBgn0265047	85.2473	2.06289	0.64927	3.17724	0.00148684	0.0401713	FDY
FBgn0265089	86.2677	4.06522	0.446176	9.11126	8.14296e-20	5.46347e-17	eIF4E3
FBgn0265178	544.561	0.875525	0.196808	4.44863	8.64214e-06	0.000567841	CG44243
FBgn0265533	9.73375	6.82296	1.41938	4.807	1.53209e-06	0.000121731	CR44383
FBgn0265637	18.0692	-1.82451	0.645998	-2.82433	0.00473793	0.0947352	lncRNA:CR44444
FBgn0265691	58.0408	-1.23945	0.318462	-3.892	9.94231e-05	0.00480293	lncRNA:CR44498
FBgn0265872	94.1423	7.64882	0.908329	8.42076	3.74041e-17	1.61332e-14	lncRNA:CR44661
FBgn0265873	173.894	2.81806	0.35552	7.92659	2.25253e-15	7.55661e-13	lncRNA:CR44662
FBgn0266084	10152.5	0.696185	0.170661	4.07934	4.51645e-05	0.002472	Fhos
FBgn0266196	19.0888	-7.61514	2.55986	-2.97483	0.00293153	0.0675393	asRNA:CR44891
FBgn0266234	112.968	3.57026	0.429106	8.32022	8.77968e-17	3.65628e-14	lncRNA:CR44929
FBgn0266275	112.004	1.72147	0.522616	3.29395	0.000987884	0.0306701	asRNA:CR44960
FBgn0266331	1196.61	-0.888492	0.179443	-4.9514	7.36817e-07	6.31102e-05	asRNA:CR44996
FBgn0266348	792.771	0.877234	0.177384	4.9454	7.5989e-07	6.46281e-05	lncRNA:CR44997
FBgn0266377	6794.93	0.470961	0.140038	3.3631	0.000770717	0.0252313	Pde8
FBgn0266489	219.114	11.3167	1.3748	8.23153	1.84843e-16	7.20114e-14	CG45088
FBgn0266568	669.707	-1.14964	0.255267	-4.50366	6.67935e-06	0.00046628	lncRNA:yar
FBgn0266632	1837.64	1.54814	0.252363	6.13459	8.53765e-10	1.43207e-07	asRNA:CR45139
FBgn0266687	49.3509	2.30828	0.418435	5.51645	3.4591e-08	4.1362e-06	lncRNA:CR45177
FBgn0266801	5658.86	0.514139	0.176437	2.91401	0.00356822	0.0770901	CG45263
FBgn0266903	9.40029	-4.64478	1.29194	-3.59521	0.000324128	0.0124666	lncRNA:CR45363
FBgn0266937	126.254	2.29742	0.365864	6.27945	3.39773e-10	6.72695e-08	lncRNA:CR45388
FBgn0267007	5.18784	3.96135	1.40406	2.82135	0.00478215	0.0949903	lncRNA:CR45451
FBgn0267037	13.3508	4.40524	1.27652	3.45099	0.000558542	0.0192729	asRNA:CR45481
FBgn0267081	86.48	1.7163	0.600584	2.85772	0.00426701	0.0881527	asRNA:CR45525
FBgn0267242	3405.09	1.79058	0.557347	3.21269	0.00131498	0.0365921	asRNA:CR45682
FBgn0267326	57.1662	1.56306	0.540641	2.89113	0.00383855	0.0814131	Ntl
FBgn0267336	26490.2	0.495758	0.162586	3.0492	0.00229452	0.0565528	Glut4EF
FBgn0267428	9905.88	0.412466	0.0813511	5.07019	3.97417e-07	3.63607e-05	DIP-lambda
FBgn0267429	4273.88	2.14268	0.171845	12.4687	1.10606e-35	1.90827e-32	lovit
FBgn0267430	4472.34	2.50111	0.225032	11.1144	1.06727e-28	1.07412e-25	Pzl
FBgn0267431	11935.2	1.00352	0.134664	7.45206	9.1896e-14	2.77457e-11	Myo81F
FBgn0267432	704.734	2.53108	0.337969	7.48911	6.93431e-14	2.14733e-11	kl-3
FBgn0267433	462.717	1.6722	0.44768	3.73526	0.000187518	0.00786339	kl-5
FBgn0267446	9.60296	4.31073	1.07579	4.00702	6.14888e-05	0.0032287	Su(Ste):CR45796
FBgn0267449	866.472	2.25506	0.321946	7.00448	2.47907e-12	6.65327e-10	WDY
FBgn0267498	315783	0.712688	0.189737	3.75618	0.000172526	0.00741702	18SrRNA:CR45838
FBgn0267504	355378	0.983646	0.170548	5.76756	8.04269e-09	1.12944e-06	28SrRNA:CR45844
FBgn0267507	20825.3	1.73812	0.406707	4.27364	1.92311e-05	0.00117896	pre-rRNA:CR45847
FBgn0267511	333.815	0.860584	0.212235	4.05487	5.01613e-05	0.00272882	28SrRNA-Psi:CR45851
FBgn0267513	307.589	1.23022	0.274344	4.48422	7.31812e-06	0.000502165	28SrRNA-Psi:CR45853
FBgn0267516	4.00538	5.54426	1.88999	2.93348	0.00335181	0.0737337	pre-rRNA:CR45856
FBgn0267521	56.6427	1.30991	0.321137	4.07897	4.52358e-05	0.002472	18SrRNA-Psi:CR45861
FBgn0267657	651.005	7.45134	2.27665	3.27294	0.00106436	0.0321566	asRNA:CR45995
FBgn0267705	98.6999	-5.90587	1.31978	-4.47489	7.64498e-06	0.000521629	asRNA:CR46038
FBgn0267715	58.6228	3.56875	1.03222	3.45734	0.000545538	0.0189922	asRNA:CR46048
FBgn0267733	456.897	0.498064	0.16712	2.98028	0.00287988	0.0670141	lncRNA:CR46064
FBgn0267792	2327.12	-0.385347	0.112288	-3.43176	0.000599672	0.0202864	rgr
FBgn0267861	4723.65	0.697915	0.126441	5.5197	3.39585e-08	4.10116e-06	Maf1
FBgn0267953	60.0905	3.68302	0.772887	4.76528	1.88593e-06	0.000147899	lncRNA:CR46233
FBgn0267986	4.72093	4.77093	1.54276	3.09246	0.00198506	0.0503647	lncRNA:CR46253
FBgn0275436	1936.65	-0.297743	0.0897371	-3.31794	0.000906834	0.0286697	PheRS-m
FBgn0283427	3794.49	1.92879	0.358153	5.38537	7.22951e-08	7.86583e-06	FASN1
FBgn0283429	4.54599	5.72657	1.66414	3.44116	0.000579218	0.0197048	CR46272
FBgn0283430	8.22862	6.57927	1.50631	4.3678	1.25502e-05	0.000806214	CR46273
FBgn0283433	6.72348	6.28801	1.93485	3.24988	0.00115455	0.0334375	SdicB
FBgn0283657	6179.38	0.392992	0.10451	3.76032	0.000169697	0.00734565	Tlk
FBgn0284245	285991	-0.213405	0.0656138	-3.25244	0.00114419	0.0334375	eEF1alpha1
FBgn0284257	3542.3	-0.59077	0.111181	-5.31361	1.07473e-07	1.09996e-05	Ttd14
FBgn0285952	33093.3	-0.259539	0.0705341	-3.67962	0.000233578	0.00937182	eEF5
FBgn0285958	243.672	1.02673	0.266049	3.85919	0.000113765	0.0054306	Fuca
FBgn0285991	6186.64	0.211772	0.0659855	3.20937	0.00133025	0.0369319	hpRNA:CR18854
FBgn0286030	5.585	6.02387	1.58313	3.80505	0.000141777	0.00638897	lncRNA:CR46350
FBgn0286723	5719.08	-0.719364	0.255482	-2.81571	0.00486689	0.0961988	hll
FBgn0287183	6785.08	0.875046	0.0967226	9.04696	1.47003e-19	9.34398e-17	l(3)80Fg
FBgn0287461	219.925	0.721521	0.209532	3.44349	0.000574257	0.0196467	lncRNA:CR46450
FBgn0287590	3957.42	0.669625	0.193284	3.46446	0.000531303	0.0187066	CG46460
FBgn0287597	639.517	-0.508372	0.167304	-3.03861	0.00237674	0.0581051	CG46466
FBgn0287612	46.5984	1.58202	0.545983	2.89755	0.00376084	0.080246	lncRNA:CR46481
FBgn0287613	404.902	1.71149	0.198278	8.63179	6.04014e-18	3.1716e-15	lncRNA:CR46482
FBgn0287614	580.378	0.889116	0.148886	5.9718	2.34644e-09	3.63307e-07	lncRNA:CR46483
FBgn0287620	316.046	2.87239	0.466014	6.16374	7.1045e-10	1.24349e-07	lncRNA:CR46489
FBgn0287725	4727.99	0.436876	0.128131	3.4096	0.000650588	0.021765	sov
FBgn0287864	5205.27	0.284767	0.0970067	2.93554	0.00332972	0.0733815	hbs
FBgn0288447	230.229	1.49391	0.49636	3.00973	0.00261482	0.0627816	BaraA2
FBgn0035211	182.483	0.772818	0.202226	3.82155	0.000132617	0.00616004	CG2211
FBgn0035260	1232.1	0.428321	0.121046	3.5385	0.0004024	0.0149073	CG7991
FBgn0035266	1170.88	0.852676	0.300554	2.83702	0.0045537	0.092119	Gk2
FBgn0035267	1311.92	0.415791	0.117119	3.55017	0.00038499	0.0144395	CG13921
FBgn0035293	459.982	1.65647	0.561441	2.95038	0.00317381	0.0713269	CG5687
FBgn0053233	4.67667	5.76451	1.97391	2.92035	0.00349636	0.0759452	CG33233
FBgn0035348	1848.62	1.23071	0.314412	3.91432	9.06599e-05	0.00448729	CG16758
FBgn0035388	2613.44	1.20152	0.226496	5.30484	1.12774e-07	1.14452e-05	CG2162
FBgn0035397	9698.74	0.272274	0.0680418	4.00157	6.29232e-05	0.00328971	PAN3
FBgn0035379	1492.1	1.1715	0.392701	2.98318	0.00285268	0.066638	spz5
FBgn0035434	1793.49	1.06028	0.178236	5.94876	2.70177e-09	4.07867e-07	Drsl5
FBgn0035496	22.0683	4.50328	0.781153	5.76492	8.16978e-09	1.1341e-06	CG14990
FBgn0011692	907.678	-0.754372	0.232606	-3.24314	0.00118222	0.0340259	pav
FBgn0052243	492.495	0.39568	0.140219	2.82188	0.00477433	0.0949903	CG32243
FBgn0035547	9446.19	1.72978	0.578198	2.99168	0.00277448	0.0653165	CG15022
FBgn0040850	36.1654	8.71647	1.3332	6.53802	6.2337e-11	1.39415e-08	CG15210
FBgn0015245	19688.5	-0.290851	0.0901834	-3.2251	0.00125927	0.0354503	Hsp60A
FBgn0030357	96.0518	2.30651	0.368049	6.26684	3.68451e-10	7.06314e-08	Sclp
FBgn0030349	4168.25	-0.953721	0.164616	-5.79362	6.88855e-09	9.90394e-07	CG10353
FBgn0052641	174.424	2.88821	0.40649	7.10524	1.2011e-12	3.29675e-10	CG32641
FBgn0030482	1163.02	1.0307	0.33529	3.07406	0.00211164	0.0531297	CG1673
FBgn0030484	6485.88	0.88599	0.134043	6.60975	3.84965e-11	8.94081e-09	GstT4
FBgn0030511	493.169	-0.797307	0.197502	-4.03696	5.41485e-05	0.00290512	CG11158
FBgn0053177	144.617	2.61919	0.488388	5.36294	8.18781e-08	8.75081e-06	CG33177
FBgn0030608	4233.75	-1.92042	0.371679	-5.16687	2.38041e-07	2.24595e-05	Lsd-2
FBgn0030667	53.7916	-1.31721	0.350856	-3.75429	0.000173836	0.00741846	CG15599
FBgn0026666	620.301	-0.527518	0.126107	-4.18311	2.87544e-05	0.00168576	MagR
FBgn0026374	2339.42	0.440828	0.131696	3.34733	0.000815947	0.026208	Rhp
FBgn0052581	357.316	7.68666	0.561727	13.684	1.26561e-42	2.54747e-39	sordd2
FBgn0004066	1357.44	0.294116	0.084348	3.48693	0.0004886	0.0173045	Prosalpha4
FBgn0004432	12256.2	-0.254164	0.0806618	-3.15098	0.00162722	0.0428147	Cyp1
FBgn0040207	3424.87	0.332662	0.113438	2.93255	0.00336188	0.0738207	kat80
FBgn0030798	1472.62	1.12789	0.305876	3.68741	0.000226551	0.0091202	CG13003
FBgn0030787	689.967	-0.519261	0.147154	-3.5287	0.000417607	0.015237	CG9609
FBgn0030769	101.005	-1.01527	0.318434	-3.18832	0.00143102	0.0389243	CG13012
FBgn0026058	100.873	1.43774	0.251269	5.72193	1.0532e-08	1.36769e-06	OdsH
FBgn0030882	1646.54	5.59597	0.368646	15.1798	4.81327e-52	1.93766e-48	Gss1
FBgn0027087	2068	-0.50015	0.128087	-3.90477	9.4317e-05	0.00459301	HisRS
FBgn0030959	731.181	0.864114	0.138736	6.2285	4.70936e-10	8.74999e-08	CG6961
FBgn0030980	1967.1	1.30111	0.455086	2.85904	0.00424925	0.0880244	CG7406
FBgn0030985	236.857	-0.996706	0.318192	-3.13241	0.00173379	0.045127	Obp18a
FBgn0031078	4343.7	1.71655	0.19546	8.78211	1.60439e-18	8.80738e-16	Nup205
FBgn0031077	1892.14	0.817524	0.134518	6.07744	1.22119e-09	1.96644e-07	THADA
FBgn0024814	4455.95	-0.254714	0.0736684	-3.45758	0.000545055	0.0189922	Clc
FBgn0036921	3375.65	-0.344229	0.0879941	-3.91196	9.15514e-05	0.00451293	RhoGDI
FBgn0036927	3377.53	0.973899	0.28959	3.36303	0.000770916	0.0252313	Gabat
FBgn0028380	1129.2	0.350256	0.0919322	3.80993	0.000139005	0.00637789	fal
FBgn0003089	7954.49	-0.222523	0.0788484	-2.82216	0.0047702	0.0949903	pip
FBgn0036861	19.8773	2.38978	0.805166	2.96806	0.00299684	0.0685471	CG14089
FBgn0036836	409.036	0.893183	0.226085	3.95064	7.79415e-05	0.00395504	CG11619
FBgn0036820	173.715	3.14101	0.337061	9.3188	1.17658e-20	8.35859e-18	Grx1
FBgn0036768	57.0236	3.53332	0.906388	3.89824	9.68941e-05	0.00469956	CG7402
FBgn0036750	101.288	2.16811	0.437694	4.95349	7.28947e-07	6.28821e-05	CG6034
FBgn0036691	607.085	-0.489431	0.123366	-3.9673	7.26923e-05	0.00371994	beg
FBgn0043578	13.8081	1.96898	0.661319	2.97735	0.00290756	0.0673985	PGRP-SB1
FBgn0036557	1477.68	-0.368771	0.116369	-3.16898	0.00152976	0.0410451	mRpS31
FBgn0036509	2237.28	-0.224853	0.0795091	-2.82802	0.0046837	0.0941843	CG7739
FBgn0040805	406.939	0.713852	0.215789	3.3081	0.000939329	0.0293955	CG12355
FBgn0002778	3760.62	0.268769	0.0814801	3.29859	0.000971715	0.0302459	mnd
FBgn0036480	860.621	0.598567	0.10787	5.54894	2.87406e-08	3.50607e-06	Cep135
FBgn0036449	4139.52	0.89272	0.166683	5.35581	8.51746e-08	9.02328e-06	bmm
FBgn0000639	62.0506	3.01875	0.749288	4.02883	5.60544e-05	0.00296916	Fbp1
FBgn0001216	471.466	-1.03643	0.168678	-6.1444	8.02665e-10	1.38067e-07	Hsc70-1
FBgn0036410	373.313	1.83166	0.551216	3.32294	0.000890749	0.0283841	CG8100
FBgn0052111	468.466	0.517866	0.128275	4.03714	5.41073e-05	0.00290512	lncRNA:CR32111
FBgn0036294	695.09	0.518461	0.182529	2.84043	0.00450534	0.0917554	CG10654
FBgn0036289	2048.37	1.89528	0.515365	3.67754	0.000235491	0.0094173	CG10657
FBgn0052103	3788.83	-0.29907	0.0913818	-3.27275	0.00106505	0.0321566	SCaMC
FBgn0036272	4059.99	-0.370594	0.0970957	-3.81679	0.000135198	0.00625586	Sms
FBgn0036259	159.839	0.862265	0.299948	2.87471	0.00404399	0.0844971	CG9760
FBgn0036208	347.066	1.41737	0.234898	6.03399	1.59963e-09	2.50893e-07	CG10361
FBgn0042138	2168.77	-0.322319	0.0897936	-3.58956	0.000331238	0.0126996	Apt1
FBgn0036199	938.944	0.536568	0.120631	4.44802	8.66647e-06	0.000567841	Bmcp
FBgn0036143	68.4467	-0.985386	0.264202	-3.72967	0.000191732	0.00793786	CG14142
FBgn0036131	7.21724	4.51148	1.59122	2.83523	0.00457926	0.0924812	CG12522
FBgn0052073	197.825	6.22861	0.731376	8.51628	1.64758e-17	7.36958e-15	CG32073
FBgn0044049	315.048	-1.08258	0.185723	-5.82897	5.57716e-09	8.11511e-07	Ilp4
FBgn0001224	334.577	-0.871001	0.172884	-5.03805	4.7029e-07	4.23858e-05	Hsp23
FBgn0035999	237.915	0.647439	0.164415	3.93783	8.22207e-05	0.00413742	CG3552
FBgn0001227	104.151	-1.16473	0.384395	-3.03004	0.00244523	0.0594185	Hsp67Ba
FBgn0035968	4735.28	-0.836777	0.257192	-3.25351	0.00113989	0.0334375	Slc45-1
FBgn0000116	22723.5	-0.390546	0.120113	-3.25148	0.00114805	0.0334375	Argk1
FBgn0035942	525.221	0.435294	0.122429	3.55548	0.000377285	0.0141946	ValRS-m
FBgn0035861	5.39545	4.97238	1.56245	3.18243	0.00146044	0.0395465	CG7213
FBgn0035844	5699.18	1.24659	0.303745	4.10406	4.05969e-05	0.00224903	CG13676
FBgn0035780	90.3356	1.74012	0.61056	2.85004	0.0043714	0.0897847	CG18417
FBgn0035788	15.7323	4.25743	1.14611	3.71467	0.000203467	0.00832974	CG8541
FBgn0052380	1114.61	0.915766	0.210278	4.35501	1.33059e-05	0.000845763	SMSr
FBgn0042185	2984.33	0.293541	0.0770942	3.80757	0.000140341	0.00638897	MCU
FBgn0001258	10595.8	-0.822117	0.14306	-5.74665	9.10262e-09	1.23519e-06	Ldh
FBgn0035679	379.447	-0.943458	0.124234	-7.59423	3.09639e-14	1.01068e-11	CG10467
FBgn0031182	336.189	-1.32511	0.39717	-3.33638	0.000848781	0.0271183	Cyp6t1
FBgn0015558	6124.35	0.316463	0.108663	2.91232	0.00358753	0.0773688	tty
FBgn0031150	3807.22	0.482301	0.087826	5.49154	3.98434e-08	4.71754e-06	bves
FBgn0002641	726.593	0.423683	0.144165	2.93887	0.0032941	0.0731302	mal
FBgn0031643	1545.88	0.434188	0.153315	2.832	0.00462582	0.0932655	CG3008
FBgn0031634	395.489	-0.552098	0.118616	-4.65449	3.24776e-06	0.000243622	Ir25a
FBgn0027560	4929.21	-1.0687	0.236628	-4.5164	6.29007e-06	0.000443799	Tps1
FBgn0031571	10898.9	0.321657	0.101853	3.15805	0.00158826	0.042157	bark
FBgn0051955	74.7074	-1.22741	0.246946	-4.97037	6.68251e-07	5.87261e-05	CG31955
FBgn0051778	269.015	-1.70968	0.393375	-4.3462	1.38518e-05	0.000875854	CG31778
FBgn0031562	187.793	-0.735699	0.219161	-3.35689	0.000788259	0.0255909	CG3604
FBgn0031484	378.284	0.608093	0.130164	4.67173	2.98673e-06	0.00022686	CG3165
FBgn0015600	7904.27	0.375226	0.084693	4.43042	9.40477e-06	0.000610653	toc
FBgn0031378	222.267	-0.664505	0.208642	-3.1849	0.00144802	0.0392982	CG15362
FBgn0000579	11227	-0.340207	0.0854119	-3.98313	6.80134e-05	0.00349531	Eno
FBgn0031327	450.047	-1.1252	0.339434	-3.31494	0.000916642	0.0288289	CG5397
FBgn0053128	217.194	1.34813	0.413123	3.26327	0.00110136	0.0328424	CG33128
FBgn0031313	17773.9	-0.811215	0.285911	-2.8373	0.00454966	0.092119	CG5080
FBgn0040725	23.7464	3.83934	0.850276	4.5154	6.31964e-06	0.000443799	CG13946
FBgn0031277	66.0353	2.42283	0.432653	5.59994	2.14428e-08	2.6425e-06	CG13947
FBgn0046113	1499.85	0.422939	0.150237	2.81514	0.00487559	0.0962131	GluRIIC
