# Supplementary material for: Drosophila embryos allocate lipid droplets to specific lineages to ensure punctual development and redox homeostasis
Source: PLoS Genet. 2023 Aug 14;19(8):e1010875. doi: 10.1371/journal.pgen.1010875 (PMC10449164; doi:10.1371/journal.pgen.1010875)
Supplement: S5 Table — The counts for the genes detected in Jabba-/- and wild type. The columns from left to right show the Flybase gene name, the estimated counts for Jabba replicate 1, the estimated counts for Jabba replicate 2, the estimated counts for Jabba replicate 3, the estimated counts for wild type replicate 1, the estimated counts for wild type replicate 2, the estimated counts for wild type replicate 3. (XLSX) [file pgen.1010875.s005.xlsx]

## Sheet: Sheet1
Column1	as.integer.Jabba_1.est_counts.	as.integer.Jabba_2.est_counts.	as.integer.Jabba_3.est_counts.	as.integer.Wt_1.est_counts.	as.integer.Wt_2.est_counts.	as.integer.Wt_3.est_counts.
FBgn0031081	2353	2084	2006	1764	2294	1904
FBgn0052826	0	0	0	0	0	0
FBgn0031085	0	0	0	0	0	0
FBgn0062565	8	6	6	0	5	1
FBgn0031088	17	19	11	4	2	0
FBgn0041626	0	0	0	0	0	0
FBgn0040784	4	11	7	2	12	10
FBgn0031086	1	2	0	0	1	0
FBgn0031082	0	0	0	0	1	0
FBgn0031080	108	97	78	43	127	74
FBgn0052821	0	0	0	0	0	0
FBgn0053217	1380	1251	1345	1108	1274	1419
FBgn0052350	1038	1038	883	959	982	1001
FBgn0024733	80917	69057	71795	66633	76870	73351
FBgn0040372	4513	3350	3952	3105	3056	3737
FBgn0000316	1814	1337	1609	1320	1251	1673
FBgn0024989	9324	26349	13453	17496	21257	7398
FBgn0040371	0	0	0	0	0	0
FBgn0029521	0	0	0	0	0	0
FBgn0004034	872	892	0	0	1455	0
FBgn0000022	0	0	0	0	0	3
FBgn0004170	20	1	0	3	0	18
FBgn0002561	17	5	14	6	6	13
FBgn0000137	402	289	364	300	220	403
FBgn0029522	174	103	132	157	201	212
FBgn0052817	34	21	25	10	11	14
FBgn0029524	10	8	14	13	7	14
FBgn0023536	1339	1135	1272	1133	1315	1234
FBgn0023534	116	120	68	74	140	55
FBgn0023535	1421	1292	795	962	2492	1236
FBgn0023537	4254	4187	2780	2836	4816	3090
FBgn0029525	1836	1392	1583	1083	1361	1803
FBgn0029523	80	50	92	24	50	53
FBgn0010019	3583	3255	3014	3746	4225	3132
FBgn0011822	366	391	161	308	623	192
FBgn0052816	1358	1800	2074	737	993	1013
FBgn0040370	0	0	0	0	0	0
FBgn0040373	1328	1001	1260	965	968	1251
FBgn0000108	16076	13843	13037	16981	18124	17228
FBgn0025640	881	695	804	682	827	834
FBgn0025635	654	580	616	590	545	760
FBgn0001341	2454	1677	2258	1593	1791	2554
FBgn0003575	5000	4204	4453	3957	3787	4454
FBgn0025634	907	633	802	733	721	934
FBgn0025638	4066	3078	3833	3369	3732	4271
FBgn0040383	1426	1221	1581	1009	1093	1428
FBgn0040382	4178	3647	3268	3016	3518	2966
FBgn0027343	1444	1222	1272	1053	940	1369
FBgn0025621	2342	1958	1939	1568	1698	1984
FBgn0029535	0	0	0	0	0	0
FBgn0026874	29	13	23	31	16	26
FBgn0025616	3	1	7	3	5	6
FBgn0015799	2726	2494	2596	2950	2930	3307
FBgn0025620	69	41	59	15	26	46
FBgn0015288	57878	45043	51842	48347	53962	52013
FBgn0029532	0	0	0	0	0	0
FBgn0029531	5898	4384	6363	2656	1489	8889
FBgn0025639	6987	5180	6154	4941	4682	6378
FBgn0002579	26978	22254	24094	21861	26282	22748
FBgn0026879	2461	1741	2191	2095	2559	2542
FBgn0029529	312	268	306	329	407	304
FBgn0025633	7747	4345	6492	6900	6240	7118
FBgn0040892	0	0	0	0	0	0
FBgn0040341	0	0	0	0	0	0
FBgn0029539	0	0	0	0	0	0
FBgn0040339	321	214	274	314	320	422
FBgn0052815	1792	1535	1328	1612	1555	1416
FBgn0040340	11205	8854	10570	9294	8980	12000
FBgn0040347	131	77	110	97	122	139
FBgn0042146	1	1	2	0	0	3
FBgn0029552	3	1	0	0	2	0
FBgn0040337	0	40	35	0	0	12
FBgn0040398	11061	8091	11560	10890	12661	14376
FBgn0040365	2	4	1	0	1	3
FBgn0040397	2450	2604	2068	1412	1825	1921
FBgn0026143	284	208	307	198	288	208
FBgn0040351	0	0	0	0	0	0
FBgn0040338	1	1	8	4	0	0
FBgn0040350	7	16	13	8	12	7
FBgn0040349	3313	3101	2454	2945	3986	2130
FBgn0040348	954	682	740	699	791	699
FBgn0040346	552	438	545	461	478	624
FBgn0040342	50	59	64	35	75	38
FBgn0040345	3	7	9	3	2	9
FBgn0040343	0	0	0	0	0	0
FBgn0052814	0	0	0	0	0	0
FBgn0040364	713	1088	289	199	1494	106
FBgn0040362	1	3	0	3	2	0
FBgn0040361	2	19	9	5	3	1
FBgn0040360	1135	1156	1235	1532	1408	752
FBgn0040359	1589	6436	1816	1182	1503	314
FBgn0040358	20	32	29	40	46	9
FBgn0029568	17	16	2	3	29	1
FBgn0040357	7	5	1	2	3	0
FBgn0040367	880	1576	1366	1706	2138	516
FBgn0025642	18	19	13	12	23	16
FBgn0004650	37	30	18	25	31	26
FBgn0024362	4939	3615	4241	3891	3444	4654
FBgn0024361	1998	2456	1224	1825	2968	926
FBgn0024364	1304	784	1073	834	846	1384
FBgn0029573	207	569	212	269	346	52
FBgn0024987	4636	3820	4328	3831	3383	5463
FBgn0023169	5124	3889	4383	4163	4690	4633
FBgn0052813	9266	6521	8299	7452	6565	8752
FBgn0024985	1799	1539	1378	1477	1750	1527
FBgn0027794	2037	1404	1833	1729	1845	2138
FBgn0027795	169	143	185	144	108	180
FBgn0024986	994	787	940	784	965	958
FBgn0000826	27	13	17	48	45	59
FBgn0024365	3520	2672	3143	2736	2849	3593
FBgn0024360	1714	1232	1637	1458	1560	1698
FBgn0024366	6399	6061	5230	6750	6732	4145
FBgn0025641	11911	4904	9244	12157	11096	9436
FBgn0052811	0	0	0	0	0	0
FBgn0028550	2931	3077	1902	2008	3658	1853
FBgn0026876	111	92	90	126	174	121
FBgn0040366	81	90	84	90	95	117
FBgn0040363	286	277	12	12	349	7
FBgn0040368	2	4	4	2	4	3
FBgn0026872	152	168	141	109	176	68
FBgn0029580	318	187	219	163	214	224
FBgn0025383	66	57	33	50	92	27
FBgn0025381	3264	2756	3065	2685	2936	2737
FBgn0025394	8010	6795	6881	5707	6083	6354
FBgn0000482	1607	1168	1482	1278	1240	1688
FBgn0001189	2284	1682	1944	1808	1842	2271
FBgn0029587	0	0	0	0	0	0
FBgn0024897	0	1541	585	665	1016	0
FBgn0025391	3288	4310	1843	1537	3223	935
FBgn0025378	5	3	3	0	3	0
FBgn0023130	966	699	1011	893	790	983
FBgn0023530	301	295	265	299	364	240
FBgn0025390	1362	1725	1202	930	1046	1002
FBgn0025393	13	14	0	0	46	0
FBgn0003517	95164	77477	81960	74784	81338	84153
FBgn0044508	0	0	0	0	0	0
FBgn0025382	78	89	52	67	89	61
FBgn0052808	0	30	13	9	50	5
FBgn0027791	493	391	452	473	474	589
FBgn0027793	188	219	150	160	308	125
FBgn0052806	0	0	0	0	0	0
FBgn0026873	626	481	592	522	481	613
FBgn0023513	300	245	283	349	325	379
FBgn0014411	2822	2208	2491	2154	2236	2732
FBgn0023514	1584	1266	1429	1232	1284	1591
FBgn0029594	890	709	794	814	903	918
FBgn0023519	1069	878	893	830	1052	1052
FBgn0023509	6870	4981	5897	4778	4578	6432
FBgn0023510	872	1478	691	1057	1859	548
FBgn0023508	2559	1849	2128	1975	2051	2365
FBgn0023522	1079	738	944	716	660	956
FBgn0023521	347	258	339	301	243	406
FBgn0025627	639	226	789	416	45	1139
FBgn0025630	350	268	333	306	383	340
FBgn0025629	782	568	654	654	722	858
FBgn0025628	3132	3508	1712	1926	4117	1490
FBgn0029596	14	1	7	7	14	10
FBgn0025626	1345	1007	1148	1059	1062	1331
FBgn0025625	3514	2498	2945	2899	2575	3149
FBgn0025631	2300	1902	1805	1713	1851	1731
FBgn0026878	0	0	0	0	0	0
FBgn0000667	42326	36587	33979	32202	37435	31213
FBgn0003964	0	0	0	0	0	0
FBgn0023545	323	268	266	236	244	325
FBgn0023520	316	198	322	257	248	432
FBgn0023512	1485	1227	1453	1120	1105	1645
FBgn0023511	1644	1192	1603	1404	1475	1933
FBgn0052801	0	0	0	4	0	9
FBgn0023518	4699	3506	4211	3608	3203	4559
FBgn0026088	527	479	474	482	768	499
FBgn0026089	535	414	535	460	580	505
FBgn0023517	1034	729	909	909	824	1114
FBgn0023516	1502	1471	1206	1456	1804	1305
FBgn0023515	179	160	166	131	106	203
FBgn0028969	6867	5207	6388	5549	5477	6901
FBgn0026090	828	586	758	660	722	746
FBgn0029590	0	0	0	0	0	0
FBgn0025624	312	271	318	347	351	450
FBgn0040395	11154	8854	9525	9323	9567	10098
FBgn0000382	4438	4092	3356	2938	3389	3493
FBgn0023507	1916	1825	1315	1709	2298	1062
FBgn0004654	1747	1262	1271	994	1533	1099
FBgn0023540	683	560	649	554	564	690
FBgn0025839	1045	902	944	995	1378	1001
FBgn0011576	206	184	229	185	232	259
FBgn0015036	57	57	63	99	168	98
FBgn0003116	318	205	224	234	270	274
FBgn0040899	235	141	216	209	253	206
FBgn0040900	9	10	12	1	8	4
FBgn0024984	6	3	7	2	3	2
FBgn0023549	5504	4064	5206	3940	4326	5602
FBgn0029606	50	18	29	36	30	46
FBgn0003048	6384	5224	5753	4588	4314	6508
FBgn0000810	1707	1351	1458	1401	1267	1628
FBgn0023523	22	16	13	23	16	27
FBgn0023527	1457	1054	1214	936	1087	1426
FBgn0040391	49	7	31	0	0	12
FBgn0053218	0	0	0	0	0	0
FBgn0003079	1924	1772	1832	1731	1794	2128
FBgn0003159	1571	2638	1209	879	1645	883
FBgn0040389	778	575	704	700	760	747
FBgn0044047	1495	1183	1206	404	587	878
FBgn0040392	53	25	51	18	30	43
FBgn0023526	5350	5440	4603	4024	3852	4124
FBgn0023529	13558	10378	12391	11069	11625	16101
FBgn0023528	4360	3546	4101	3607	3303	4430
FBgn0027296	732	528	629	467	488	625
FBgn0023524	1111	906	963	777	917	869
FBgn0023525	233	203	201	210	231	178
FBgn0000377	1476	1090	1313	1328	1318	1567
FBgn0001330	1172	766	999	769	932	1256
FBgn0004397	12279	9811	9562	8730	10484	9284
FBgn0023550	0	0	0	0	0	0
FBgn0029603	0	0	0	0	0	0
FBgn0023542	1839	1233	1482	1248	1403	1621
FBgn0023541	50	40	55	8	179	2
FBgn0005670	460	560	270	193	634	122
FBgn0004655	5271	4146	4659	4514	3935	5070
FBgn0013432	728	556	656	659	727	722
FBgn0004861	6752	5173	6125	4815	3831	5563
FBgn0004860	3568	2316	3069	2731	2178	3474
FBgn0040394	2354	1539	2050	1709	1708	2214
FBgn0040376	102	109	84	106	141	58
FBgn0040066	1913	1381	1731	1523	1380	2122
FBgn0001404	5325	4476	5065	3622	4011	4879
FBgn0040336	430	418	351	422	591	379
FBgn0040333	18	41	32	3	8	9
FBgn0040334	1404	1021	1268	1124	1087	1359
FBgn0029629	5114	4032	4607	4302	5143	5156
FBgn0011566	447	331	378	314	369	365
FBgn0011606	435	338	443	330	286	582
FBgn0040375	351	293	292	293	318	299
FBgn0040377	749	755	559	579	844	458
FBgn0040388	3038	1935	2761	2405	2130	3283
FBgn0003714	955	780	907	810	1140	872
FBgn0001150	98	76	89	57	42	72
FBgn0052797	4	2	2	2	2	1
FBgn0040385	37	24	34	35	17	50
FBgn0003371	18339	16627	17313	14428	13607	16790
FBgn0003068	325	219	271	242	206	250
FBgn0024993	103	76	90	94	76	120
FBgn0024996	1686	1253	1484	1336	1385	1584
FBgn0024997	74	81	28	50	358	48
FBgn0024991	279	172	220	225	216	240
FBgn0000928	46	71	96	86	62	132
FBgn0000927	14	11	21	17	8	20
FBgn0000520	885	690	750	618	673	801
FBgn0024975	273	197	256	191	192	277
FBgn0040356	0	0	0	0	0	0
FBgn0003996	297	145	259	674	721	799
FBgn0040384	2132	2038	1726	1532	1883	1880
FBgn0024980	353	348	243	248	464	187
FBgn0000376	1407	1057	1293	1074	1068	1325
FBgn0024973	1276	1003	1173	1083	1219	1352
FBgn0024998	997	716	909	809	807	1091
FBgn0024995	23	10	14	28	74	37
FBgn0024994	1903	1379	1681	1496	1490	2109
FBgn0024992	2020	1802	1669	2025	2291	1932
FBgn0000092	10	7	14	5	7	5
FBgn0025838	5	1	5	3	1	2
FBgn0011276	227	169	202	215	197	223
FBgn0004647	10169	7756	9406	6827	5647	10661
FBgn0040396	510	388	473	423	530	473
FBgn0000479	3154	3627	2501	2470	2825	2376
FBgn0002933	0	0	0	0	0	0
FBgn0003374	0	32	4	0	0	0
FBgn0029660	0	0	0	0	0	0
FBgn0029662	1504	1096	1303	1827	1946	1135
FBgn0029661	0	0	0	0	0	0
FBgn0029659	121	56	104	76	90	65
FBgn0029658	0	0	0	0	0	1
FBgn0052493	0	0	0	0	0	0
FBgn0029657	0	0	24	0	0	15
FBgn0029656	0	0	0	0	0	0
FBgn0003086	0	0	0	0	0	0
FBgn0010296	0	0	0	0	0	0
FBgn0010295	0	0	0	0	0	0
FBgn0010294	0	0	0	0	0	0
FBgn0040393	222	67	0	0	969	0
FBgn0000644	41	17	28	20	28	20
FBgn0028746	419	361	359	355	395	412
FBgn0040355	0	0	0	0	0	0
FBgn0052793	376	123	442	315	237	386
FBgn0029642	0	0	0	0	0	0
FBgn0025645	0	0	0	0	1	0
FBgn0029643	0	0	0	0	0	0
FBgn0029644	0	3	0	8	4	2
FBgn0029645	0	0	0	0	0	0
FBgn0029646	0	0	1	0	0	0
FBgn0029647	0	0	0	0	0	0
FBgn0029648	489	289	413	642	678	571
FBgn0028369	4207	3778	3498	3146	2865	3867
FBgn0029649	1	0	0	3	0	0
FBgn0003285	4330	3166	3655	3151	2744	4047
FBgn0025644	0	0	0	0	0	0
FBgn0029639	1404	795	1056	815	1066	484
FBgn0040354	135	56	128	51	29	88
FBgn0040353	0	0	0	0	0	0
FBgn0040352	0	1	0	12	4	23
FBgn0029664	545	429	510	586	621	607
FBgn0029666	1314	1130	1181	1116	1152	1283
FBgn0029669	0	0	0	0	0	0
FBgn0052792	5	13	0	4	2	17
FBgn0044046	3	2	1	4	8	2
FBgn0023215	5307	4341	5124	3723	2989	5132
FBgn0015286	6784	5433	6027	5900	5993	6265
FBgn0023216	395	327	384	338	373	400
FBgn0029672	840	619	732	618	719	864
FBgn0052791	250	179	212	270	282	215
FBgn0029667	371	271	252	281	409	225
FBgn0029665	876	593	667	679	944	758
FBgn0029663	403	454	315	300	394	250
FBgn0052785	0	0	0	0	0	0
FBgn0025118	0	0	0	0	0	0
FBgn0028491	6952	6754	4589	5021	8320	4388
FBgn0029681	38225	15357	33846	50192	52371	32400
FBgn0029686	289	219	297	234	223	357
FBgn0052786	37	31	46	5	0	0
FBgn0052783	48	52	33	41	34	57
FBgn0029687	8821	7203	8120	7568	7637	9047
FBgn0029690	1142	1414	336	228	1326	41
FBgn0029689	608	521	466	463	556	577
FBgn0029688	11808	9833	10433	9756	9571	11304
FBgn0029685	894	838	813	773	840	760
FBgn0019661	12082	17303	13991	9642	11074	18914
FBgn0029694	6	7	7	2	1	4
FBgn0000221	239	148	197	196	194	231
FBgn0026084	5196	3709	4905	3960	3177	6420
FBgn0026085	29	26	32	32	31	45
FBgn0026083	8883	7691	7466	6571	6641	7762
FBgn0066114	1060	876	970	932	825	1068
FBgn0029697	11	4	15	6	12	8
FBgn0029701	1	3	0	2	1	0
FBgn0029702	9	6	0	0	2	2
FBgn0029706	1669	1418	1605	1297	1344	1603
FBgn0029707	8	3	7	6	4	5
FBgn0029705	0	0	0	0	0	0
FBgn0040907	273	201	239	237	270	264
FBgn0002707	424	294	398	363	305	394
FBgn0040906	1	5	2	5	2	2
FBgn0029703	0	5	0	4	3	1
FBgn0040905	0	0	0	0	0	0
FBgn0040904	1	1	1	0	1	2
FBgn0029700	5	3	0	0	1	4
FBgn0052774	20	11	7	10	12	8
FBgn0041252	10	8	5	2	5	2
FBgn0029696	1	1	2	0	1	0
FBgn0000635	29907	24390	27138	20311	19629	24608
FBgn0026080	805	592	727	668	715	754
FBgn0026079	2960	2185	2818	2037	2239	2848
FBgn0004832	258	197	204	225	239	284
FBgn0029693	1832	1622	1718	1393	1327	2026
FBgn0000179	3619	2828	3175	2472	1958	3277
FBgn0029708	653	748	526	565	774	521
FBgn0029709	3924	2805	3762	3521	3583	4718
FBgn0029710	251	194	255	284	293	353
FBgn0029712	16	31	32	15	6	6
FBgn0029714	532	353	491	363	437	464
FBgn0029716	22	13	11	8	8	7
FBgn0022768	7347	6344	6543	5719	5320	6755
FBgn0029715	2842	2143	2595	2404	2940	3145
FBgn0029713	500	380	409	376	308	415
FBgn0029711	1380	1204	1257	1223	1138	1424
FBgn0003210	2657	2187	2279	1933	2106	2528
FBgn0052773	415	392	278	236	230	321
FBgn0011760	14078	12825	12094	11482	13289	12705
FBgn0028325	5532	5332	4243	4613	6380	4054
FBgn0029722	10	6	8	2	6	1
FBgn0029727	5	3	0	2	3	2
FBgn0029729	0	1	0	0	0	3
FBgn0029730	0	3	0	0	4	0
FBgn0029733	24	14	15	10	4	9
FBgn0052772	2894	2323	2656	2372	2092	2801
FBgn0029737	1032	781	936	885	969	824
FBgn0004368	5627	4621	5184	4156	4077	5007
FBgn0029740	0	1	1	0	0	0
FBgn0061196	0	2	0	0	0	3
FBgn0029728	33	19	14	18	12	22
FBgn0029726	2	0	0	0	0	0
FBgn0029725	1	0	0	0	0	1
FBgn0025679	26	9	11	13	23	15
FBgn0029724	0	7	0	0	1	1
FBgn0029745	0	0	0	0	0	0
FBgn0029746	12478	11693	10993	9256	9342	10766
FBgn0003449	1135	782	978	973	949	1210
FBgn0011761	15	27	14	7	17	15
FBgn0029753	5	4	2	0	1	4
FBgn0029755	1328	876	1224	906	942	1307
FBgn0014024	1384	996	1392	1334	1355	1526
FBgn0029754	35	45	35	36	35	28
FBgn0029752	5	3	7	7	7	3
FBgn0029751	12	5	4	7	11	13
FBgn0029750	0	0	0	0	0	0
FBgn0029747	0	0	0	0	0	0
FBgn0052767	5885	5249	5248	4448	4006	5301
FBgn0026751	156	149	152	149	147	226
FBgn0010014	1807	1837	1599	1756	2297	1430
FBgn0029761	12334	11949	11780	5619	5838	4479
FBgn0029763	3953	3417	3611	2837	3093	3840
FBgn0029765	54	78	14	7	65	7
FBgn0029766	274	326	164	403	479	198
FBgn0029768	517	698	439	278	490	175
FBgn0029770	1	3	2	0	1	0
FBgn0029771	2371	2086	2168	2268	2640	2148
FBgn0026702	367	306	351	205	191	359
FBgn0004687	7199	5642	6313	6286	6327	7206
FBgn0029778	574	399	518	533	485	670
FBgn0052762	2	1	0	0	3	2
FBgn0029769	55	59	45	37	42	28
FBgn0029762	167	179	84	128	284	122
FBgn0029756	735	573	703	597	637	714
FBgn0028474	3708	2674	3382	2714	2850	3405
FBgn0029785	35040	29418	30896	28581	33524	30978
FBgn0003747	63	35	64	16	15	23
FBgn0000394	1334	1033	1107	896	1083	1100
FBgn0029791	2023	1472	1693	1412	1282	1534
FBgn0029795	0	0	0	0	0	0
FBgn0029798	394	293	380	397	429	429
FBgn0029799	41	48	53	40	44	47
FBgn0029801	4194	3106	4144	3877	3409	3336
FBgn0029809	2	4	0	1	3	1
FBgn0029810	785	595	551	783	949	516
FBgn0029811	11	13	1	3	40	2
FBgn0029812	1	2	2	1	0	6
FBgn0029814	1258	1437	933	1030	1379	749
FBgn0052761	0	0	0	0	0	0
FBgn0029816	0	1	0	0	1	0
FBgn0029817	0	1	0	0	0	0
FBgn0029820	7140	8239	5422	4732	6563	3898
FBgn0029821	137	94	147	154	208	294
FBgn0029822	1384	1059	1168	1158	1085	1393
FBgn0029823	5342	4277	4636	4068	4685	4812
FBgn0029819	1676	1421	1403	1366	1456	1500
FBgn0014340	495	420	417	422	384	571
FBgn0029818	1223	959	1137	1130	1122	1369
FBgn0029813	81	110	50	63	85	47
FBgn0029807	53137	16703	43224	53587	57613	23858
FBgn0029804	7737	2901	6403	8129	6801	7532
FBgn0013987	4912	4414	4672	3618	3867	4490
FBgn0029800	291	203	255	215	208	207
FBgn0261383	5144	4275	4644	3906	3605	4544
FBgn0052758	4148	3234	3799	3470	2978	3685
FBgn0053080	358	386	298	552	924	364
FBgn0027564	829	640	769	646	862	841
FBgn0029789	1778	1416	1558	1402	1343	1632
FBgn0046687	3252	2075	2996	2886	2828	3095
FBgn0015794	1743	1476	1385	1352	1475	1333
FBgn0029783	338	244	342	269	279	238
FBgn0029824	1735	2019	1418	956	1297	1179
FBgn0029825	221	182	212	167	191	196
FBgn0052756	243	219	265	194	187	302
FBgn0029826	158	134	82	44	306	102
FBgn0052755	10	7	4	6	12	11
FBgn0029827	58	26	2	6	167	2
FBgn0029828	67	28	15	4	33	9
FBgn0029830	4994	3402	4427	3926	3663	4393
FBgn0029831	3219	2138	1679	1710	2364	1982
FBgn0029833	1009	869	991	812	928	1027
FBgn0029834	2820	2483	2457	2141	2301	2568
FBgn0029835	1805	1142	1531	1740	1494	1644
FBgn0029843	556	449	395	623	625	476
FBgn0029849	848	859	478	391	1196	531
FBgn0003514	5527	4790	5030	4815	4832	5956
FBgn0029848	16	17	6	20	87	4
FBgn0040069	0	3	1	2	2	2
FBgn0052751	0	0	1	0	0	0
FBgn0052750	348	306	451	236	257	292
FBgn0026060	3162	2268	2834	2287	1947	3053
FBgn0029840	2368	1904	1923	2017	2132	2335
FBgn0029839	97	104	54	46	101	24
FBgn0029838	2786	3258	3322	4159	4218	2063
FBgn0029837	918	664	858	1143	1260	1072
FBgn0003302	345	227	306	321	312	342
FBgn0029003	4901	3294	4450	3731	3349	5045
FBgn0027546	262	190	242	230	237	290
FBgn0005390	43	44	53	33	46	40
FBgn0029851	148	104	13	8	271	9
FBgn0015818	913	724	849	786	709	947
FBgn0029853	0	0	0	0	0	0
FBgn0028982	11447	9734	10630	8775	8593	11196
FBgn0029857	767	630	639	598	710	720
FBgn0029858	296	244	247	280	296	325
FBgn0029861	1386	1105	1343	1117	1008	1453
FBgn0029863	567	678	170	191	718	123
FBgn0029864	3469	3079	3119	2715	2824	2970
FBgn0029866	7698	3804	7142	5742	4245	7190
FBgn0029867	2768	2304	2245	2039	2194	2463
FBgn0052748	0	0	0	0	0	0
FBgn0029873	1191	861	1007	823	842	1147
FBgn0014031	517	788	459	293	658	333
FBgn0000524	2162	1697	2063	1600	1410	2217
FBgn0014026	86976	73331	75806	72001	86883	79090
FBgn0029874	334	276	337	262	272	363
FBgn0003139	1850	1464	1655	1397	1433	1930
FBgn0003655	14	9	11	7	7	9
FBgn0016974	5	9	6	0	3	4
FBgn0029868	2850	2460	2365	2533	3269	2546
FBgn0043796	787	617	735	658	653	859
FBgn0028685	3081	2359	2715	2678	2884	3157
FBgn0026015	2076	1311	1768	1707	1545	2224
FBgn0031287	377	273	289	254	315	404
FBgn0020304	10009	6877	9302	9318	8758	8927
FBgn0031286	418	353	409	417	436	477
FBgn0031284	162	176	145	203	240	146
FBgn0031283	0	0	0	0	0	0
FBgn0031281	375	337	367	353	315	459
FBgn0000442	569	435	161	231	803	214
FBgn0026438	544	798	467	491	770	304
FBgn0040106	1	3	0	1	1	2
FBgn0004611	6032	5536	5598	4986	5351	5801
FBgn0053127	331	481	138	234	719	74
FBgn0000061	1306	992	1182	1282	1240	1311
FBgn0003278	1741	1350	1602	1278	1439	1810
FBgn0002593	52913	45579	45996	42921	48171	46888
FBgn0031254	47	20	19	38	28	28
FBgn0031255	172	148	164	161	152	158
FBgn0004583	8303	5898	7030	5615	4903	8045
FBgn0031256	3846	2717	3435	3328	3381	4224
FBgn0031257	2343	1728	2029	1964	1772	2190
FBgn0027592	2049	1627	2138	1657	1364	2169
FBgn0003963	4236	3280	4245	3526	3209	4376
FBgn0031263	418	341	345	366	508	335
FBgn0031265	1095	827	969	906	872	1108
FBgn0031266	4465	3286	3711	2883	2834	3665
FBgn0031268	4159	3261	3695	2878	3014	3786
FBgn0023489	26	23	26	25	20	27
FBgn0010323	194	167	189	142	158	191
FBgn0013323	10	6	7	6	10	6
FBgn0031267	184	146	186	175	244	151
FBgn0021874	1570	1112	1295	1146	1246	1434
FBgn0031264	18	13	13	14	8	10
FBgn0005660	294	263	294	274	259	299
FBgn0031260	10998	8472	10848	9945	9727	13676
FBgn0010602	4484	3450	4014	3705	3731	4638
FBgn0043364	1281	1057	886	1109	1792	1136
FBgn0031258	3638	3135	3345	2576	2544	2845
FBgn0015924	1642	1687	1562	1425	1758	1844
FBgn0031253	147	82	114	111	101	143
FBgn0031252	185	170	201	154	199	249
FBgn0031251	1827	1685	1643	1299	1471	1575
FBgn0031250	2927	2317	2666	2287	2325	2712
FBgn0051921	0	0	0	0	0	0
FBgn0031249	134	219	41	5	730	94
FBgn0031248	0	0	0	0	58	0
FBgn0067779	4188	3373	3640	3672	3478	3540
FBgn0031213	2808	2958	2291	2534	3196	2188
FBgn0031214	12	31	23	19	28	25
FBgn0031216	6079	4784	5669	4493	4308	5740
FBgn0031217	1055	807	1004	1046	1187	1283
FBgn0001142	13038	14698	14228	14695	17018	15188
FBgn0031224	431	327	389	352	377	407
FBgn0031228	4244	3794	3500	3049	3990	3209
FBgn0031229	1728	1255	1593	1429	1368	1906
FBgn0031231	1676	1419	1472	1427	1594	1585
FBgn0031233	992	874	833	772	826	848
FBgn0031235	0	0	0	0	0	0
FBgn0031240	0	0	0	0	0	0
FBgn0003444	1172	951	1060	825	826	1194
FBgn0031247	316	255	267	289	311	336
FBgn0024352	3750	3077	3287	2714	2876	3596
FBgn0020622	1961	1937	1865	1408	1688	1781
FBgn0017457	1748	1243	1583	1236	1269	1585
FBgn0025686	0	0	0	0	0	0
FBgn0031245	5626	4437	5167	4692	4526	5802
FBgn0031244	674	474	594	577	705	771
FBgn0031238	1781	1480	1711	1636	1607	1647
FBgn0031239	2547	2018	2067	1880	1866	1948
FBgn0031232	637	565	548	619	686	381
FBgn0031227	123	100	174	154	88	214
FBgn0051974	58	60	56	32	103	71
FBgn0051975	0	0	0	0	0	0
FBgn0051976	0	0	0	0	0	0
FBgn0031219	0	0	0	0	0	0
FBgn0026787	1921	1537	1632	1412	1518	1617
FBgn0002931	403	310	289	283	344	355
FBgn0051973	10095	15899	11314	9983	13680	5254
FBgn0031209	98	148	76	141	185	22
FBgn0002121	29452	30871	27697	23952	27927	23816
FBgn0036970	29	23	34	19	10	23
FBgn0036974	12086	10120	11202	9713	10334	11699
FBgn0036975	1815	1310	1853	2042	2226	2668
FBgn0024887	1028	686	822	741	843	1058
FBgn0036977	16	9	22	7	15	9
FBgn0001259	438	338	448	217	173	485
FBgn0036979	462	290	349	390	390	375
FBgn0036980	959	774	998	689	707	826
FBgn0036985	3071	5885	771	242	1564	99
FBgn0036991	475	331	465	399	352	444
FBgn0036993	776	713	570	526	729	513
FBgn0036996	0	0	0	0	87	0
FBgn0036997	18	24	8	5	28	5
FBgn0036998	761	621	691	733	835	672
FBgn0036999	1192	914	1105	1078	1287	1237
FBgn0037001	7851	6874	6719	5800	7659	5868
FBgn0052425	2970	2173	2780	1751	1753	2096
FBgn0037003	0	0	0	0	0	0
FBgn0037004	0	0	0	0	0	0
FBgn0037005	0	0	0	0	0	0
FBgn0037009	997	845	985	919	896	973
FBgn0037011	790	758	781	650	872	756
FBgn0037013	0	0	0	0	0	0
FBgn0001323	1765	1271	1541	1188	1051	1725
FBgn0037012	358	392	233	244	469	163
FBgn0037008	380	279	323	267	363	316
FBgn0037007	9961	8928	9500	7857	8026	8800
FBgn0037000	1031	1169	616	444	1151	360
FBgn0052428	1754	2359	1567	1863	2048	1584
FBgn0036995	473	804	485	455	635	264
FBgn0036994	322	241	268	212	277	323
FBgn0036992	1023	451	318	122	590	91
FBgn0036990	1363	1076	1175	1065	1294	1240
FBgn0029158	934	786	809	789	1062	937
FBgn0036988	774	659	812	565	628	738
FBgn0036987	334	260	326	293	299	346
FBgn0036986	608	614	575	629	780	575
FBgn0036984	419	427	400	367	516	353
FBgn0028978	2928	3344	1941	1259	2081	1690
FBgn0027565	689	658	554	539	648	531
FBgn0001247	2948	2619	2562	2497	3001	2818
FBgn0036978	54	36	59	56	36	49
FBgn0036973	473	387	512	437	498	568
FBgn0037014	321	389	270	264	334	168
FBgn0037016	1291	1267	1000	1115	1457	1047
FBgn0040634	95	92	96	103	130	109
FBgn0016696	7083	5127	6204	5753	5910	6379
FBgn0037020	1092	963	983	978	1155	983
FBgn0037024	771	774	660	738	970	732
FBgn0037025	760	574	636	458	380	731
FBgn0037027	3627	2720	3264	2718	2627	3579
FBgn0037030	14	28	25	16	19	30
FBgn0040636	370	328	307	264	376	292
FBgn0037031	245	188	232	221	229	265
FBgn0040637	0	0	0	1	0	0
FBgn0037035	0	0	0	0	0	0
FBgn0011591	3841	2238	3569	3001	2307	4065
FBgn0052432	974	1119	757	859	1208	598
FBgn0027055	584	504	554	505	542	646
FBgn0037026	1783	1303	1597	1364	1170	1758
FBgn0037023	0	0	0	0	2	0
FBgn0027364	124	80	153	142	103	179
FBgn0037022	411	377	373	349	424	413
FBgn0037021	2811	2017	2422	2326	2070	2747
FBgn0037019	706	668	541	533	758	576
FBgn0037018	675	491	558	563	692	649
FBgn0037017	285	254	313	270	292	339
FBgn0045474	0	0	0	0	0	0
FBgn0037015	739	829	600	589	955	422
FBgn0001320	1105	790	988	721	523	1116
FBgn0037037	2	4	1	1	0	2
FBgn0053283	0	1	0	0	1	0
FBgn0037042	11	6	15	9	10	12
FBgn0037044	13753	7527	11910	13796	12805	12170
FBgn0028402	1325	989	1232	981	1051	1437
FBgn0026179	11751	10753	10786	10278	10125	10562
FBgn0053284	0	0	0	0	0	0
FBgn0037050	838	638	789	844	747	815
FBgn0037057	826	949	814	830	1552	620
FBgn0037060	1843	1533	1765	1702	1654	1792
FBgn0028427	4887	4214	4024	3401	4110	3503
FBgn0004865	2654	3457	3092	1491	1693	2678
FBgn0037061	306	236	287	246	299	358
FBgn0037059	6	2	2	0	4	0
FBgn0053056	1870	1032	1763	1138	860	1765
FBgn0053054	428	359	185	615	632	524
FBgn0041100	177	134	152	121	154	140
FBgn0024150	897	969	804	665	1085	540
FBgn0037051	4961	3964	4278	3306	3936	4300
FBgn0020294	4847	4256	4514	3697	3292	3850
FBgn0053285	0	0	0	0	0	0
FBgn0037045	277	152	160	159	246	193
FBgn0003415	12734	9955	11317	9177	8133	13038
FBgn0053286	15	5	5	5	8	11
FBgn0053287	2	5	0	1	0	7
FBgn0037040	2	2	5	0	2	3
FBgn0037039	0	0	1	0	0	0
FBgn0037038	1	0	0	3	0	0
FBgn0037036	10	6	7	8	10	8
FBgn0037068	1333	799	130	36	1801	127
FBgn0037069	1502	949	69	31	2768	16
FBgn0037071	559	340	439	511	516	493
FBgn0037073	4060	3088	3551	2738	3175	3954
FBgn0052436	158	94	99	88	93	124
FBgn0052437	0	3	0	0	1	0
FBgn0052440	0	0	0	0	0	0
FBgn0053288	0	0	0	0	0	0
FBgn0005694	4289	3779	3715	3453	3448	3916
FBgn0037087	577	396	513	486	503	636
FBgn0037090	0	0	0	0	0	0
FBgn0037092	5991	4659	5649	5318	5451	5576
FBgn0037093	4250	3393	3700	3224	3201	4231
FBgn0037094	15301	11315	13811	13437	12826	14836
FBgn0053289	13	13	9	12	9	4
FBgn0015283	3417	2691	3157	2963	3384	3291
FBgn0028663	1752	1649	1404	1363	2145	1265
FBgn0053290	1	0	1	3	0	1
FBgn0037101	6	8	10	3	0	12
FBgn0052438	449	371	384	398	336	565
FBgn0052441	2360	1790	2013	2067	2209	2407
FBgn0037102	1276	982	1130	964	1194	1103
FBgn0037099	16798	5194	12543	5258	3701	6578
FBgn0037098	5723	4491	4998	4333	4126	5053
FBgn0029152	2310	1914	2032	1814	1776	2084
FBgn0026371	452	386	453	370	322	479
FBgn0015239	4509	3306	3844	3180	3401	4030
FBgn0037086	1	2	0	0	0	0
FBgn0037085	5	8	4	8	11	5
FBgn0014143	438	379	411	413	361	516
FBgn0037082	195	206	231	191	183	164
FBgn0037081	3129	3001	2310	2028	3492	2059
FBgn0002842	0	0	0	0	0	0
FBgn0037078	10	7	4	4	35	6
FBgn0037076	377	297	347	393	478	346
FBgn0037074	4486	3804	3843	4122	4473	4606
FBgn0003042	1560	1350	1071	944	1135	1144
FBgn0037070	573	490	543	646	561	648
FBgn0037067	48	28	11	13	61	11
FBgn0037065	835	939	583	819	1585	550
FBgn0027945	2022	1582	1902	1583	1872	1934
FBgn0037064	12	4	5	0	2	1
FBgn0037063	597	502	579	641	808	717
FBgn0037106	213	142	173	146	144	164
FBgn0037108	2384	1927	2175	2009	2229	2495
FBgn0037110	232	173	187	209	249	252
FBgn0043783	178	138	80	38	179	68
FBgn0052445	3	8	0	0	0	1
FBgn0052446	637	598	621	621	843	769
FBgn0037115	98	47	67	24	42	52
FBgn0037117	1109	938	1026	909	924	1153
FBgn0037121	693	560	650	510	643	637
FBgn0037125	178	18	0	2	1565	7
FBgn0037128	16	4	4	4	402	6
FBgn0037131	0	0	0	0	0	0
FBgn0037133	192	152	173	186	181	163
FBgn0000560	68	73	48	67	41	62
FBgn0022936	292	257	294	249	217	315
FBgn0037134	223	166	186	187	178	252
FBgn0037135	15786	12941	13965	11896	13053	13749
FBgn0037139	2	0	0	0	9	0
FBgn0037138	3060	3336	2699	2732	3631	2399
FBgn0046301	970	772	977	784	885	907
FBgn0052448	179	113	145	151	210	158
FBgn0037130	4160	3471	3818	3332	3631	3083
FBgn0037129	17	8	6	5	226	3
FBgn0037127	9	5	5	5	52	17
FBgn0037126	347	135	275	291	273	196
FBgn0037124	319	52	4	0	1520	9
FBgn0037123	134	13	5	6	1857	5
FBgn0037122	699	168	9	14	1246	10
FBgn0037120	2449	1959	2333	1834	1769	2334
FBgn0052447	3677	2377	3053	3637	3371	3126
FBgn0037116	2063	1751	1766	1527	1595	1862
FBgn0037114	105	73	92	78	81	76
FBgn0037109	2815	2227	2460	2203	2211	2827
FBgn0037107	1027	897	855	806	976	818
FBgn0037105	567	481	514	480	561	636
FBgn0037140	847	628	813	887	1032	1322
FBgn0037142	1909	1688	1773	1700	1674	1928
FBgn0037143	0	4	6	3	8	4
FBgn0037144	2259	1480	1709	1547	1871	1801
FBgn0029091	425	370	378	339	343	368
FBgn0037146	6907	5769	5882	7494	9559	7730
FBgn0000045	224	434	567	404	398	326
FBgn0004514	458	547	325	366	499	277
FBgn0037149	204	165	203	155	117	187
FBgn0000100	70980	60801	61606	55984	60336	61580
FBgn0004414	0	0	0	0	0	4
FBgn0037151	30	24	27	18	27	21
FBgn0037150	563	459	523	500	468	643
FBgn0027532	4259	3649	3762	3286	2937	3387
FBgn0037147	4	3	2	3	0	6
FBgn0037141	132	129	79	107	98	127
FBgn0052449	0	0	0	0	0	0
FBgn0015075	1255	882	1050	1029	988	1213
FBgn0004179	7038	6334	6029	5579	6473	6049
FBgn0025702	2781	2222	2448	2387	2319	2698
FBgn0027086	4187	3411	3866	3072	3583	4134
FBgn0052450	0	0	0	0	0	0
FBgn0037162	57	38	45	44	53	57
FBgn0037164	1497	829	1321	1229	1261	1538
FBgn0037165	621	454	442	467	765	740
FBgn0037166	904	695	776	703	710	662
FBgn0037167	14	14	12	1	6	8
FBgn0037163	467	674	328	317	533	196
FBgn0004449	35273	32791	31788	29097	30411	34521
FBgn0011771	4326	3486	3978	3189	3082	4167
FBgn0037156	302	251	331	311	346	391
FBgn0028500	4007	3266	3656	2847	3084	3775
FBgn0037169	0	0	0	1	1	2
FBgn0037170	0	2	1	0	1	0
FBgn0037172	0	1	0	1	0	1
FBgn0037174	738	766	565	506	802	503
FBgn0037176	66	114	24	23	71	7
FBgn0037179	672	750	24	1	1758	12
FBgn0037180	1898	2256	144	0	3820	16
FBgn0052453	577	675	15	7	1653	5
FBgn0037181	337	109	89	103	348	152
FBgn0052452	523	395	455	376	342	497
FBgn0037185	916	633	755	829	639	958
FBgn0260481	0	0	0	0	0	0
FBgn0037188	2918	2274	2725	2218	1767	3031
FBgn0052451	6598	5427	6196	4834	4490	6327
FBgn0037191	0	0	13	1	0	5
FBgn0010830	988	720	923	816	799	1073
FBgn0037186	1680	1140	1794	834	1114	1212
FBgn0037184	469	364	457	396	379	504
FBgn0037183	0	0	2	0	0	0
FBgn0037182	5436	4239	4822	4067	4290	5063
FBgn0037178	359	511	0	41	871	0
FBgn0037177	245	412	9	6	1068	6
FBgn0037175	1	2	0	0	0	3
FBgn0037171	137	113	86	79	73	108
FBgn0037195	0	5	5	1	3	5
FBgn0037197	902	982	13	15	484	20
FBgn0053169	490	451	506	485	695	522
FBgn0037200	375	277	341	320	334	396
FBgn0037202	349	301	327	292	319	401
FBgn0037203	1203	1803	690	494	1275	366
FBgn0037204	34	26	14	10	268	15
FBgn0037205	19	10	8	11	10	15
FBgn0037206	1606	1267	1587	1220	1035	1689
FBgn0037207	2769	2001	2648	1877	1794	2653
FBgn0052457	3	1	1	2	0	0
FBgn0052461	9	11	7	5	5	6
FBgn0044324	6943	5370	6359	5553	4586	6771
FBgn0010348	27006	22798	25024	22826	23368	28008
FBgn0020518	0	0	0	0	0	0
FBgn0037199	966	783	949	934	882	1173
FBgn0052459	2	2	4	0	0	0
FBgn0052462	0	0	0	0	2	2
FBgn0052460	0	0	0	0	0	0
FBgn0037397	0	2	1	0	0	0
FBgn0046878	188	304	63	63	591	33
FBgn0037402	19	18	16	7	4	16
FBgn0037405	52	96	76	29	26	70
FBgn0037406	3	4	12	3	4	4
FBgn0051562	0	1	1	0	1	1
FBgn0037408	224	246	182	207	334	133
FBgn0037409	5120	1331	3847	6544	6387	3841
FBgn0037410	3005	6052	2533	3136	3266	2193
FBgn0037411	927	185	821	1039	1175	530
FBgn0037413	701	254	656	900	917	572
FBgn0027527	318458	144503	285404	408519	416893	264246
FBgn0037414	253909	108936	222391	329363	322563	214361
FBgn0037415	15	11	11	16	19	16
FBgn0037416	14777	14440	18443	24775	28357	10966
FBgn0037419	4464	1441	3472	5416	4632	4401
FBgn0037421	787	337	616	955	665	940
FBgn0037422	103	100	135	88	138	117
FBgn0040279	24077	18690	28359	39996	47122	18793
FBgn0037424	27262	35304	31389	38374	38153	24232
FBgn0051561	462	188	415	766	935	264
FBgn0051560	1	1	2	3	0	0
FBgn0037427	8949	2440	6422	8035	6743	7185
FBgn0037428	10265	12111	12495	17684	19408	8146
FBgn0037420	22	13	9	16	35	4
FBgn0037418	2	11	1	0	0	0
FBgn0037412	91	44	81	143	89	62
FBgn0051559	11151	5723	9825	11871	10624	11213
FBgn0046875	776	3380	847	370	872	82
FBgn0046876	155	258	114	156	233	152
FBgn0026077	28170	72751	40017	25567	22291	26588
FBgn0037399	1	1	2	1	1	1
FBgn0037398	0	3	2	1	1	3
FBgn0037396	13	34	10	6	14	15
FBgn0037374	5050	3829	4357	3825	4024	4226
FBgn0037375	1141	1003	1169	1058	1096	1108
FBgn0028690	3467	2798	3214	3104	2985	3623
FBgn0037377	318	287	301	463	432	484
FBgn0037379	1179	1118	1119	1042	1026	1287
FBgn0037384	313	257	274	260	269	317
FBgn0037386	711	650	55	40	1376	27
FBgn0037387	367	332	91	67	743	45
FBgn0037388	0	0	0	0	0	0
FBgn0037389	1	1	1	0	0	0
FBgn0028436	295	270	315	321	394	304
FBgn0037395	53	548	281	175	234	12
FBgn0003261	50420	34832	45298	34314	32758	45177
FBgn0010403	1	1	1	3	2	3
FBgn0011281	3	3	4	1	1	2
FBgn0040679	0	2	5	0	0	2
FBgn0037391	1819	2492	1686	1483	1948	1095
FBgn0029088	1147	1021	1086	1031	1089	1317
FBgn0037383	506	404	491	485	524	536
FBgn0037382	967	736	861	666	682	890
FBgn0037378	520	379	404	376	402	403
FBgn0037376	375	302	326	311	331	378
FBgn0037372	552	386	487	405	375	544
FBgn0037329	1618	1250	1464	1449	1569	1683
FBgn0011715	1656	1160	1438	1344	1343	1609
FBgn0037332	2283	1981	1935	1912	1995	1970
FBgn0051550	4015	2855	3604	3459	3215	3981
FBgn0010051	10456	9602	10084	7199	7074	9362
FBgn0037338	98	82	111	111	108	115
FBgn0037341	1704	1453	1514	1988	2224	1732
FBgn0041191	3123	2794	2836	2476	2769	2875
FBgn0037345	38	35	30	44	47	35
FBgn0037347	1035	775	1008	960	1011	1021
FBgn0019637	864	617	652	772	737	1052
FBgn0037351	49493	41618	43432	41192	51222	44710
FBgn0051551	2	2	5	7	3	4
FBgn0051549	622	512	597	512	546	584
FBgn0037354	453	417	330	265	644	302
FBgn0037356	812	648	682	821	1062	886
FBgn0037359	205	173	214	214	240	224
FBgn0046222	1471	1146	1367	1226	1221	1597
FBgn0037363	5709	4603	4773	4070	4065	4920
FBgn0037368	126	102	118	86	91	121
FBgn0037370	1436	1149	1289	1122	1288	1447
FBgn0027497	2823	2208	2471	2120	2192	2717
FBgn0037371	935	741	784	738	700	972
FBgn0037369	557	439	504	474	542	591
FBgn0004878	2516	1682	2531	1977	1723	2776
FBgn0037365	0	0	0	0	0	0
FBgn0037364	4766	2142	3842	3527	2513	4729
FBgn0010772	5689	3934	5068	4585	4527	5171
FBgn0037360	4402	3346	3978	3669	3649	4344
FBgn0037358	1714	1585	1396	1415	1979	1297
FBgn0027951	8707	5970	7650	6085	5411	8059
FBgn0051548	1109	931	930	1012	1354	1005
FBgn0051546	4	0	3	1	9	1
FBgn0044823	2162	1490	2194	1997	2064	2691
FBgn0037350	417	229	372	363	290	445
FBgn0017550	5738	4436	5174	4542	4653	5516
FBgn0014366	1688	1224	1563	1367	1279	1809
FBgn0037344	9079	6858	8281	7223	6466	9453
FBgn0037342	585	469	575	544	574	647
FBgn0037340	532	472	419	471	627	451
FBgn0037339	1352	1119	1116	1094	1220	1313
FBgn0037336	10565	8790	9168	7863	7563	9423
FBgn0010399	1162	1236	805	831	1467	632
FBgn0051547	858	973	420	450	1344	328
FBgn0015402	1627	1320	1490	1136	1070	1540
FBgn0025825	329	268	318	280	273	347
FBgn0037330	1623	1388	1466	1436	1783	1646
FBgn0037328	28550	24406	25195	24182	27880	25570
FBgn0037327	2749	2604	2577	2311	2458	2502
FBgn0037295	129	128	101	109	165	86
FBgn0037294	0	0	0	0	6	4
FBgn0037297	807	635	789	772	715	933
FBgn0037299	1833	1480	1561	1248	1492	1358
FBgn0037301	1740	1412	1706	1257	1407	1723
FBgn0037304	30	23	21	27	47	29
FBgn0037310	0	0	0	0	0	0
FBgn0051542	1	5	2	4	3	9
FBgn0003275	568	457	584	440	525	612
FBgn0011965	0	0	0	0	0	0
FBgn0037325	0	0	0	0	0	0
FBgn0037324	86	132	45	83	162	59
FBgn0037323	3952	6087	3831	3195	4150	2119
FBgn0037322	0	0	0	0	0	0
FBgn0001311	27171	15220	23729	26821	23915	24204
FBgn0037320	0	0	0	0	0	0
FBgn0037315	2184	1581	1946	1874	2646	2851
FBgn0037312	1107	791	978	935	1128	1205
FBgn0051538	0	0	0	0	0	0
FBgn0037307	0	0	0	0	0	0
FBgn0037305	408	318	380	366	443	425
FBgn0260462	11395	10216	9063	9699	11368	11516
FBgn0053293	0	0	0	0	0	0
FBgn0040208	2295	1619	1932	1590	1704	2047
FBgn0037298	470	366	467	595	937	702
FBgn0037296	7	3	5	3	6	5
FBgn0004913	1146	861	995	936	949	1202
FBgn0037290	1585	1338	1402	1031	1915	954
FBgn0037293	1477	1120	1385	1155	1243	1279
FBgn0040684	4	1	0	2	1	0
FBgn0010313	8919	7647	8214	7493	7097	9159
FBgn0037292	278	281	226	43	56	67
FBgn0037291	25	24	24	14	22	25
FBgn0037288	13	7	8	1	9	4
FBgn0004436	7070	6335	6111	5629	6077	5985
FBgn0004183	0	0	0	0	0	0
FBgn0020280	12	11	17	14	8	20
FBgn0037262	932	715	760	833	772	999
FBgn0037263	164	100	140	66	69	107
FBgn0022981	36	30	30	30	25	41
FBgn0037265	364	291	326	393	391	412
FBgn0010750	1646	1372	1510	1233	1474	1402
FBgn0037279	2680	2193	2663	2166	1878	3121
FBgn0037280	74	70	88	58	73	85
FBgn0037284	0	3	0	0	0	0
FBgn0037283	0	0	1	0	0	2
FBgn0037282	1453	1145	1318	1168	1096	1518
FBgn0026417	0	0	0	0	0	0
FBgn0037276	236	174	183	177	176	186
FBgn0037275	884	918	749	890	1006	762
FBgn0027570	20022	13787	17814	16745	15864	19003
FBgn0037270	6238	4986	5604	4881	5416	5880
FBgn0040466	271	261	267	288	259	338
FBgn0037261	8043	6126	7346	6968	6785	8017
FBgn0052945	0	1	0	0	3	0
FBgn0027930	977	593	968	549	629	1299
FBgn0037232	1589	1270	1497	1274	1573	1527
FBgn0040687	0	0	0	0	0	0
FBgn0037235	1288	888	1185	1006	910	1402
FBgn0037238	1040	1265	851	802	1406	719
FBgn0037239	3401	2961	3229	2903	3690	3053
FBgn0037240	21997	17527	19141	15643	13802	21369
FBgn0003882	808	633	684	604	661	620
FBgn0037241	775	540	672	562	597	837
FBgn0037244	0	0	0	0	0	0
FBgn0051528	0	0	0	0	0	0
FBgn0051525	0	0	0	0	0	0
FBgn0037250	1227	968	919	1047	1018	1205
FBgn0037252	4500	3692	3995	3913	3254	4343
FBgn0037254	1	3	5	6	2	1
FBgn0037255	1578	1134	1501	1333	1307	1722
FBgn0051526	0	0	0	0	0	0
FBgn0037260	0	0	0	0	0	0
FBgn0051523	10969	16864	11626	10040	11924	8768
FBgn0051522	18370	44531	23175	21281	25374	11408
FBgn0037251	168	180	145	127	137	152
FBgn0037249	18321	14053	16363	14866	16480	17784
FBgn0037248	2789	2322	2778	1993	2186	2703
FBgn0052944	2451	2764	2233	2093	2393	2080
FBgn0037242	1837	1467	1611	1534	1540	1883
FBgn0037236	825	648	797	662	704	852
FBgn0037231	2851	2099	2564	2147	2144	2428
FBgn0037230	814	1300	415	480	2329	713
FBgn0037213	12519	9685	11434	9030	8482	12745
FBgn0037215	3563	2820	3448	3369	3533	3984
FBgn0037218	4071	3316	3515	3426	3408	4149
FBgn0015331	1537	1055	1349	1033	931	1448
FBgn0010225	11598	10586	10236	8887	12126	8739
FBgn0037223	39	516	365	256	311	23
FBgn0037224	2486	53940	30828	24250	29271	1341
FBgn0037227	1717	3744	612	523	2540	79
FBgn0041621	16	16	11	11	7	3
FBgn0037228	1282	1303	1009	1441	2109	1125
FBgn0037229	92	73	63	121	142	86
FBgn0037225	3434	14309	5458	4741	7079	710
FBgn0037220	3149	2306	2922	2668	2368	3072
FBgn0051516	0	0	0	0	0	0
FBgn0037217	1491	2917	2094	2131	3483	603
FBgn0000500	4	4	1	0	3	0
FBgn0031670	2431	1977	2198	2224	2308	2670
FBgn0000299	121972	127546	87920	119903	181204	88496
FBgn0260470	2072	1687	1989	1749	1734	2224
FBgn0031676	798	617	703	726	707	779
FBgn0031682	1054	1056	865	981	1555	1062
FBgn0031683	4187	3339	3684	2683	2743	3075
FBgn0031684	778	711	701	677	961	636
FBgn0031681	8413	7520	7272	6035	6332	7551
FBgn0028694	1718	1300	1487	1548	1707	1764
FBgn0031678	250	243	209	195	260	194
FBgn0031677	8	3	2	5	3	12
FBgn0022023	6566	5348	5942	5901	6106	6941
FBgn0031675	1194	918	1111	1329	1055	1251
FBgn0031673	2591	1811	2416	2241	2233	3008
FBgn0016075	78973	82383	57360	78301	113909	57253
FBgn0031668	500	367	425	403	461	527
FBgn0053113	36451	25460	33465	31717	29866	37036
FBgn0051971	0	0	0	0	0	0
FBgn0046776	0	0	0	0	0	0
FBgn0031693	0	0	0	0	0	0
FBgn0031694	0	0	0	0	0	0
FBgn0031695	15	42	5	54	38	148
FBgn0031696	1616	1305	1395	1271	1152	1543
FBgn0016076	5357	4523	5999	2378	1723	6473
FBgn0015031	1851	1670	1623	1789	2347	1811
FBgn0031701	0	0	5	4	3	1
FBgn0016920	681	853	570	684	883	470
FBgn0016660	874	706	778	845	833	976
FBgn0031703	383	588	219	224	480	381
FBgn0031702	16611	14417	17006	13842	15112	20895
FBgn0031700	2	4	6	2	2	3
FBgn0031698	7905	6821	6952	6231	5313	7437
FBgn0031697	448	461	334	287	403	227
FBgn0000228	2168	1661	1957	1754	1734	2211
FBgn0003716	10220	8275	9563	7699	7632	10008
FBgn0051914	0	0	0	0	0	0
FBgn0031707	94	66	90	82	86	96
FBgn0000318	1457	1228	1206	1110	1548	1227
FBgn0031711	1087	948	980	905	960	1096
FBgn0051989	1316	1058	1198	993	959	1202
FBgn0051648	225	167	188	209	251	266
FBgn0051915	4599	3473	4268	4449	4231	5193
FBgn0002525	22372	17231	21921	18220	15183	25074
FBgn0031717	1595	1238	1494	1114	989	1742
FBgn0031719	0	0	0	0	0	2
FBgn0031721	0	0	1	1	1	0
FBgn0004620	2291	1817	1954	1689	1721	1801
FBgn0041719	0	0	0	0	0	0
FBgn0031724	6	8	3	3	5	2
FBgn0031728	13	9	14	3	18	10
FBgn0031729	0	3	3	0	0	1
FBgn0051646	331	392	263	259	393	242
FBgn0031725	432	364	346	356	464	368
FBgn0031723	2	1	1	1	0	1
FBgn0031722	0	0	0	0	0	0
FBgn0031720	0	0	0	1	1	0
FBgn0031718	0	2	0	0	0	1
FBgn0014189	6737	5047	6786	5217	5040	6968
FBgn0031716	171	154	136	190	218	173
FBgn0031715	7	7	4	4	5	8
FBgn0031713	786	731	812	765	897	873
FBgn0031710	1255	1002	1095	1082	1148	1451
FBgn0031708	591	506	495	612	602	637
FBgn0051647	7	8	3	1	5	9
FBgn0031730	443	328	448	459	421	434
FBgn0024191	536	376	450	434	410	575
FBgn0031736	4479	3590	4295	2926	2768	3997
FBgn0031735	0	0	0	0	0	0
FBgn0051912	942	822	719	721	878	743
FBgn0051913	0	0	0	0	0	0
FBgn0031740	614	408	523	500	375	611
FBgn0031741	1139	1003	923	201	186	166
FBgn0031746	3	0	3	0	0	2
FBgn0043362	7303	5782	6385	5709	5403	7412
FBgn0015381	173	118	116	124	119	117
FBgn0001128	1437	2251	1205	1116	2493	1061
FBgn0031752	1977	1792	1726	1526	1680	1684
FBgn0031753	121	82	117	102	103	120
FBgn0031751	31	37	40	36	30	30
FBgn0031749	0	0	0	0	0	0
FBgn0031747	13	16	9	1	3	5
FBgn0002855	0	0	0	1	0	0
FBgn0002856	2	0	0	0	0	0
FBgn0031745	2006	1419	1627	1530	1450	1829
FBgn0051644	0	0	0	1	0	1
FBgn0031739	227	199	174	216	184	227
FBgn0031738	3411	3324	2799	2419	2782	2638
FBgn0031737	3177	4931	278	79	4305	24
FBgn0031734	0	4698	0	0	0	0
FBgn0031733	0	0	0	0	0	0
FBgn0031732	188	195	192	209	218	158
FBgn0031731	4	3	0	1	3	0
FBgn0003980	1	4	0	3	5	3
FBgn0031757	12	8	5	8	12	13
FBgn0031758	31	16	24	28	29	24
FBgn0001942	68576	57368	59028	55617	64932	62712
FBgn0001941	2390	1970	2149	1787	1938	2287
FBgn0031760	1169	980	1169	975	969	1227
FBgn0031763	14	11	4	12	11	17
FBgn0051643	565	463	558	521	574	612
FBgn0031768	518	437	438	417	481	479
FBgn0031769	4738	3207	4317	3856	3004	5469
FBgn0031770	264	389	136	151	407	93
FBgn0031772	247	193	226	212	184	254
FBgn0031774	471	324	376	359	420	501
FBgn0031776	829	642	786	632	866	867
FBgn0051642	0	0	0	0	0	0
FBgn0031784	3	5	4	1	2	13
FBgn0031785	3	7	0	1	2	9
FBgn0040950	931	908	92	49	2176	31
FBgn0031786	2	2	0	1	4	2
FBgn0051639	0	0	0	1	0	0
FBgn0031782	241	170	191	219	199	282
FBgn0031779	2678	1904	2443	2758	2708	2960
FBgn0031777	263	163	223	189	259	252
FBgn0031775	62	21	35	38	55	27
FBgn0031773	866	719	707	826	883	737
FBgn0031771	6276	5498	5483	5684	7193	5864
FBgn0029161	538	813	632	567	562	674
FBgn0000052	2336	1882	2006	1657	1541	2117
FBgn0031766	62	58	63	37	46	62
FBgn0025742	3463	2618	3195	3031	2738	3642
FBgn0031764	914	669	890	679	725	881
FBgn0001170	806	590	726	609	624	749
FBgn0001089	801	546	629	1177	1306	1250
FBgn0031759	13808	10992	12032	10758	9764	13620
FBgn0000308	37243	28596	34187	31219	28519	38529
FBgn0031756	151	91	141	221	154	271
FBgn0003979	7	8	3	11	6	6
FBgn0040949	0	3	0	1	1	6
FBgn0026755	608	1258	498	717	1536	221
FBgn0031791	171	249	131	13	61	7
FBgn0260452	0	0	0	0	0	0
FBgn0015623	5696	6371	3191	2751	5455	3734
FBgn0031803	9	5	5	5	6	2
FBgn0031805	27	31	30	25	96	35
FBgn0043854	12	5	2	13	20	12
FBgn0031808	0	0	0	0	0	0
FBgn0031811	58	45	49	49	38	51
FBgn0031815	855	795	844	718	831	890
FBgn0031820	4293	3544	3612	3388	3007	3786
FBgn0027496	2175	1729	2110	1968	2076	2444
FBgn0051638	2945	2207	2754	2385	2267	2916
FBgn0031824	641	894	463	252	1131	123
FBgn0031822	315	235	349	375	387	377
FBgn0031818	1393	1147	1294	1243	1164	1429
FBgn0031817	460	445	460	441	660	577
FBgn0031816	3925	2368	3511	3343	2820	4338
FBgn0031814	4106	3175	3555	2421	2280	3087
FBgn0011722	58099	47906	47001	56054	55883	54102
FBgn0031804	11	14	11	15	17	5
FBgn0031801	1890	2085	1542	1908	2492	1429
FBgn0031800	39	23	19	9	39	30
FBgn0031799	2026	1745	1767	1539	1359	1808
FBgn0031792	343	181	286	264	173	332
FBgn0031826	5	11	8	12	5	7
FBgn0051637	3900	2639	3445	3466	3332	3665
FBgn0031830	3930	3389	3412	3367	4960	3356
FBgn0031831	0	0	0	0	0	0
FBgn0031836	2599	2160	2516	2142	2354	2902
FBgn0028467	2415	2041	2171	1847	1971	2323
FBgn0000392	878	675	793	819	790	923
FBgn0031851	1517	1084	1262	978	1040	1318
FBgn0046704	9404	8137	8254	6962	7011	8009
FBgn0031853	67	53	78	7	3	8
FBgn0031855	200	311	178	179	204	67
FBgn0051910	0	0	0	0	0	0
FBgn0031854	46	43	40	15	32	12
FBgn0025777	2727	2222	2579	2046	1966	2406
FBgn0025595	315	481	161	288	401	258
FBgn0031850	9999	7554	8789	8849	8823	9405
FBgn0031849	11	8	9	13	8	6
FBgn0028703	2840	2156	2385	2414	2645	2422
FBgn0031848	31	11	31	19	23	43
FBgn0000351	28	9	17	6	11	17
FBgn0028990	3764	2925	2818	1951	2741	2542
FBgn0031844	3	2	6	0	7	3
FBgn0051636	84	61	104	146	110	226
FBgn0051633	211	194	206	161	185	173
FBgn0051635	3690	4123	3199	2960	3607	2770
FBgn0051634	994	683	1029	736	706	982
FBgn0031837	33	39	20	46	71	24
FBgn0031834	267	222	235	187	214	244
FBgn0031832	650	506	593	499	564	706
FBgn0031829	158	99	150	149	113	200
FBgn0031858	73	63	52	54	61	58
FBgn0051631	0	0	0	0	0	0
FBgn0031860	81	112	60	73	99	126
FBgn0051632	2467	2053	2210	1916	1977	2113
FBgn0017551	707	540	705	564	456	764
FBgn0031866	2700	2607	2417	1800	2216	1441
FBgn0031868	3514	2533	2981	2795	2520	3522
FBgn0004838	47126	38005	43724	36055	34046	46127
FBgn0020616	2115	1637	1923	1624	1564	1935
FBgn0031875	178	140	145	153	209	200
FBgn0031877	228	176	221	262	314	314
FBgn0021944	1800	1350	1533	1551	1676	1723
FBgn0031879	110816	81688	102797	82484	64799	117370
FBgn0016978	3880	2623	3497	3186	3253	4112
FBgn0031878	198	144	174	150	114	281
FBgn0031876	208	143	220	164	198	191
FBgn0031874	116	74	86	63	87	72
FBgn0031873	352	238	290	259	264	350
FBgn0031872	994	722	882	689	509	1072
FBgn0031871	1788	1181	1545	1312	1314	1736
FBgn0031869	5806	5323	5240	4874	5528	4266
FBgn0028554	6261	4721	6078	5552	5227	7429
FBgn0026196	6665	4595	5860	4212	5395	6294
FBgn0052829	0	0	0	0	0	0
FBgn0011737	628	499	542	499	514	572
FBgn0042092	368	269	333	283	249	333
FBgn0031865	445	784	225	248	1037	158
FBgn0031861	6	3	6	1	3	3
FBgn0042189	0	2	0	2	0	1
FBgn0015776	10777	8788	10872	8619	8638	10535
FBgn0031857	6339	5126	5517	5470	4877	5782
FBgn0031856	19	13	19	22	36	27
FBgn0003046	0	0	0	0	0	0
FBgn0031881	408	363	365	354	386	390
FBgn0031885	2237	1777	1987	1684	1643	1875
FBgn0031887	71	136	64	85	110	62
FBgn0031893	1243	1046	964	975	1125	983
FBgn0051909	0	0	0	0	0	0
FBgn0031900	14	11	19	7	13	16
FBgn0031897	4896	4216	4078	3733	4718	4639
FBgn0031896	1011	991	1008	1043	1251	1260
FBgn0031895	721	507	611	664	644	796
FBgn0031894	21	36	12	13	25	18
FBgn0031888	444	295	355	476	358	480
FBgn0031886	118	98	112	101	89	153
FBgn0051907	0	0	0	0	0	0
FBgn0031882	1002	966	995	856	894	991
FBgn0051908	4180	3315	3671	3124	2904	4046
FBgn0031902	663	621	571	509	611	623
FBgn0031903	89	93	70	64	75	93
FBgn0002938	152	106	115	119	108	101
FBgn0031905	22	31	26	17	47	14
FBgn0031907	8982	4820	6733	491	260	711
FBgn0031908	15365	16162	13095	14914	20633	11351
FBgn0031910	907	590	700	1225	1192	1378
FBgn0028387	1068	763	1020	649	645	936
FBgn0031914	5088	4416	4108	6912	10767	8793
FBgn0031918	1156	2248	1099	1034	2624	309
FBgn0031920	0	0	0	0	0	0
FBgn0011283	295	257	179	212	374	152
FBgn0045495	46	66	55	26	43	26
FBgn0041247	1	5	2	0	1	1
FBgn0025697	958	836	1083	598	677	906
FBgn0031913	6163	4826	7060	3013	3932	5185
FBgn0031909	982	747	959	776	795	1036
FBgn0031906	141	129	102	40	105	61
FBgn0031904	2530	1785	2267	1880	1975	2405
FBgn0083141	6	8	4	3	8	7
FBgn0031925	6	8	2	7	26	11
FBgn0031926	944	1197	957	1051	1499	672
FBgn0040299	847	784	479	575	1356	362
FBgn0041181	1729	3134	1381	1243	2028	585
FBgn0031941	0	0	0	0	0	0
FBgn0003961	1	0	0	1	0	0
FBgn0031946	0	0	0	0	1	1
FBgn0031947	2005	1313	1679	1538	1414	1995
FBgn0031951	1084	859	1015	869	919	1103
FBgn0031952	6646	4917	6094	5076	4480	6230
FBgn0031950	2133	1639	1788	1874	1945	1986
FBgn0031948	3987	4266	3363	3431	4856	3441
FBgn0031942	157	137	8	3	616	5
FBgn0031940	37	17	3	2	90	1
FBgn0014454	12	12	13	1	13	6
FBgn0031939	843	803	995	481	483	723
FBgn0031937	410	406	474	116	200	214
FBgn0031936	92	97	101	103	124	62
FBgn0031935	11	14	3	19	23	21
FBgn0053296	1	1	4	2	3	2
FBgn0041182	7704	5651	7776	6508	5980	8987
FBgn0031929	934	1049	738	366	750	180
FBgn0027515	2981	2939	2586	2482	2662	2297
FBgn0004177	15915	13242	14047	12624	12978	14716
FBgn0031954	5	1	0	0	0	0
FBgn0011861	0	0	0	0	0	0
FBgn0031968	322	225	356	254	308	290
FBgn0031975	10507	13480	7716	6891	11834	10317
FBgn0031977	448	379	397	423	501	574
FBgn0044323	10391	8096	9656	7958	7954	9982
FBgn0031979	52	42	56	57	81	67
FBgn0031981	3650	2967	3184	2903	2696	4050
FBgn0010287	307	235	252	194	277	291
FBgn0013531	167	132	189	137	131	227
FBgn0011230	12368	10793	10107	9553	9825	11607
FBgn0031980	21860	17973	19069	18327	19938	19913
FBgn0031976	518	450	420	312	352	306
FBgn0031974	964	955	839	311	456	352
FBgn0031973	215	249	101	59	323	60
FBgn0031972	569	399	390	352	381	361
FBgn0031970	4780	3319	4119	4920	4036	5325
FBgn0031969	2391	2026	2132	1633	1912	1816
FBgn0053121	0	0	0	2	0	2
FBgn0051902	0	3	1	3	0	1
FBgn0031961	215	143	176	147	136	219
FBgn0031959	795	1226	264	195	966	89
FBgn0045038	275	308	101	94	335	58
FBgn0031957	2197	6575	2552	2728	3841	317
FBgn0031955	1708	1623	1385	1331	1498	1269
FBgn0020618	59650	49805	53382	48774	57898	51287
FBgn0031986	4	5	1	1	6	3
FBgn0031988	1968	2596	1903	1357	1735	1674
FBgn0051606	0	0	0	0	0	0
FBgn0031996	255	205	236	310	358	335
FBgn0031997	217	149	169	224	187	308
FBgn0031999	41	64	48	32	43	34
FBgn0015299	218	176	194	216	260	307
FBgn0032002	483	619	298	174	400	210
FBgn0032003	1	1	1	1	0	0
FBgn0032008	128	172	92	77	196	29
FBgn0011902	0	0	0	0	0	0
FBgn0032013	1480	1260	1202	1814	2019	1663
FBgn0032014	1036	616	942	957	853	1180
FBgn0032016	423	352	395	315	352	481
FBgn0032018	1948	1610	1708	1668	1779	2008
FBgn0032020	479	464	470	415	484	405
FBgn0032022	216	188	888	365	546	372
FBgn0032024	107	99	66	85	246	34
FBgn0032025	171	232	21	8	274	6
FBgn0051901	287	346	84	125	443	55
FBgn0032026	1530	1117	1292	1037	1194	1159
FBgn0032021	2766	2801	2196	2201	3172	1773
FBgn0032017	281	220	286	250	242	280
FBgn0032015	4439	3564	4155	3909	4260	5128
FBgn0003502	12761	9570	11897	8697	7840	12432
FBgn0032010	1938	2033	1364	1161	2044	1069
FBgn0028987	1	1	0	0	0	0
FBgn0032006	10413	8300	8733	8515	8945	9434
FBgn0032005	2117	1743	1949	1837	2073	2168
FBgn0032004	54	46	53	71	38	49
FBgn0032000	663	480	606	637	727	738
FBgn0003607	2531	1793	2262	2128	1874	2839
FBgn0031998	1139	929	1019	1341	1265	1170
FBgn0031992	633	434	590	537	541	647
FBgn0031990	11515	12229	9313	8260	10147	9443
FBgn0031987	391	411	260	322	428	278
FBgn0031985	5428	4266	4997	4312	4153	5465
FBgn0032029	1331	2366	1121	834	1505	488
FBgn0032030	735	597	676	591	646	668
FBgn0032032	148	107	138	169	163	158
FBgn0032034	130	73	106	103	93	119
FBgn0032036	1456	1425	1458	1400	1482	1466
FBgn0041717	0	0	0	0	0	0
FBgn0032039	3	1	0	0	3	0
FBgn0032040	47	49	34	49	83	19
FBgn0051898	1	8	6	7	1	4
FBgn0020497	4686	3772	4191	3633	3671	4767
FBgn0027932	31913	22326	31188	24360	21639	37815
FBgn0051897	22	23	17	8	12	18
FBgn0053194	0	0	0	0	0	0
FBgn0051896	0	0	0	0	0	0
FBgn0032047	222	152	214	208	178	221
FBgn0032052	842	672	798	726	751	995
FBgn0032054	421	371	382	405	405	451
FBgn0032055	10	14	19	8	24	8
FBgn0016122	14232	8734	12937	11053	9418	13474
FBgn0028394	1092	1102	1109	1057	1119	1063
FBgn0051603	0	0	0	0	0	0
FBgn0011259	13184	11315	11932	9433	8422	11938
FBgn0051895	0	0	0	0	0	0
FBgn0051602	0	0	0	0	0	0
FBgn0051604	0	0	0	0	0	0
FBgn0032053	677	522	566	602	782	628
FBgn0032051	1419	1028	1221	930	1008	1437
FBgn0032050	2919	1940	2876	2081	2357	3372
FBgn0032048	141	186	74	64	229	29
FBgn0032049	205	117	26	84	705	40
FBgn0051892	0	0	0	0	0	0
FBgn0026718	1678	1620	1378	1303	1702	1431
FBgn0027490	380	398	406	349	316	460
FBgn0001137	603	521	556	539	667	546
FBgn0032042	1026	898	852	724	857	887
FBgn0014417	1231	926	1355	764	593	1443
FBgn0001084	276	185	273	218	208	300
FBgn0040959	0	0	0	1	0	0
FBgn0040958	0	0	0	0	0	0
FBgn0040098	0	0	0	0	1	0
FBgn0015583	0	0	0	0	1	0
FBgn0032033	333	249	220	288	285	326
FBgn0032031	448	262	341	397	379	418
FBgn0001114	23248	26868	16365	22096	35453	19302
FBgn0051889	0	0	0	0	0	0
FBgn0051890	0	0	0	0	0	0
FBgn0032061	0	0	0	0	0	0
FBgn0032065	0	0	2	0	3	4
FBgn0029123	6160	4846	5739	5218	4468	6516
FBgn0052986	2	0	0	1	0	0
FBgn0052987	0	0	0	0	0	1
FBgn0052988	0	0	0	0	0	1
FBgn0052983	2	1	0	0	0	0
FBgn0032072	0	2	1	0	0	1
FBgn0032069	306	376	140	98	440	57
FBgn0032068	2762	5106	1237	606	2473	87
FBgn0032067	78	144	48	19	99	14
FBgn0032066	358	776	164	32	68	6
FBgn0003209	4969	2861	3911	4239	3993	4545
FBgn0004914	3323	2830	3007	2400	2444	2845
FBgn0032059	1650	1525	1392	1430	1576	1411
FBgn0032058	108	91	123	98	163	79
FBgn0051888	0	0	0	0	0	0
FBgn0032057	12	4	6	3	6	10
FBgn0032074	711	1038	555	689	1586	486
FBgn0032075	3208	4168	2342	3085	5673	1751
FBgn0052985	0	2	5	0	6	0
FBgn0052984	17	8	11	8	2	10
FBgn0032082	261	201	329	184	123	275
FBgn0040963	0	0	0	0	0	0
FBgn0032085	42	62	11	3	62	7
FBgn0032086	0	0	0	0	0	0
FBgn0040964	51	37	43	66	60	66
FBgn0015316	2990	2643	82	62	4989	29
FBgn0032087	2430	2542	2122	2991	4414	2009
FBgn0032088	249	438	229	168	410	65
FBgn0032094	1	1	0	0	0	0
FBgn0032095	3	3	2	0	0	1
FBgn0051609	3	0	0	0	2	2
FBgn0032096	2	5	1	5	2	3
FBgn0052982	2869	2561	2288	2093	2748	2253
FBgn0032100	247	230	202	196	316	174
FBgn0032101	772	665	669	682	802	754
FBgn0051708	587	585	508	468	614	448
FBgn0032090	0	0	3	3	0	0
FBgn0032089	0	0	0	0	0	19
FBgn0013746	876	850	845	783	880	914
FBgn0011705	406	359	325	303	422	328
FBgn0032084	733	702	280	225	701	291
FBgn0032083	128	54	70	70	257	67
FBgn0032080	1	0	1	1	1	1
FBgn0032079	1818	1508	1708	1583	1887	1687
FBgn0032078	1744	1594	1557	1244	1331	1524
FBgn0041092	11179	9563	9329	11368	11656	8402
FBgn0032109	6	1	5	0	0	4
FBgn0010314	95	77	70	78	44	95
FBgn0026439	1315	1903	349	237	2004	77
FBgn0032110	8	2	1	3	1	1
FBgn0032111	1	0	0	0	0	0
FBgn0012036	2780	4709	2203	2311	4237	1685
FBgn0032116	538	1124	371	172	950	30
FBgn0011232	2226	1717	2009	1730	1531	1906
FBgn0032119	134	77	86	91	103	114
FBgn0032115	0	0	0	0	0	0
FBgn0032105	324	243	284	210	198	336
FBgn0032104	0	2	1	2	0	0
FBgn0051885	0	0	0	0	0	0
FBgn0002973	4411	4397	4392	2935	3100	3890
FBgn0032123	12590	8720	10952	9311	8715	11448
FBgn0032122	0	0	0	0	0	0
FBgn0032124	140	220	119	105	230	37
FBgn0032125	2	6	0	0	1	4
FBgn0032126	0	0	0	0	0	0
FBgn0032127	3	4	1	3	3	0
FBgn0032131	64	87	34	15	73	30
FBgn0019809	275	177	266	190	112	346
FBgn0040070	8898	10373	8240	9196	13486	7933
FBgn0032135	1001	834	905	1013	1100	809
FBgn0032136	17362	16306	16573	13960	14309	19132
FBgn0053299	3	9	4	18	11	1
FBgn0011207	3526	2801	3168	2660	2872	3256
FBgn0032138	7690	6237	7068	5667	6327	6919
FBgn0051710	336	197	399	787	658	581
FBgn0000273	11511	11625	9412	7547	9032	7948
FBgn0051882	3	1	0	1	2	0
FBgn0032132	64	46	61	52	51	57
FBgn0014179	553	361	543	259	153	536
FBgn0051709	1	0	0	0	0	0
FBgn0028479	5084	3890	3998	6085	6946	6212
FBgn0032129	1099	1249	917	1170	1091	978
FBgn0004868	13352	10499	12100	11843	11807	14577
FBgn0032139	0	14	8	18	0	0
FBgn0032140	0	0	0	0	0	0
FBgn0032143	132	186	43	45	168	24
FBgn0032144	734	1052	548	679	1627	264
FBgn0032147	531	309	407	531	585	507
FBgn0032149	353	224	309	205	220	278
FBgn0032169	348	268	327	284	268	390
FBgn0032170	1656	1435	1338	1278	1456	1322
FBgn0032172	3084	2046	2886	2281	1995	3087
FBgn0032171	245	197	192	194	249	203
FBgn0032168	672	478	612	563	596	732
FBgn0063449	330	231	287	185	264	323
FBgn0025881	0	0	0	0	0	0
FBgn0063389	0	0	0	0	0	0
FBgn0063392	0	0	0	0	0	0
FBgn0063391	0	0	0	0	0	0
FBgn0032150	203	138	200	160	147	207
FBgn0011291	299	205	295	205	285	334
FBgn0015035	14	14	9	55	84	60
FBgn0028704	4193	5982	2881	3249	6068	1989
FBgn0000180	763	581	715	594	489	984
FBgn0043456	13625	10223	12666	11007	10137	13474
FBgn0011584	20114	13412	18745	16799	15893	21644
FBgn0032176	1	2	1	0	0	2
FBgn0027600	5405	5896	5025	4511	5137	4707
FBgn0053302	1115	884	81	100	2308	87
FBgn0032178	330	604	272	288	489	151
FBgn0032187	588	1079	495	943	1440	390
FBgn0032188	0	0	0	0	0	0
FBgn0005593	69634	58863	60447	57775	60594	62458
FBgn0032194	1341	1057	1119	1008	1046	1248
FBgn0032195	782	655	809	799	817	855
FBgn0032198	5888	4382	5517	5818	6835	7827
FBgn0032197	1965	1818	1734	1513	1608	1644
FBgn0032196	816	738	833	688	731	882
FBgn0024320	8063	7362	7544	9915	10533	8182
FBgn0032193	230	229	212	229	218	295
FBgn0032192	486	381	510	315	323	522
FBgn0032191	1563	1324	1439	1300	1357	1358
FBgn0032189	95	102	83	98	118	95
FBgn0028675	2411	3125	1903	2197	3050	1335
FBgn0051874	0	0	0	0	0	0
FBgn0032184	0	0	0	0	0	0
FBgn0032181	75	88	23	36	117	16
FBgn0032175	6	3	2	0	3	2
FBgn0051755	0	0	0	0	0	0
FBgn0051875	173	115	122	190	221	210
FBgn0040965	0	0	0	3	0	0
FBgn0004419	4250	3466	4005	3642	3792	4514
FBgn0051717	566	433	495	438	513	460
FBgn0010407	1344	1000	1211	1118	1031	1225
FBgn0032204	415	378	376	323	386	399
FBgn0032205	254	208	219	286	214	258
FBgn0032214	890	607	712	706	719	896
FBgn0032217	4505	3939	4229	3752	4242	4471
FBgn0032219	85	101	29	19	100	16
FBgn0032222	2144	1649	1835	1861	2271	2075
FBgn0032223	2117	2118	2045	1685	1794	1821
FBgn0019932	506	421	343	256	586	328
FBgn0051715	344	281	328	325	395	333
FBgn0032224	849	689	749	687	788	718
FBgn0032225	894	662	833	832	631	927
FBgn0032229	617	522	595	543	634	601
FBgn0003087	71	46	58	43	27	75
FBgn0032230	659	485	729	548	499	621
FBgn0032231	844	723	766	695	705	819
FBgn0032233	1067	946	1006	1052	1078	1115
FBgn0032234	343	293	294	305	282	330
FBgn0032235	2079	2131	1506	1796	2991	1673
FBgn0032236	1292	1097	1207	1188	1213	1406
FBgn0051716	8328	6987	7622	6721	6788	7539
FBgn0051718	5	6	12	7	4	8
FBgn0003942	42878	36374	38168	36018	42745	39136
FBgn0025366	0	0	0	0	0	0
FBgn0032243	873	795	657	605	688	784
FBgn0032244	138	112	133	123	125	142
FBgn0032246	2435	1914	2310	2214	2176	2891
FBgn0032247	508	414	464	500	559	517
FBgn0004915	1884	1533	1788	1416	1607	1766
FBgn0032250	429	371	425	381	424	467
FBgn0027052	756	657	727	676	753	760
FBgn0032251	98	78	96	109	99	102
FBgn0032252	3653	3981	2985	3619	4918	2617
FBgn0027611	3554	4088	3448	1701	2957	1518
FBgn0032256	445	343	374	411	441	470
FBgn0026431	276	234	257	224	200	285
FBgn0032260	17	28	12	16	47	11
FBgn0032258	2126	1576	1965	2054	1892	2551
FBgn0051719	3931	4753	3138	2981	3469	2889
FBgn0032253	327	435	307	168	353	143
FBgn0032249	743	667	536	581	660	632
FBgn0032248	506	383	534	463	479	631
FBgn0005683	47	34	43	27	34	47
FBgn0032242	2520	2189	2239	2352	2510	2715
FBgn0004106	484	362	449	444	325	649
FBgn0053303	4988	3913	4509	4607	4272	6067
FBgn0027568	2636	2146	2507	2023	2113	2675
FBgn0032228	11	23	21	22	25	31
FBgn0032221	164	212	116	118	219	92
FBgn0011703	1504	1206	1524	1583	1867	1863
FBgn0032218	1659	1507	1322	2048	2421	1998
FBgn0032216	2121	1707	1906	1850	1892	2209
FBgn0027491	3514	2954	3154	2899	2866	3003
FBgn0032213	3734	3200	3442	2597	4532	3304
FBgn0005322	2199	1816	2036	1861	2030	2096
FBgn0032211	0	3	0	1	1	2
FBgn0032210	1594	1309	1496	1390	1449	1625
FBgn0032209	579	456	557	484	513	580
FBgn0032208	19076	16952	16862	14708	15427	17124
FBgn0003751	8	5	12	2	7	12
FBgn0011305	4048	2820	3714	3370	3214	4342
FBgn0032200	651	486	628	661	668	805
FBgn0000229	4174	3432	3949	3675	3706	4185
FBgn0024248	1599	1448	1382	1150	1128	1502
FBgn0032261	644	466	545	537	617	603
FBgn0010398	254	214	218	201	203	294
FBgn0032264	3373	2559	3274	1809	2156	3369
FBgn0032265	2	2	4	3	4	3
FBgn0032266	1	0	1	0	0	2
FBgn0032268	0	0	0	0	0	0
FBgn0051872	2	1	2	1	1	0
FBgn0043825	0	0	0	0	0	0
FBgn0051871	910	2654	837	564	1040	243
FBgn0040496	776	1357	594	585	1210	259
FBgn0032280	1	0	0	0	0	0
FBgn0032281	44	33	16	10	28	7
FBgn0032287	2317	1880	2102	1827	2090	2162
FBgn0032289	25	21	18	38	50	25
FBgn0032290	553	450	537	484	649	637
FBgn0032291	8	13	9	5	10	12
FBgn0032293	299	229	275	274	246	303
FBgn0032295	1059	904	963	875	807	1090
FBgn0027550	1621	1251	1515	1407	1335	1620
FBgn0015320	1448	1136	1340	1314	1295	1617
FBgn0032297	7280	6348	6795	5687	5822	6585
FBgn0032296	644	499	629	598	553	680
FBgn0032294	1	0	1	0	1	1
FBgn0027868	1538	1140	1502	1223	1419	1642
FBgn0032292	1835	1360	1693	1666	1704	1983
FBgn0024740	124	121	110	86	87	125
FBgn0023496	1745	3078	2627	2426	2842	1317
FBgn0032286	848	646	781	341	294	1095
FBgn0032285	14	10	15	6	11	32
FBgn0032284	1797	1546	1786	937	1005	1213
FBgn0032283	2270	1677	2442	981	643	2372
FBgn0032282	577	409	459	361	381	241
FBgn0032271	5	5	8	5	13	4
FBgn0032269	0	0	0	0	0	0
FBgn0032262	58	33	69	46	38	42
FBgn0032299	1189	3074	1294	1063	2218	156
FBgn0051870	0	0	0	0	0	0
FBgn0032303	0	0	0	0	0	0
FBgn0032304	0	0	1	0	26	0
FBgn0027363	2864	2493	2553	2234	2311	2809
FBgn0032311	0	0	0	0	0	0
FBgn0032318	0	0	1	0	0	0
FBgn0032321	877	616	787	699	666	870
FBgn0032322	183	279	105	125	528	183
FBgn0041781	3910	3245	3509	3436	3278	3732
FBgn0026148	375	338	359	367	348	390
FBgn0026147	3203	2556	2857	2309	2420	2872
FBgn0040096	0	1	0	4	0	0
FBgn0023415	0	0	0	0	0	0
FBgn0032331	0	0	0	0	0	0
FBgn0040967	0	0	0	0	0	0
FBgn0032330	4001	3120	3383	2613	2639	3877
FBgn0032329	258	196	172	187	192	260
FBgn0015756	48597	40027	42756	38937	44405	43475
FBgn0000146	315	217	286	223	206	319
FBgn0004872	191	223	213	185	224	261
FBgn0010612	4564	4035	3997	3877	5027	4125
FBgn0000018	157	142	152	137	144	180
FBgn0053129	11711	8181	11407	9994	9230	13608
FBgn0032315	0	1	0	0	1	2
FBgn0032314	2	1	0	0	1	0
FBgn0032313	0	4	1	0	0	1
FBgn0032312	0	0	0	1	0	0
FBgn0024227	240	217	217	172	126	277
FBgn0027453	1632	1297	1481	1330	1219	1614
FBgn0069354	8	9	9	7	13	12
FBgn0032305	8415	6941	7118	6383	6405	7246
FBgn0051869	1170	735	955	1171	1121	976
FBgn0032298	1545	1120	1460	1030	1373	1503
FBgn0032335	0	3	0	0	2	0
FBgn0032338	206	156	159	153	231	139
FBgn0032339	865	740	763	626	687	761
FBgn0041246	26	28	23	11	17	9
FBgn0032348	3090	2331	2816	2355	2065	3069
FBgn0040211	692	410	621	336	305	620
FBgn0032354	206	132	191	181	103	233
FBgn0032358	333	283	351	282	269	363
FBgn0020270	418	469	394	912	1258	885
FBgn0040232	522	427	546	465	352	800
FBgn0014076	0	0	0	0	0	0
FBgn0032350	116	181	91	51	170	64
FBgn0010197	42	29	20	29	44	14
FBgn0051867	0	0	0	0	0	0
FBgn0028700	210	189	247	256	264	323
FBgn0032346	427	323	320	311	314	448
FBgn0032345	65	66	34	22	59	28
FBgn0027582	5593	4294	5018	4530	4582	6029
FBgn0032343	848	708	893	764	901	778
FBgn0032341	1068	988	949	917	1018	1049
FBgn0032337	2	1	0	0	5	1
FBgn0032336	114	193	63	92	204	32
FBgn0000287	3680	2854	3499	2974	2698	3579
FBgn0003313	1194	865	1321	1223	992	2949
FBgn0032362	5163	2105	4440	6659	6799	4210
FBgn0051706	72	112	61	72	141	50
FBgn0028490	2269	2452	2900	785	1356	1435
FBgn0032366	2	1	0	0	0	1
FBgn0032363	8844	6092	7651	7427	6587	8164
FBgn0032360	3	10	4	2	3	2
FBgn0015400	4385	3959	3673	3365	3413	3023
FBgn0032371	2	0	0	0	0	0
FBgn0032372	1	3	0	0	3	1
FBgn0032373	2828	2810	2153	3755	5327	1997
FBgn0032374	5	3	6	3	6	9
FBgn0032375	16	11	16	16	15	21
FBgn0032378	4150	3197	3961	3545	3286	4365
FBgn0020309	19029	16127	16800	13681	12164	17643
FBgn0032377	74	64	77	88	69	71
FBgn0032376	0	2	0	0	0	0
FBgn0032370	0	1	3	0	1	0
FBgn0032368	0	0	0	0	0	0
FBgn0028412	0	0	0	0	0	0
FBgn0051704	0	0	0	0	0	0
FBgn0040968	0	0	0	0	0	0
FBgn0032381	276	54	223	343	357	190
FBgn0032382	8	0	4	0	0	0
FBgn0026392	0	0	0	0	0	0
FBgn0026391	0	0	1	0	0	0
FBgn0026390	0	1	5	0	2	0
FBgn0005664	4	16	12	6	55	12
FBgn0032385	0	0	0	0	0	0
FBgn0032387	166	210	242	225	140	337
FBgn0032390	233	179	187	169	160	194
FBgn0051866	313	253	296	314	366	361
FBgn0051864	417	420	343	339	433	352
FBgn0051865	0	0	0	0	0	0
FBgn0032393	1929	1667	1722	1865	2244	1902
FBgn0014019	63	59	28	11	52	5
FBgn0010497	912	836	484	453	2081	393
FBgn0042126	11	19	10	23	6	4
FBgn0032402	672	636	546	417	701	549
FBgn0032404	0	69	141	142	0	353
FBgn0032406	23	44	57	51	43	39
FBgn0027505	1771	1433	1668	1383	1394	1728
FBgn0032401	166	154	184	148	185	151
FBgn0032400	7832	7549	6286	3876	3564	3532
FBgn0032399	2235	1302	2166	1437	586	3003
FBgn0032398	2859	2340	2791	2653	2801	3283
FBgn0032397	2332	1819	2160	1822	2130	2267
FBgn0032395	1293	1033	1170	1116	1046	1315
FBgn0032394	5849	4422	5275	6396	6720	5145
FBgn0042125	476	349	354	313	399	412
FBgn0042127	44	49	54	73	57	99
FBgn0000588	313	264	286	247	253	259
FBgn0032407	3372	2813	2976	2862	3435	2907
FBgn0028707	101	100	102	91	76	129
FBgn0032409	2045	1480	1934	1605	1548	2122
FBgn0027081	5100	4499	4609	4323	4935	4998
FBgn0032414	4511	3292	4401	2415	1540	6347
FBgn0032416	15	19	7	3	9	4
FBgn0051760	566	569	383	308	576	270
FBgn0051861	0	5	1	0	0	0
FBgn0051860	0	0	0	0	0	0
FBgn0032419	4	7	10	1	7	4
FBgn0032421	2497	2124	2352	1771	1630	2205
FBgn0000114	2308	2037	1991	1892	1933	2028
FBgn0051759	199	168	246	179	196	312
FBgn0051862	1	0	2	1	2	0
FBgn0032424	0	0	0	0	0	0
FBgn0032422	1032	1948	402	217	1021	4
FBgn0032420	2197	1747	1986	1658	1633	2142
FBgn0032415	13	6	8	5	7	13
FBgn0015797	7701	5870	7049	6078	6066	7618
FBgn0029137	232	197	152	157	233	147
FBgn0032408	1126	918	1124	846	900	1113
FBgn0041195	25	21	20	10	14	17
FBgn0032428	139	87	103	89	77	141
FBgn0032430	1233	859	1219	900	986	1229
FBgn0020443	12685	9761	12281	10072	10058	13060
FBgn0032435	2447	2418	1856	1875	2733	1632
FBgn0032437	135	215	99	113	267	53
FBgn0032439	2243	1866	2161	1980	2009	2194
FBgn0051858	0	0	0	0	0	0
FBgn0032436	423	417	348	310	298	302
FBgn0032434	2	4	3	2	2	3
FBgn0032433	1554	1548	1155	1203	1930	1312
FBgn0032431	36	48	34	56	44	24
FBgn0032429	889	647	758	643	687	759
FBgn0004394	1273	882	1136	1126	882	1390
FBgn0032445	115	88	106	112	82	129
FBgn0032447	614	490	598	518	612	560
FBgn0032451	724	583	602	586	756	709
FBgn0032453	580	577	548	505	811	496
FBgn0015399	3163	2837	2701	2321	2438	2141
FBgn0032457	0	0	0	0	0	0
FBgn0032454	5724	3897	5052	4558	3611	6285
FBgn0032452	6	8	9	4	9	4
FBgn0032450	356	303	396	289	341	401
FBgn0032449	42	44	25	31	139	22
FBgn0032448	0	0	0	0	0	0
FBgn0032446	184	171	141	112	142	202
FBgn0032444	6637	5112	6123	5591	6423	6993
FBgn0032442	0	0	0	0	0	0
FBgn0040509	1	5	0	0	1	0
FBgn0040510	1	5	0	0	0	0
FBgn0040506	4	5	0	0	1	1
FBgn0032462	1	0	0	0	3	4
FBgn0032464	3	2	2	5	0	6
FBgn0021796	4585	3508	4180	3357	3330	4618
FBgn0032470	303	208	293	184	163	283
FBgn0028965	1018	757	952	863	816	933
FBgn0032467	6159	4621	5543	4988	4911	6235
FBgn0032465	1242	977	1189	1157	1197	1518
FBgn0032471	1	8	1	0	0	5
FBgn0028410	0	1	1	0	0	5
FBgn0032473	6	5	10	8	6	17
FBgn0024291	5985	4949	5321	4449	4312	4920
FBgn0032476	781	577	703	567	585	732
FBgn0032477	923	861	824	901	1026	996
FBgn0032478	0	0	2	6	2	1
FBgn0032480	4154	4059	3343	3057	3356	3711
FBgn0032482	3503	3213	3351	2701	3165	3390
FBgn0004192	4	9	5	1	1	1
FBgn0032486	420	356	390	371	392	408
FBgn0032488	1111	821	959	942	902	1219
FBgn0032490	0	0	1	0	1	0
FBgn0032491	1	1	0	0	0	0
FBgn0032492	0	1	0	0	0	1
FBgn0027586	4	6	6	3	9	6
FBgn0032494	1	2	0	0	5	0
FBgn0003935	4	0	0	0	2	1
FBgn0032495	451	822	64	32	469	26
FBgn0051851	1	2	0	2	0	3
FBgn0032499	1109	943	1090	956	1016	1208
FBgn0051729	8110	7489	7126	6395	7346	6624
FBgn0032503	45	47	21	43	82	25
FBgn0032505	0	2	0	0	0	0
FBgn0032509	2196	1865	1964	1744	1888	2030
FBgn0051852	281	255	250	269	246	307
FBgn0051855	1052	789	937	767	854	1071
FBgn0032513	1110	855	1031	892	987	1077
FBgn0025724	8593	6603	7831	7073	7091	8574
FBgn0032514	1947	1409	2037	1683	1469	2726
FBgn0032512	1283	926	1138	899	987	1254
FBgn0032511	2128	1774	1795	1876	2662	1834
FBgn0022069	3756	2864	3670	2689	2968	4019
FBgn0032507	1	3	0	1	2	0
FBgn0032506	1484	1224	1316	1568	1640	1670
FBgn0028406	192	159	162	124	172	139
FBgn0051848	0	0	0	0	0	0
FBgn0051730	2	3	2	1	1	0
FBgn0032493	3	1	0	1	4	2
FBgn0032489	17	14	6	10	10	12
FBgn0032487	370	274	328	261	255	414
FBgn0032485	2127	1743	2018	1692	1689	2010
FBgn0032484	73	68	46	40	96	50
FBgn0004191	0	0	0	0	0	0
FBgn0032483	2	2	7	11	0	0
FBgn0032481	1266	1044	1088	956	898	1162
FBgn0032479	11573	10132	10652	9396	9205	11661
FBgn0051849	0	0	0	0	0	0
FBgn0032475	2710	2201	2426	2191	2063	2562
FBgn0032474	548	460	555	564	564	534
FBgn0040972	0	0	1	0	1	2
FBgn0032472	9	12	15	9	15	11
FBgn0032517	982	813	878	792	831	1070
FBgn0032521	497	482	467	347	401	325
FBgn0032522	0	1	2	1	0	2
FBgn0026760	110	116	56	95	222	59
FBgn0028942	0	0	0	0	0	0
FBgn0028941	0	0	0	0	0	0
FBgn0028546	3596	3779	3303	2930	3487	2829
FBgn0028513	0	0	0	0	0	0
FBgn0023407	3070	3396	2925	2567	2765	2944
FBgn0032530	0	0	0	0	0	0
FBgn0028943	0	0	0	0	0	0
FBgn0032525	0	0	0	0	0	0
FBgn0032524	1189	917	1053	868	1005	933
FBgn0032523	0	0	0	0	0	0
FBgn0003983	0	3	0	0	0	0
FBgn0032520	8	5	11	7	4	8
FBgn0032519	6	0	2	4	7	7
FBgn0032518	40621	33026	36301	32498	39071	35930
FBgn0032516	548	370	507	474	506	611
FBgn0028527	5548	4843	6025	3915	3710	5540
FBgn0028848	0	0	0	0	0	0
FBgn0051813	47852	44992	40958	60850	62079	48268
FBgn0028541	3908	2961	3447	3110	3035	4003
FBgn0051845	0	0	0	0	0	0
FBgn0024846	2567	2203	2105	1887	2169	2248
FBgn0028539	7067	5380	6745	6222	5832	8139
FBgn0028931	111	107	113	92	124	154
FBgn0028538	5827	4723	5121	4744	4603	5524
FBgn0027844	732	1056	477	551	1248	282
FBgn0028919	240	177	219	179	169	236
FBgn0001965	3862	2936	3418	3252	2920	4081
FBgn0015271	120	95	121	120	115	183
FBgn0026373	599	383	558	502	522	532
FBgn0028509	6727	5792	5767	4977	5641	5627
FBgn0028534	0	0	0	0	0	0
FBgn0028533	0	0	0	0	0	0
FBgn0028532	0	0	0	0	0	0
FBgn0012037	9750	7450	9443	6556	7108	8897
FBgn0032535	96	84	76	85	143	59
FBgn0025115	0	0	0	0	1	0
FBgn0028544	6320	5816	840	652	11767	239
FBgn0028938	10286	18767	2801	990	7103	110
FBgn0019890	6678	6812	6330	5502	5835	4979
FBgn0028920	0	0	0	0	74	0
FBgn0053306	0	0	0	0	0	0
FBgn0053307	0	0	0	0	0	0
FBgn0001961	3579	3021	3137	2936	3509	3254
FBgn0004406	462	314	356	371	331	424
FBgn0032533	0	0	0	0	0	0
FBgn0028658	579	524	441	432	933	303
FBgn0028932	309	215	259	274	293	313
FBgn0028847	5	2	1	2	3	6
FBgn0051814	649	734	552	562	705	417
FBgn0027929	706	509	596	942	972	857
FBgn0028936	399	568	279	361	765	363
FBgn0028940	1335	1101	1291	1000	1218	1261
FBgn0028939	23	6	18	6	14	22
FBgn0027348	1359	1094	1131	782	1272	1046
FBgn0028875	2035	3099	1557	1359	2408	867
FBgn0051769	0	0	0	0	0	0
FBgn0028526	0	0	0	0	0	0
FBgn0028872	85	108	39	92	197	46
FBgn0051840	9	9	4	5	2	12
FBgn0001967	8	5	20	50	29	66
FBgn0028909	0	1	0	0	0	1
FBgn0003255	430	522	380	242	319	265
FBgn0028430	8	4	5	4	17	5
FBgn0028542	2471	2589	1911	2777	4038	2184
FBgn0028543	1908	2224	1426	1166	2406	1020
FBgn0052971	0	0	0	0	0	0
FBgn0028916	1839	1691	1549	1313	1712	1521
FBgn0028531	0	0	0	0	0	0
FBgn0015791	2220	2064	2115	1735	1802	1785
FBgn0001970	379	288	379	292	283	393
FBgn0028844	5	2	2	0	0	4
FBgn0028871	97	88	19	30	130	18
FBgn0004858	4725	4055	4047	4045	3969	4015
FBgn0020258	177	276	124	123	275	65
FBgn0028530	539	415	487	463	569	556
FBgn0005771	6292	5333	5612	5138	4799	6210
FBgn0028882	0	0	0	0	0	0
FBgn0028912	0	0	0	0	0	0
FBgn0028910	0	0	0	0	0	0
FBgn0028855	3590	5914	5174	3697	4382	2410
FBgn0028911	0	0	0	0	0	0
FBgn0028913	2	1	1	3	0	5
FBgn0011866	0	0	0	0	0	0
FBgn0011865	0	0	0	0	0	0
FBgn0011864	0	0	0	0	0	0
FBgn0011863	0	0	0	0	0	0
FBgn0051835	0	1	0	0	0	0
FBgn0028870	0	0	0	0	0	0
FBgn0028838	2	3	0	0	0	1
FBgn0028868	0	0	0	0	0	0
FBgn0028887	0	0	0	0	0	0
FBgn0013301	2	2	0	0	1	1
FBgn0013300	1	6	1	0	1	5
FBgn0032554	0	1	2	0	1	0
FBgn0032553	0	3	0	3	0	0
FBgn0028886	681	1533	374	281	1043	72
FBgn0028866	1	3	0	0	3	2
FBgn0032549	23	38	19	14	36	31
FBgn0028537	4630	4963	6563	8201	11545	9493
FBgn0040228	266	221	174	239	266	196
FBgn0028926	341	298	335	324	356	432
FBgn0260446	1498	1481	1128	1273	1705	1053
FBgn0053310	0	0	0	0	0	0
FBgn0041713	5288	2865	4123	3885	4308	2954
FBgn0004837	1184	706	950	741	555	1224
FBgn0028879	2231	1739	2027	1893	1785	1980
FBgn0028878	226	180	229	186	156	199
FBgn0001978	4370	3583	4030	3500	3661	4439
FBgn0028862	922	886	856	612	752	794
FBgn0028516	2789	2421	2504	592	712	1105
FBgn0028888	369	466	251	252	374	258
FBgn0028889	0	0	0	0	0	0
FBgn0024183	24270	18945	21407	18598	18518	23085
FBgn0010422	1858	1364	1681	1604	1547	1888
FBgn0000317	12273	8756	11582	8311	7198	11413
FBgn0001977	1529	1253	1457	1460	1579	1533
FBgn0051832	86	51	74	25	65	26
FBgn0028853	0	0	2	1	1	0
FBgn0011239	3	1	2	0	2	0
FBgn0028852	14	19	28	17	14	22
[truncated: 15,875 more rows]
