# Supplementary material for: Drosophila embryos allocate lipid droplets to specific lineages to ensure punctual development and redox homeostasis
Source: PLoS Genet. 2023 Aug 14;19(8):e1010875. doi: 10.1371/journal.pgen.1010875 (PMC10449164; doi:10.1371/journal.pgen.1010875)
Supplement: S6 Table — The counts for the genes detected in klar-/- and wild type. The columns from left to right show the Flybase gene name, the estimated counts for klar replicate 1, the estimated counts for klar replicate 2, the estimated counts for klar replicate 3, the estimated counts for wild type replicate 1, the estimated counts for wild type replicate 2, the estimated counts for wild type replicate 3. (XLSX) [file pgen.1010875.s006.xlsx]

## Sheet: Sheet1
Column1	as.integer.Klar_1.est_counts.	as.integer.Klar_2.est_counts.	as.integer.Klar_3.est_counts.	as.integer.Wt_1.est_counts.	as.integer.Wt_2.est_counts.	as.integer.Wt_3.est_counts.
FBgn0031081	1649	2035	1575	1764	2294	1904
FBgn0052826	0	0	1	0	0	0
FBgn0031085	0	0	0	0	0	0
FBgn0062565	79	333	317	0	5	1
FBgn0031088	2	3	5	4	2	0
FBgn0041626	0	0	0	0	0	0
FBgn0040784	11	10	10	2	12	10
FBgn0031086	3	24	10	0	1	0
FBgn0031082	5	1	1	0	1	0
FBgn0031080	78	56	68	43	127	74
FBgn0052821	0	0	0	0	0	0
FBgn0053217	891	1766	991	1108	1274	1419
FBgn0052350	600	1142	784	959	982	1001
FBgn0024733	57282	67787	57051	66633	76870	73351
FBgn0040372	2560	3503	2454	3105	3056	3737
FBgn0000316	930	1279	952	1320	1251	1673
FBgn0024989	27931	16152	16532	17496	21257	7398
FBgn0040371	0	0	0	0	0	0
FBgn0029521	0	0	0	0	0	0
FBgn0004034	614	16	196	0	1455	0
FBgn0000022	0	0	0	0	0	3
FBgn0004170	0	13	0	3	0	18
FBgn0002561	7	13	9	6	6	13
FBgn0000137	197	301	187	300	220	403
FBgn0029522	136	170	148	157	201	212
FBgn0052817	18	17	15	10	11	14
FBgn0029524	15	12	12	13	7	14
FBgn0023536	1003	1146	953	1133	1315	1234
FBgn0023534	88	75	83	74	140	55
FBgn0023535	628	642	637	962	2492	1236
FBgn0023537	3021	2609	2612	2836	4816	3090
FBgn0029525	996	1505	1261	1083	1361	1803
FBgn0029523	37	82	38	24	50	53
FBgn0010019	3202	3078	2371	3746	4225	3132
FBgn0011822	422	309	270	308	623	192
FBgn0052816	1298	834	1049	737	993	1013
FBgn0040370	0	0	0	0	0	0
FBgn0040373	699	989	723	965	968	1251
FBgn0000108	14940	18708	13079	16981	18124	17228
FBgn0025640	569	587	543	682	827	834
FBgn0025635	411	555	407	590	545	760
FBgn0001341	1299	2173	1629	1593	1791	2554
FBgn0003575	2967	3899	2971	3957	3787	4454
FBgn0025634	501	647	562	733	721	934
FBgn0025638	2609	3457	2819	3369	3732	4271
FBgn0040383	993	1265	1050	1009	1093	1428
FBgn0040382	2934	2491	2403	3016	3518	2966
FBgn0027343	871	1231	860	1053	940	1369
FBgn0025621	1312	1608	1363	1568	1698	1984
FBgn0029535	0	0	0	0	0	0
FBgn0026874	27	33	18	31	16	26
FBgn0025616	4	10	3	3	5	6
FBgn0015799	2236	2600	2101	2950	2930	3307
FBgn0025620	32	27	21	15	26	46
FBgn0015288	42434	39227	39533	48347	53962	52013
FBgn0029532	0	0	0	0	0	0
FBgn0029531	473	4108	2089	2656	1489	8889
FBgn0025639	4119	5390	3934	4941	4682	6378
FBgn0002579	20051	21360	18658	21861	26282	22748
FBgn0026879	1606	2049	1766	2095	2559	2542
FBgn0029529	226	267	301	329	407	304
FBgn0025633	4974	6567	4839	6900	6240	7118
FBgn0040892	0	0	0	0	0	0
FBgn0040341	0	0	0	0	0	0
FBgn0029539	0	0	0	0	0	0
FBgn0040339	171	216	156	314	320	422
FBgn0052815	1205	1409	1080	1612	1555	1416
FBgn0040340	7854	9582	7707	9294	8980	12000
FBgn0040347	73	122	95	97	122	139
FBgn0042146	4	0	1	0	0	3
FBgn0029552	0	0	0	0	2	0
FBgn0040337	61	6	75	0	0	12
FBgn0040398	8779	12520	9396	10890	12661	14376
FBgn0040365	0	1	1	0	1	3
FBgn0040397	1349	1983	1442	1412	1825	1921
FBgn0026143	278	247	296	198	288	208
FBgn0040351	0	0	0	0	0	0
FBgn0040338	3	5	0	4	0	0
FBgn0040350	10	10	10	8	12	7
FBgn0040349	3876	2821	3049	2945	3986	2130
FBgn0040348	529	593	491	699	791	699
FBgn0040346	341	476	423	461	478	624
FBgn0040342	39	21	30	35	75	38
FBgn0040345	1	5	1	3	2	9
FBgn0040343	0	0	0	0	0	0
FBgn0052814	0	0	0	0	0	0
FBgn0040364	785	372	617	199	1494	106
FBgn0040362	0	4	0	3	2	0
FBgn0040361	8	10	4	5	3	1
FBgn0040360	1745	1311	1106	1532	1408	752
FBgn0040359	3469	1105	2178	1182	1503	314
FBgn0040358	69	51	40	40	46	9
FBgn0029568	14	6	11	3	29	1
FBgn0040357	0	4	7	2	3	0
FBgn0040367	3534	2343	1917	1706	2138	516
FBgn0025642	12	20	11	12	23	16
FBgn0004650	16	25	16	25	31	26
FBgn0024362	3255	4031	3129	3891	3444	4654
FBgn0024361	2336	1628	2019	1825	2968	926
FBgn0024364	608	977	708	834	846	1384
FBgn0029573	661	229	314	269	346	52
FBgn0024987	2294	3872	3371	3831	3383	5463
FBgn0023169	3824	3706	3215	4163	4690	4633
FBgn0052813	5415	6677	5088	7452	6565	8752
FBgn0024985	1346	1402	1240	1477	1750	1527
FBgn0027794	1433	1520	1292	1729	1845	2138
FBgn0027795	133	147	138	144	108	180
FBgn0024986	705	727	675	784	965	958
FBgn0000826	45	53	40	48	45	59
FBgn0024365	2154	2746	2293	2736	2849	3593
FBgn0024360	1152	1517	1146	1458	1560	1698
FBgn0024366	7090	5439	5054	6750	6732	4145
FBgn0025641	8351	9467	7530	12157	11096	9436
FBgn0052811	0	0	0	0	0	0
FBgn0028550	2188	2156	1586	2008	3658	1853
FBgn0026876	107	73	57	126	174	121
FBgn0040366	54	75	62	90	95	117
FBgn0040363	137	16	34	12	349	7
FBgn0040368	8	9	28	2	4	3
FBgn0026872	134	77	119	109	176	68
FBgn0029580	114	202	129	163	214	224
FBgn0025383	66	19	61	50	92	27
FBgn0025381	2567	2427	2237	2685	2936	2737
FBgn0025394	5198	6151	5083	5707	6083	6354
FBgn0000482	892	1208	944	1278	1240	1688
FBgn0001189	1362	1590	1105	1808	1842	2271
FBgn0029587	0	0	0	0	0	0
FBgn0024897	2621	467	664	665	1016	0
FBgn0025391	2734	1849	1631	1537	3223	935
FBgn0025378	0	3	0	0	3	0
FBgn0023130	536	791	558	893	790	983
FBgn0023530	318	283	290	299	364	240
FBgn0025390	1031	1053	892	930	1046	1002
FBgn0025393	19	0	0	0	46	0
FBgn0003517	63025	69597	57327	74784	81338	84153
FBgn0044508	0	0	0	0	0	0
FBgn0025382	57	50	43	67	89	61
FBgn0052808	15	0	27	9	50	5
FBgn0027791	368	444	345	473	474	589
FBgn0027793	236	180	227	160	308	125
FBgn0052806	0	0	0	0	0	0
FBgn0026873	413	510	411	522	481	613
FBgn0023513	334	373	351	349	325	379
FBgn0014411	1701	2302	1744	2154	2236	2732
FBgn0023514	869	1214	1002	1232	1284	1591
FBgn0029594	617	760	701	814	903	918
FBgn0023519	758	859	782	830	1052	1052
FBgn0023509	4167	5652	4073	4778	4578	6432
FBgn0023510	865	581	662	1057	1859	548
FBgn0023508	1316	1616	1333	1975	2051	2365
FBgn0023522	575	776	622	716	660	956
FBgn0023521	175	327	218	301	243	406
FBgn0025627	0	473	127	416	45	1139
FBgn0025630	229	317	285	306	383	340
FBgn0025629	493	654	489	654	722	858
FBgn0025628	3106	1930	2231	1926	4117	1490
FBgn0029596	3	15	3	7	14	10
FBgn0025626	811	1065	840	1059	1062	1331
FBgn0025625	2512	2658	2193	2899	2575	3149
FBgn0025631	1855	1839	1537	1713	1851	1731
FBgn0026878	0	0	0	0	0	0
FBgn0000667	31828	29727	26329	32202	37435	31213
FBgn0003964	0	0	0	0	0	0
FBgn0023545	277	451	426	236	244	325
FBgn0023520	177	326	246	257	248	432
FBgn0023512	843	1162	957	1120	1105	1645
FBgn0023511	1103	1654	1273	1404	1475	1933
FBgn0052801	0	0	0	4	0	9
FBgn0023518	2802	3764	2725	3608	3203	4559
FBgn0026088	413	448	463	482	768	499
FBgn0026089	338	487	346	460	580	505
FBgn0023517	584	840	669	909	824	1114
FBgn0023516	1414	1393	1317	1456	1804	1305
FBgn0023515	97	116	118	131	106	203
FBgn0028969	4454	5557	4559	5549	5477	6901
FBgn0026090	493	762	583	660	722	746
FBgn0029590	0	0	0	0	0	0
FBgn0025624	239	303	275	347	351	450
FBgn0040395	7086	9128	7027	9323	9567	10098
FBgn0000382	2773	3350	2599	2938	3389	3493
FBgn0023507	1894	1086	1113	1709	2298	1062
FBgn0004654	1119	1135	1096	994	1533	1099
FBgn0023540	541	617	457	554	564	690
FBgn0025839	889	905	842	995	1378	1001
FBgn0011576	121	156	211	185	232	259
FBgn0015036	47	38	70	99	168	98
FBgn0003116	177	201	178	234	270	274
FBgn0040899	195	279	208	209	253	206
FBgn0040900	8	2	7	1	8	4
FBgn0024984	3	5	5	2	3	2
FBgn0023549	5205	5591	4552	3940	4326	5602
FBgn0029606	13	15	16	36	30	46
FBgn0003048	3724	5399	3896	4588	4314	6508
FBgn0000810	1015	1396	1028	1401	1267	1628
FBgn0023523	24	21	8	23	16	27
FBgn0023527	860	1241	959	936	1087	1426
FBgn0040391	1	3	12	0	0	12
FBgn0053218	8	0	0	0	0	0
FBgn0003079	1563	2022	1525	1731	1794	2128
FBgn0003159	1289	1019	1093	879	1645	883
FBgn0040389	645	808	643	700	760	747
FBgn0044047	840	1356	822	404	587	878
FBgn0040392	5	25	37	18	30	43
FBgn0023526	3916	5210	3155	4024	3852	4124
FBgn0023529	7867	12860	9382	11069	11625	16101
FBgn0023528	2786	4039	2853	3607	3303	4430
FBgn0027296	405	516	443	467	488	625
FBgn0023524	784	841	672	777	917	869
FBgn0023525	228	145	193	210	231	178
FBgn0000377	1004	1130	910	1328	1318	1567
FBgn0001330	626	976	670	769	932	1256
FBgn0004397	8677	8213	6793	8730	10484	9284
FBgn0023550	0	0	0	0	0	0
FBgn0029603	0	0	0	0	0	0
FBgn0023542	1111	1357	1073	1248	1403	1621
FBgn0023541	15	25	21	8	179	2
FBgn0005670	638	457	664	193	634	122
FBgn0004655	3429	4446	3309	4514	3935	5070
FBgn0013432	528	595	439	659	727	722
FBgn0004861	4114	5109	3729	4815	3831	5563
FBgn0004860	1715	3200	1890	2731	2178	3474
FBgn0040394	1343	1646	1376	1709	1708	2214
FBgn0040376	143	111	104	106	141	58
FBgn0040066	1127	1538	1150	1523	1380	2122
FBgn0001404	3158	4516	3263	3622	4011	4879
FBgn0040336	555	497	517	422	591	379
FBgn0040333	7	12	42	3	8	9
FBgn0040334	870	1153	958	1124	1087	1359
FBgn0029629	3671	3779	3333	4302	5143	5156
FBgn0011566	279	317	260	314	369	365
FBgn0011606	245	327	288	330	286	582
FBgn0040375	250	207	185	293	318	299
FBgn0040377	775	585	609	579	844	458
FBgn0040388	1575	2549	1826	2405	2130	3283
FBgn0003714	860	883	751	810	1140	872
FBgn0001150	42	81	51	57	42	72
FBgn0052797	4	1	3	2	2	1
FBgn0040385	22	39	13	35	17	50
FBgn0003371	13381	17120	12879	14428	13607	16790
FBgn0003068	251	306	262	242	206	250
FBgn0024993	65	99	71	94	76	120
FBgn0024996	1069	1523	1179	1336	1385	1584
FBgn0024997	79	28	66	50	358	48
FBgn0024991	212	222	185	225	216	240
FBgn0000928	35	62	78	86	62	132
FBgn0000927	8	14	31	17	8	20
FBgn0000520	489	572	464	618	673	801
FBgn0024975	162	207	167	191	192	277
FBgn0040356	0	0	0	0	0	0
FBgn0003996	755	1062	848	674	721	799
FBgn0040384	1652	1641	1440	1532	1883	1880
FBgn0024980	409	233	293	248	464	187
FBgn0000376	757	947	792	1074	1068	1325
FBgn0024973	875	951	810	1083	1219	1352
FBgn0024998	554	812	646	809	807	1091
FBgn0024995	17	11	19	28	74	37
FBgn0024994	1040	1524	1300	1496	1490	2109
FBgn0024992	1889	1793	1680	2025	2291	1932
FBgn0000092	2	12	5	5	7	5
FBgn0025838	5	18	15	3	1	2
FBgn0011276	157	188	137	215	197	223
FBgn0004647	4124	8468	5187	6827	5647	10661
FBgn0040396	495	558	447	423	530	473
FBgn0000479	2483	3180	1998	2470	2825	2376
FBgn0002933	0	0	0	0	0	0
FBgn0003374	0	0	0	0	0	0
FBgn0029660	1	0	0	0	0	0
FBgn0029662	1692	1450	1143	1827	1946	1135
FBgn0029661	0	0	0	0	0	0
FBgn0029659	57	59	34	76	90	65
FBgn0029658	0	0	0	0	0	1
FBgn0052493	0	0	0	0	0	0
FBgn0029657	17	0	0	0	0	15
FBgn0029656	0	0	0	0	0	0
FBgn0003086	0	0	0	0	0	0
FBgn0010296	0	0	0	0	0	0
FBgn0010295	0	0	0	0	0	0
FBgn0010294	0	0	0	0	0	0
FBgn0040393	38	0	8	0	969	0
FBgn0000644	26	13	15	20	28	20
FBgn0028746	250	347	257	355	395	412
FBgn0040355	0	0	0	0	0	0
FBgn0052793	152	365	276	315	237	386
FBgn0029642	0	0	0	0	0	0
FBgn0025645	0	0	0	0	1	0
FBgn0029643	0	0	0	0	0	0
FBgn0029644	0	0	2	8	4	2
FBgn0029645	0	0	0	0	0	0
FBgn0029646	0	0	2	0	0	0
FBgn0029647	0	0	0	0	0	0
FBgn0029648	469	526	421	642	678	571
FBgn0028369	2908	4713	2793	3146	2865	3867
FBgn0029649	0	0	0	3	0	0
FBgn0003285	2190	3638	2465	3151	2744	4047
FBgn0025644	0	0	0	0	0	0
FBgn0029639	1361	1385	1186	815	1066	484
FBgn0040354	32	133	147	51	29	88
FBgn0040353	0	0	0	0	0	0
FBgn0040352	9	1	0	12	4	23
FBgn0029664	454	496	417	586	621	607
FBgn0029666	997	1257	927	1116	1152	1283
FBgn0029669	0	0	0	0	0	0
FBgn0052792	0	0	0	4	2	17
FBgn0044046	5	3	0	4	8	2
FBgn0023215	2941	5212	3011	3723	2989	5132
FBgn0015286	3990	6859	4504	5900	5993	6265
FBgn0023216	266	351	279	338	373	400
FBgn0029672	486	687	510	618	719	864
FBgn0052791	230	307	146	270	282	215
FBgn0029667	286	335	153	281	409	225
FBgn0029665	596	710	570	679	944	758
FBgn0029663	359	383	334	300	394	250
FBgn0052785	0	0	0	0	0	0
FBgn0025118	0	0	0	0	0	0
FBgn0028491	5824	5058	4959	5021	8320	4388
FBgn0029681	37563	37622	30081	50192	52371	32400
FBgn0029686	170	269	226	234	223	357
FBgn0052786	26	31	31	5	0	0
FBgn0052783	41	50	24	41	34	57
FBgn0029687	5644	8623	6015	7568	7637	9047
FBgn0029690	1196	230	315	228	1326	41
FBgn0029689	350	327	299	463	556	577
FBgn0029688	7153	9557	7001	9756	9571	11304
FBgn0029685	689	808	713	773	840	760
FBgn0019661	823	12851	14770	9642	11074	18914
FBgn0029694	4	7	3	2	1	4
FBgn0000221	118	170	143	196	194	231
FBgn0026084	2410	4957	3408	3960	3177	6420
FBgn0026085	12	36	34	32	31	45
FBgn0026083	5621	7412	4988	6571	6641	7762
FBgn0066114	579	900	666	932	825	1068
FBgn0029697	16	14	6	6	12	8
FBgn0029701	0	0	0	2	1	0
FBgn0029702	4	4	0	0	2	2
FBgn0029706	1059	1273	988	1297	1344	1603
FBgn0029707	4	5	4	6	4	5
FBgn0029705	0	0	0	0	0	0
FBgn0040907	192	235	193	237	270	264
FBgn0002707	317	345	286	363	305	394
FBgn0040906	2	3	5	5	2	2
FBgn0029703	2	2	0	4	3	1
FBgn0040905	1	0	0	0	0	0
FBgn0040904	0	0	0	0	1	2
FBgn0029700	1	2	0	0	1	4
FBgn0052774	9	9	3	10	12	8
FBgn0041252	6	5	3	2	5	2
FBgn0029696	0	0	0	0	1	0
FBgn0000635	15940	24187	16163	20311	19629	24608
FBgn0026080	431	689	505	668	715	754
FBgn0026079	1680	2582	1842	2037	2239	2848
FBgn0004832	129	193	154	225	239	284
FBgn0029693	1051	1494	1117	1393	1327	2026
FBgn0000179	1800	3106	1638	2472	1958	3277
FBgn0029708	558	603	537	565	774	521
FBgn0029709	2771	4130	3407	3521	3583	4718
FBgn0029710	181	281	305	284	293	353
FBgn0029712	15	22	19	15	6	6
FBgn0029714	292	458	367	363	437	464
FBgn0029716	2	66	81	8	8	7
FBgn0022768	5041	6456	4840	5719	5320	6755
FBgn0029715	2198	2789	2210	2404	2940	3145
FBgn0029713	296	351	328	376	308	415
FBgn0029711	926	1416	982	1223	1138	1424
FBgn0003210	1536	2185	1734	1933	2106	2528
FBgn0052773	251	342	225	236	230	321
FBgn0011760	10498	14197	10404	11482	13289	12705
FBgn0028325	5004	3966	3421	4613	6380	4054
FBgn0029722	8	3	5	2	6	1
FBgn0029727	2	4	6	2	3	2
FBgn0029729	0	2	0	0	0	3
FBgn0029730	0	0	0	0	4	0
FBgn0029733	12	16	13	10	4	9
FBgn0052772	1830	2444	1881	2372	2092	2801
FBgn0029737	572	641	581	885	969	824
FBgn0004368	3596	4445	3506	4156	4077	5007
FBgn0029740	3	0	0	0	0	0
FBgn0061196	0	0	0	0	0	3
FBgn0029728	18	20	26	18	12	22
FBgn0029726	2	2	1	0	0	0
FBgn0029725	0	0	0	0	0	1
FBgn0025679	5	19	12	13	23	15
FBgn0029724	1	2	0	0	1	1
FBgn0029745	0	0	0	0	0	0
FBgn0029746	8746	12825	8532	9256	9342	10766
FBgn0003449	754	1014	752	973	949	1210
FBgn0011761	10	35	39	7	17	15
FBgn0029753	0	2	3	0	1	4
FBgn0029755	763	1032	729	906	942	1307
FBgn0014024	1178	1454	1219	1334	1355	1526
FBgn0029754	51	60	43	36	35	28
FBgn0029752	6	4	7	7	7	3
FBgn0029751	14	15	6	7	11	13
FBgn0029750	0	0	0	0	0	0
FBgn0029747	0	0	0	0	0	0
FBgn0052767	3557	6385	3845	4448	4006	5301
FBgn0026751	92	155	201	149	147	226
FBgn0010014	1492	1151	751	1756	2297	1430
FBgn0029761	6765	7918	4878	5619	5838	4479
FBgn0029763	2560	3498	2672	2837	3093	3840
FBgn0029765	23	5	6	7	65	7
FBgn0029766	577	328	442	403	479	198
FBgn0029768	408	507	431	278	490	175
FBgn0029770	0	2	0	0	1	0
FBgn0029771	2038	2112	1892	2268	2640	2148
FBgn0026702	200	270	233	205	191	359
FBgn0004687	4559	6045	4895	6286	6327	7206
FBgn0029778	380	472	346	533	485	670
FBgn0052762	2	1	0	0	3	2
FBgn0029769	35	51	32	37	42	28
FBgn0029762	227	94	159	128	284	122
FBgn0029756	454	594	503	597	637	714
FBgn0028474	2001	2588	2027	2714	2850	3405
FBgn0029785	24907	28359	25445	28581	33524	30978
FBgn0003747	13	10	11	16	15	23
FBgn0000394	757	1076	909	896	1083	1100
FBgn0029791	1331	1482	1191	1412	1282	1534
FBgn0029795	0	0	0	0	0	0
FBgn0029798	350	413	357	397	429	429
FBgn0029799	29	44	32	40	44	47
FBgn0029801	3913	4080	3071	3877	3409	3336
FBgn0029809	4	8	2	1	3	1
FBgn0029810	725	686	449	783	949	516
FBgn0029811	12	3	3	3	40	2
FBgn0029812	0	2	0	1	0	6
FBgn0029814	1354	1234	1168	1030	1379	749
FBgn0052761	0	0	0	0	0	0
FBgn0029816	0	1	0	0	1	0
FBgn0029817	0	0	0	0	0	0
FBgn0029820	6466	4575	4595	4732	6563	3898
FBgn0029821	73	106	58	154	208	294
FBgn0029822	799	1083	806	1158	1085	1393
FBgn0029823	3740	4013	3365	4068	4685	4812
FBgn0029819	1103	1177	1065	1366	1456	1500
FBgn0014340	292	483	380	422	384	571
FBgn0029818	831	1054	946	1130	1122	1369
FBgn0029813	122	93	78	63	85	47
FBgn0029807	46397	59747	49668	53587	57613	23858
FBgn0029804	4267	7226	5334	8129	6801	7532
FBgn0013987	2890	3656	2999	3618	3867	4490
FBgn0029800	182	215	165	215	208	207
FBgn0261383	3725	5459	4630	3906	3605	4544
FBgn0052758	2820	4058	2919	3470	2978	3685
FBgn0053080	535	359	358	552	924	364
FBgn0027564	572	665	598	646	862	841
FBgn0029789	1002	1372	1153	1402	1343	1632
FBgn0046687	2520	3009	2507	2886	2828	3095
FBgn0015794	1132	1163	1055	1352	1475	1333
FBgn0029783	208	277	255	269	279	238
FBgn0029824	1244	1171	964	956	1297	1179
FBgn0029825	115	175	161	167	191	196
FBgn0052756	110	297	197	194	187	302
FBgn0029826	72	61	98	44	306	102
FBgn0052755	0	2	1	6	12	11
FBgn0029827	9	1	2	6	167	2
FBgn0029828	11	6	3	4	33	9
FBgn0029830	3105	3636	2724	3926	3663	4393
FBgn0029831	1315	1535	1241	1710	2364	1982
FBgn0029833	636	951	731	812	928	1027
FBgn0029834	1709	2270	1720	2141	2301	2568
FBgn0029835	1183	1464	1170	1740	1494	1644
FBgn0029843	493	452	415	623	625	476
FBgn0029849	531	438	563	391	1196	531
FBgn0003514	3601	4527	3912	4815	4832	5956
FBgn0029848	9	9	13	20	87	4
FBgn0040069	2	5	0	2	2	2
FBgn0052751	0	2	1	0	0	0
FBgn0052750	148	147	152	236	257	292
FBgn0026060	1858	1764	1694	2287	1947	3053
FBgn0029840	1708	2408	1471	2017	2132	2335
FBgn0029839	67	31	40	46	101	24
FBgn0029838	4451	3299	3179	4159	4218	2063
FBgn0029837	867	910	757	1143	1260	1072
FBgn0003302	217	242	187	321	312	342
FBgn0029003	2725	3695	2745	3731	3349	5045
FBgn0027546	106	152	136	230	237	290
FBgn0005390	28	47	25	33	46	40
FBgn0029851	47	36	49	8	271	9
FBgn0015818	486	686	608	786	709	947
FBgn0029853	0	0	0	0	0	0
FBgn0028982	7302	9941	7522	8775	8593	11196
FBgn0029857	443	622	546	598	710	720
FBgn0029858	187	203	214	280	296	325
FBgn0029861	676	967	852	1117	1008	1453
FBgn0029863	416	117	228	191	718	123
FBgn0029864	2574	2758	2181	2715	2824	2970
FBgn0029866	2500	5690	3628	5742	4245	7190
FBgn0029867	2054	2217	1724	2039	2194	2463
FBgn0052748	0	0	0	0	0	0
FBgn0029873	655	986	728	823	842	1147
FBgn0014031	422	337	361	293	658	333
FBgn0000524	1147	1592	1197	1600	1410	2217
FBgn0014026	62352	68099	59669	72001	86883	79090
FBgn0029874	193	294	202	262	272	363
FBgn0003139	1032	1559	1252	1397	1433	1930
FBgn0003655	5	11	13	7	7	9
FBgn0016974	4	6	2	0	3	4
FBgn0029868	2321	2386	2041	2533	3269	2546
FBgn0043796	432	578	458	658	653	859
FBgn0028685	2076	2301	2044	2678	2884	3157
FBgn0026015	1210	1462	1150	1707	1545	2224
FBgn0031287	264	307	236	254	315	404
FBgn0020304	7787	9109	7419	9318	8758	8927
FBgn0031286	327	352	373	417	436	477
FBgn0031284	155	167	148	203	240	146
FBgn0031283	0	0	0	0	0	0
FBgn0031281	218	379	267	353	315	459
FBgn0000442	357	161	274	231	803	214
FBgn0026438	767	543	675	491	770	304
FBgn0040106	0	2	0	1	1	2
FBgn0004611	3955	5088	4040	4986	5351	5801
FBgn0053127	400	251	429	234	719	74
FBgn0000061	1057	1033	882	1282	1240	1311
FBgn0003278	1035	1617	1202	1278	1439	1810
FBgn0002593	36686	45295	39148	42921	48171	46888
FBgn0031254	9	22	19	38	28	28
FBgn0031255	107	113	109	161	152	158
FBgn0004583	3517	6139	4551	5615	4903	8045
FBgn0031256	2262	3223	2640	3328	3381	4224
FBgn0031257	1476	1769	1521	1964	1772	2190
FBgn0027592	1206	1573	1360	1657	1364	2169
FBgn0003963	2586	3635	2841	3526	3209	4376
FBgn0031263	273	271	351	366	508	335
FBgn0031265	667	969	821	906	872	1108
FBgn0031266	2113	3219	2495	2883	2834	3665
FBgn0031268	2020	3067	2243	2878	3014	3786
FBgn0023489	21	13	13	25	20	27
FBgn0010323	96	149	133	142	158	191
FBgn0013323	8	1	6	6	10	6
FBgn0031267	98	127	129	175	244	151
FBgn0021874	858	1235	1043	1146	1246	1434
FBgn0031264	12	13	21	14	8	10
FBgn0005660	196	240	178	274	259	299
FBgn0031260	7125	10059	8611	9945	9727	13676
FBgn0010602	3003	3638	3260	3705	3731	4638
FBgn0043364	1142	1113	1128	1109	1792	1136
FBgn0031258	2289	3106	2498	2576	2544	2845
FBgn0015924	1207	1759	1380	1425	1758	1844
FBgn0031253	71	121	87	111	101	143
FBgn0031252	136	197	167	154	199	249
FBgn0031251	1237	1565	1142	1299	1471	1575
FBgn0031250	1827	2367	2178	2287	2325	2712
FBgn0051921	0	0	0	0	0	0
FBgn0031249	67	0	22	5	730	94
FBgn0031248	0	0	0	0	58	0
FBgn0067779	2978	3795	2917	3672	3478	3540
FBgn0031213	2480	2681	2488	2534	3196	2188
FBgn0031214	23	30	17	19	28	25
FBgn0031216	3671	5104	3876	4493	4308	5740
FBgn0031217	800	1029	891	1046	1187	1283
FBgn0001142	15046	16089	14955	14695	17018	15188
FBgn0031224	324	334	299	352	377	407
FBgn0031228	3220	3714	3185	3049	3990	3209
FBgn0031229	1042	1438	1148	1429	1368	1906
FBgn0031231	1133	1563	1240	1427	1594	1585
FBgn0031233	671	710	623	772	826	848
FBgn0031235	0	0	0	0	0	0
FBgn0031240	0	0	0	0	0	0
FBgn0003444	617	899	737	825	826	1194
FBgn0031247	191	243	221	289	311	336
FBgn0024352	2385	3052	2328	2714	2876	3596
FBgn0020622	1385	1972	1559	1408	1688	1781
FBgn0017457	967	1236	1068	1236	1269	1585
FBgn0025686	0	0	0	0	0	0
FBgn0031245	3618	4311	3879	4692	4526	5802
FBgn0031244	468	655	546	577	705	771
FBgn0031238	1308	1638	1391	1636	1607	1647
FBgn0031239	1436	2219	1526	1880	1866	1948
FBgn0031232	590	539	539	619	686	381
FBgn0031227	75	108	109	154	88	214
FBgn0051974	36	58	91	32	103	71
FBgn0051975	0	0	0	0	0	0
FBgn0051976	0	0	0	0	0	0
FBgn0031219	0	0	0	0	0	0
FBgn0026787	1233	1478	1256	1412	1518	1617
FBgn0002931	174	346	243	283	344	355
FBgn0051973	15690	10869	9825	9983	13680	5254
FBgn0031209	543	133	110	141	185	22
FBgn0002121	23419	29257	25769	23952	27927	23816
FBgn0036970	17	19	22	19	10	23
FBgn0036974	8251	10517	8423	9713	10334	11699
FBgn0036975	1678	1646	1671	2042	2226	2668
FBgn0024887	637	813	632	741	843	1058
FBgn0036977	16	11	17	7	15	9
FBgn0001259	90	269	136	217	173	485
FBgn0036979	277	387	262	390	390	375
FBgn0036980	696	867	695	689	707	826
FBgn0036985	2186	314	1951	242	1564	99
FBgn0036991	288	371	322	399	352	444
FBgn0036993	561	509	472	526	729	513
FBgn0036996	0	0	0	0	87	0
FBgn0036997	12	11	23	5	28	5
FBgn0036998	596	739	596	733	835	672
FBgn0036999	833	1288	854	1078	1287	1237
FBgn0037001	6029	5667	5406	5800	7659	5868
FBgn0052425	1793	2246	1678	1751	1753	2096
FBgn0037003	0	0	0	0	0	0
FBgn0037004	0	0	0	0	0	0
FBgn0037005	0	0	0	0	0	0
FBgn0037009	637	864	657	919	896	973
FBgn0037011	552	720	579	650	872	756
FBgn0037013	0	0	0	0	0	0
FBgn0001323	740	1267	807	1188	1051	1725
FBgn0037012	283	275	252	244	469	163
FBgn0037008	236	325	291	267	363	316
FBgn0037007	7277	9214	7129	7857	8026	8800
FBgn0037000	1009	771	773	444	1151	360
FBgn0052428	1721	1616	1781	1863	2048	1584
FBgn0036995	684	468	425	455	635	264
FBgn0036994	229	286	205	212	277	323
FBgn0036992	209	195	258	122	590	91
FBgn0036990	928	1203	835	1065	1294	1240
FBgn0029158	735	772	695	789	1062	937
FBgn0036988	474	638	519	565	628	738
FBgn0036987	266	281	257	293	299	346
FBgn0036986	500	554	516	629	780	575
FBgn0036984	365	406	407	367	516	353
FBgn0028978	1660	1404	1793	1259	2081	1690
FBgn0027565	476	481	432	539	648	531
FBgn0001247	2309	2616	2098	2497	3001	2818
FBgn0036978	41	58	38	56	36	49
FBgn0036973	305	369	379	437	498	568
FBgn0037014	359	297	292	264	334	168
FBgn0037016	1123	1322	997	1115	1457	1047
FBgn0040634	80	113	92	103	130	109
FBgn0016696	4427	5309	4340	5753	5910	6379
FBgn0037020	905	974	866	978	1155	983
FBgn0037024	699	674	652	738	970	732
FBgn0037025	287	478	364	458	380	731
FBgn0037027	2120	2872	2242	2718	2627	3579
FBgn0037030	12	26	19	16	19	30
FBgn0040636	198	238	272	264	376	292
FBgn0037031	189	325	216	221	229	265
FBgn0040637	0	0	0	1	0	0
FBgn0037035	0	0	0	0	0	0
FBgn0011591	1666	3081	3086	3001	2307	4065
FBgn0052432	941	883	754	859	1208	598
FBgn0027055	431	460	373	505	542	646
FBgn0037026	1066	1278	1012	1364	1170	1758
FBgn0037023	2	0	2	0	2	0
FBgn0027364	43	116	84	142	103	179
FBgn0037022	245	367	327	349	424	413
FBgn0037021	1645	2377	1730	2326	2070	2747
FBgn0037019	460	557	437	533	758	576
FBgn0037018	494	583	493	563	692	649
FBgn0037017	196	312	221	270	292	339
FBgn0045474	0	0	0	0	0	0
FBgn0037015	826	649	675	589	955	422
FBgn0001320	482	719	537	721	523	1116
FBgn0037037	8	20	6	1	0	2
FBgn0053283	0	0	1	0	1	0
FBgn0037042	5	10	7	9	10	12
FBgn0037044	9898	11641	9720	13796	12805	12170
FBgn0028402	858	1072	941	981	1051	1437
FBgn0026179	9039	10138	8290	10278	10125	10562
FBgn0053284	0	0	0	0	0	0
FBgn0037050	608	744	533	844	747	815
FBgn0037057	707	652	798	830	1552	620
FBgn0037060	1395	1480	1262	1702	1654	1792
FBgn0028427	3226	3499	2973	3401	4110	3503
FBgn0004865	1876	2411	1959	1491	1693	2678
FBgn0037061	182	328	240	246	299	358
FBgn0037059	18	26	15	0	4	0
FBgn0053056	498	1106	734	1138	860	1765
FBgn0053054	488	525	548	615	632	524
FBgn0041100	119	141	135	121	154	140
FBgn0024150	1291	929	1007	665	1085	540
FBgn0037051	3049	4102	3401	3306	3936	4300
FBgn0020294	3492	4040	3338	3697	3292	3850
FBgn0053285	0	0	0	0	0	0
FBgn0037045	127	201	138	159	246	193
FBgn0003415	6422	11137	7095	9177	8133	13038
FBgn0053286	24	12	14	5	8	11
FBgn0053287	0	3	2	1	0	7
FBgn0037040	2	1	0	0	2	3
FBgn0037039	0	0	0	0	0	0
FBgn0037038	0	0	0	3	0	0
FBgn0037036	9	19	13	8	10	8
FBgn0037068	349	64	167	36	1801	127
FBgn0037069	512	24	212	31	2768	16
FBgn0037071	305	455	368	511	516	493
FBgn0037073	2443	3398	2543	2738	3175	3954
FBgn0052436	63	139	135	88	93	124
FBgn0052437	2	0	0	0	1	0
FBgn0052440	0	2	0	0	0	0
FBgn0053288	0	0	0	0	0	0
FBgn0005694	2948	4110	2883	3453	3448	3916
FBgn0037087	366	490	406	486	503	636
FBgn0037090	0	0	0	0	0	0
FBgn0037092	3959	5462	4035	5318	5451	5576
FBgn0037093	2612	3708	2684	3224	3201	4231
FBgn0037094	10347	12752	10439	13437	12826	14836
FBgn0053289	15	6	14	12	9	4
FBgn0015283	2254	2600	2407	2963	3384	3291
FBgn0028663	1281	1544	1412	1363	2145	1265
FBgn0053290	0	1	0	3	0	1
FBgn0037101	11	4	3	3	0	12
FBgn0052438	243	390	295	398	336	565
FBgn0052441	1547	1836	1638	2067	2209	2407
FBgn0037102	831	1006	729	964	1194	1103
FBgn0037099	5510	10947	8289	5258	3701	6578
FBgn0037098	3309	4885	3543	4333	4126	5053
FBgn0029152	1523	2011	1459	1814	1776	2084
FBgn0026371	282	449	306	370	322	479
FBgn0015239	2728	3265	2751	3180	3401	4030
FBgn0037086	0	3	2	0	0	0
FBgn0037085	2	6	2	8	11	5
FBgn0014143	249	406	293	413	361	516
FBgn0037082	170	215	226	191	183	164
FBgn0037081	2448	2408	2061	2028	3492	2059
FBgn0002842	0	0	0	0	0	0
FBgn0037078	20	2	10	4	35	6
FBgn0037076	414	465	399	393	478	346
FBgn0037074	3330	3717	3273	4122	4473	4606
FBgn0003042	839	1625	797	944	1135	1144
FBgn0037070	526	452	411	646	561	648
FBgn0037067	11	11	8	13	61	11
FBgn0037065	925	808	768	819	1585	550
FBgn0027945	1350	1727	1320	1583	1872	1934
FBgn0037064	2	7	0	0	2	1
FBgn0037063	546	595	548	641	808	717
FBgn0037106	125	120	150	146	144	164
FBgn0037108	1915	2367	1922	2009	2229	2495
FBgn0037110	146	180	160	209	249	252
FBgn0043783	31	10	16	38	179	68
FBgn0052445	0	0	4	0	0	1
FBgn0052446	633	792	797	621	843	769
FBgn0037115	55	61	53	24	42	52
FBgn0037117	660	876	731	909	924	1153
FBgn0037121	454	695	485	510	643	637
FBgn0037125	9	1	9	2	1565	7
FBgn0037128	3	7	0	4	402	6
FBgn0037131	0	0	0	0	0	0
FBgn0037133	88	190	113	186	181	163
FBgn0000560	35	46	37	67	41	62
FBgn0022936	181	250	182	249	217	315
FBgn0037134	120	140	142	187	178	252
FBgn0037135	10593	11482	10094	11896	13053	13749
FBgn0037139	2	0	0	0	9	0
FBgn0037138	3084	2734	2555	2732	3631	2399
FBgn0046301	562	668	627	784	885	907
FBgn0052448	120	154	127	151	210	158
FBgn0037130	3381	3770	3191	3332	3631	3083
FBgn0037129	3	2	8	5	226	3
FBgn0037127	1	5	8	5	52	17
FBgn0037126	288	318	308	291	273	196
FBgn0037124	19	1	4	0	1520	9
FBgn0037123	9	6	1	6	1857	5
FBgn0037122	88	10	15	14	1246	10
FBgn0037120	1378	1965	1452	1834	1769	2334
FBgn0052447	2483	3317	2786	3637	3371	3126
FBgn0037116	1274	1460	1260	1527	1595	1862
FBgn0037114	38	61	42	78	81	76
FBgn0037109	1680	2002	1680	2203	2211	2827
FBgn0037107	751	966	766	806	976	818
FBgn0037105	434	510	483	480	561	636
FBgn0037140	745	975	874	887	1032	1322
FBgn0037142	1334	1689	1317	1700	1674	1928
FBgn0037143	10	0	0	3	8	4
FBgn0037144	1340	1638	1427	1547	1871	1801
FBgn0029091	247	279	246	339	343	368
FBgn0037146	7459	7410	6820	7494	9559	7730
FBgn0000045	597	680	727	404	398	326
FBgn0004514	417	352	363	366	499	277
FBgn0037149	127	132	116	155	117	187
FBgn0000100	46803	54181	46047	55984	60336	61580
FBgn0004414	0	1	1	0	0	4
FBgn0037151	15	28	24	18	27	21
FBgn0037150	332	489	475	500	468	643
FBgn0027532	2911	2791	2388	3286	2937	3387
FBgn0037147	3	2	3	3	0	6
FBgn0037141	70	120	101	107	98	127
FBgn0052449	0	0	0	0	0	0
FBgn0015075	725	905	740	1029	988	1213
FBgn0004179	5239	5920	4670	5579	6473	6049
FBgn0025702	1932	2282	2025	2387	2319	2698
FBgn0027086	2686	3965	2916	3072	3583	4134
FBgn0052450	0	0	0	0	0	0
FBgn0037162	24	48	26	44	53	57
FBgn0037164	584	1046	845	1229	1261	1538
FBgn0037165	212	367	301	467	765	740
FBgn0037166	568	721	511	703	710	662
FBgn0037167	5	2	4	1	6	8
FBgn0037163	441	356	362	317	533	196
FBgn0004449	24174	32283	22136	29097	30411	34521
FBgn0011771	2448	3631	2680	3189	3082	4167
FBgn0037156	261	363	292	311	346	391
FBgn0028500	2468	3016	2566	2847	3084	3775
FBgn0037169	0	3	1	1	1	2
FBgn0037170	0	0	0	0	1	0
FBgn0037172	0	0	0	1	0	1
FBgn0037174	431	364	332	506	802	503
FBgn0037176	41	11	33	23	71	7
FBgn0037179	259	18	273	1	1758	12
FBgn0037180	1220	5	1159	0	3820	16
FBgn0052453	434	9	319	7	1653	5
FBgn0037181	268	236	254	103	348	152
FBgn0052452	248	376	276	376	342	497
FBgn0037185	697	802	612	829	639	958
FBgn0260481	0	0	0	0	0	0
FBgn0037188	1459	2137	1598	2218	1767	3031
FBgn0052451	3726	5952	4166	4834	4490	6327
FBgn0037191	5	1	0	1	0	5
FBgn0010830	650	771	711	816	799	1073
FBgn0037186	410	804	636	834	1114	1212
FBgn0037184	278	409	319	396	379	504
FBgn0037183	0	0	0	0	0	0
FBgn0037182	3470	4409	3446	4067	4290	5063
FBgn0037178	218	76	152	41	871	0
FBgn0037177	185	1	141	6	1068	6
FBgn0037175	0	0	0	0	0	3
FBgn0037171	108	174	95	79	73	108
FBgn0037195	3	2	4	1	3	5
FBgn0037197	494	20	272	15	484	20
FBgn0053169	485	456	425	485	695	522
FBgn0037200	240	335	232	320	334	396
FBgn0037202	267	319	229	292	319	401
FBgn0037203	1226	574	978	494	1275	366
FBgn0037204	26	10	7	10	268	15
FBgn0037205	7	7	11	11	10	15
FBgn0037206	873	1263	896	1220	1035	1689
FBgn0037207	1440	2521	1702	1877	1794	2653
FBgn0052457	0	0	0	2	0	0
FBgn0052461	2	5	3	5	5	6
FBgn0044324	4052	5300	3975	5553	4586	6771
FBgn0010348	18982	27286	19677	22826	23368	28008
FBgn0020518	0	0	0	0	0	0
FBgn0037199	697	998	704	934	882	1173
FBgn0052459	1	0	0	0	0	0
FBgn0052462	0	0	0	0	2	2
FBgn0052460	0	0	0	0	0	0
FBgn0037397	0	1	0	0	0	0
FBgn0046878	177	76	86	63	591	33
FBgn0037402	6	18	8	7	4	16
FBgn0037405	30	69	117	29	26	70
FBgn0037406	1	3	4	3	4	4
FBgn0051562	0	0	0	0	1	1
FBgn0037408	246	204	211	207	334	133
FBgn0037409	4096	4752	4444	6544	6387	3841
FBgn0037410	2633	1862	4876	3136	3266	2193
FBgn0037411	724	962	761	1039	1175	530
FBgn0037413	446	644	505	900	917	572
FBgn0027527	293048	330356	244877	408519	416893	264246
FBgn0037414	245186	292111	205674	329363	322563	214361
FBgn0037415	30	12	9	16	19	16
FBgn0037416	24816	19900	15821	24775	28357	10966
FBgn0037419	2916	4129	3462	5416	4632	4401
FBgn0037421	390	656	542	955	665	940
FBgn0037422	76	100	53	88	138	117
FBgn0040279	36686	31053	24769	39996	47122	18793
FBgn0037424	41290	31929	28916	38374	38153	24232
FBgn0051561	567	556	481	766	935	264
FBgn0051560	3	0	1	3	0	0
FBgn0037427	4246	7144	5488	8035	6743	7185
FBgn0037428	17794	13823	12498	17684	19408	8146
FBgn0037420	14	8	7	16	35	4
FBgn0037418	3	4	3	0	0	0
FBgn0037412	131	120	73	143	89	62
FBgn0051559	7187	9846	7054	11871	10624	11213
FBgn0046875	1594	463	1197	370	872	82
FBgn0046876	155	158	155	156	233	152
FBgn0026077	37353	25644	31783	25567	22291	26588
FBgn0037399	0	4	0	1	1	1
FBgn0037398	0	2	0	1	1	3
FBgn0037396	12	21	15	6	14	15
FBgn0037374	3321	4288	3153	3825	4024	4226
FBgn0037375	933	973	862	1058	1096	1108
FBgn0028690	2287	2881	2224	3104	2985	3623
FBgn0037377	324	379	338	463	432	484
FBgn0037379	769	1100	865	1042	1026	1287
FBgn0037384	204	291	266	260	269	317
FBgn0037386	250	43	336	40	1376	27
FBgn0037387	181	85	129	67	743	45
FBgn0037388	0	0	2	0	0	0
FBgn0037389	0	3	0	0	0	0
FBgn0028436	264	332	241	321	394	304
FBgn0037395	378	166	247	175	234	12
FBgn0003261	32589	35333	29469	34314	32758	45177
FBgn0010403	3	0	0	3	2	3
FBgn0011281	0	2	1	1	1	2
FBgn0040679	0	0	2	0	0	2
FBgn0037391	1557	1322	1450	1483	1948	1095
FBgn0029088	770	1038	884	1031	1089	1317
FBgn0037383	401	463	443	485	524	536
FBgn0037382	542	677	506	666	682	890
FBgn0037378	258	356	263	376	402	403
FBgn0037376	209	372	276	311	331	378
FBgn0037372	281	433	328	405	375	544
FBgn0037329	1132	1276	1083	1449	1569	1683
FBgn0011715	970	1296	991	1344	1343	1609
FBgn0037332	1863	1910	1685	1912	1995	1970
FBgn0051550	2647	2988	2537	3459	3215	3981
FBgn0010051	6576	8305	6852	7199	7074	9362
FBgn0037338	87	198	119	111	108	115
FBgn0037341	1918	1889	1901	1988	2224	1732
FBgn0041191	2037	2407	1986	2476	2769	2875
FBgn0037345	24	42	47	44	47	35
FBgn0037347	681	730	627	960	1011	1021
FBgn0019637	567	661	598	772	737	1052
FBgn0037351	37813	39192	34858	41192	51222	44710
FBgn0051551	5	1	5	7	3	4
FBgn0051549	571	586	545	512	546	584
FBgn0037354	301	268	291	265	644	302
FBgn0037356	713	715	782	821	1062	886
FBgn0037359	119	172	161	214	240	224
FBgn0046222	940	1287	1004	1226	1221	1597
FBgn0037363	3265	4339	3164	4070	4065	4920
FBgn0037368	48	95	78	86	91	121
FBgn0037370	914	1045	880	1122	1288	1447
FBgn0027497	1806	2134	1789	2120	2192	2717
FBgn0037371	548	806	573	738	700	972
FBgn0037369	429	551	392	474	542	591
FBgn0004878	1341	1735	1398	1977	1723	2776
FBgn0037365	0	0	0	0	0	0
FBgn0037364	1506	3518	2409	3527	2513	4729
FBgn0010772	3563	4128	3498	4585	4527	5171
FBgn0037360	2509	3567	2896	3669	3649	4344
FBgn0037358	1269	1423	1296	1415	1979	1297
FBgn0027951	4542	6269	4769	6085	5411	8059
FBgn0051548	871	924	828	1012	1354	1005
FBgn0051546	3	4	4	1	9	1
FBgn0044823	1212	1913	1616	1997	2064	2691
FBgn0037350	264	531	349	363	290	445
FBgn0017550	3690	4189	3687	4542	4653	5516
FBgn0014366	1054	1353	971	1367	1279	1809
FBgn0037344	5350	7640	5573	7223	6466	9453
FBgn0037342	416	505	376	544	574	647
FBgn0037340	417	393	451	471	627	451
FBgn0037339	924	1036	1047	1094	1220	1313
FBgn0037336	6231	8125	6330	7863	7563	9423
FBgn0010399	1126	797	832	831	1467	632
FBgn0051547	929	469	625	450	1344	328
FBgn0015402	815	1213	830	1136	1070	1540
FBgn0025825	238	277	225	280	273	347
FBgn0037330	1349	1431	1296	1436	1783	1646
FBgn0037328	21173	23152	20720	24182	27880	25570
FBgn0037327	2004	2222	1870	2311	2458	2502
FBgn0037295	91	103	105	109	165	86
FBgn0037294	2	0	1	0	6	4
FBgn0037297	425	573	448	772	715	933
FBgn0037299	1187	1247	1103	1248	1492	1358
FBgn0037301	1145	1453	1122	1257	1407	1723
FBgn0037304	20	26	22	27	47	29
FBgn0037310	0	0	0	0	0	0
FBgn0051542	2	1	3	4	3	9
FBgn0003275	396	497	391	440	525	612
FBgn0011965	0	0	0	0	0	0
FBgn0037325	0	0	0	0	0	0
FBgn0037324	106	81	92	83	162	59
FBgn0037323	5720	4005	3953	3195	4150	2119
FBgn0037322	0	0	0	0	0	0
FBgn0001311	20603	23220	18717	26821	23915	24204
FBgn0037320	0	0	0	0	0	0
FBgn0037315	1335	1764	1391	1874	2646	2851
FBgn0037312	764	866	768	935	1128	1205
FBgn0051538	0	0	0	0	0	0
FBgn0037307	0	0	0	0	0	0
FBgn0037305	359	451	370	366	443	425
FBgn0260462	8761	8448	8354	9699	11368	11516
FBgn0053293	0	0	0	0	0	0
FBgn0040208	1372	1511	1188	1590	1704	2047
FBgn0037298	650	559	474	595	937	702
FBgn0037296	3	6	2	3	6	5
FBgn0004913	713	968	788	936	949	1202
FBgn0037290	1167	1237	1010	1031	1915	954
FBgn0037293	894	1048	858	1155	1243	1279
FBgn0040684	0	0	2	2	1	0
FBgn0010313	5586	7550	5494	7493	7097	9159
FBgn0037292	246	387	253	43	56	67
FBgn0037291	18	0	12	14	22	25
FBgn0037288	2	11	4	1	9	4
FBgn0004436	4737	6056	4582	5629	6077	5985
FBgn0004183	0	0	0	0	0	0
FBgn0020280	5	6	4	14	8	20
FBgn0037262	581	740	599	833	772	999
FBgn0037263	72	105	82	66	69	107
FBgn0022981	14	66	50	30	25	41
FBgn0037265	238	309	290	393	391	412
FBgn0010750	1141	1569	1142	1233	1474	1402
FBgn0037279	1733	2313	1657	2166	1878	3121
FBgn0037280	50	62	38	58	73	85
FBgn0037284	0	0	0	0	0	0
FBgn0037283	0	0	1	0	0	2
FBgn0037282	835	1202	907	1168	1096	1518
FBgn0026417	0	0	0	0	0	0
FBgn0037276	114	172	128	177	176	186
FBgn0037275	868	871	687	890	1006	762
FBgn0027570	12110	15830	13355	16745	15864	19003
FBgn0037270	4001	4880	4129	4881	5416	5880
FBgn0040466	151	319	257	288	259	338
FBgn0037261	5343	5950	5107	6968	6785	8017
FBgn0052945	0	4	0	0	3	0
FBgn0027930	493	767	691	549	629	1299
FBgn0037232	1131	1408	1125	1274	1573	1527
FBgn0040687	0	0	0	0	0	0
FBgn0037235	591	1016	705	1006	910	1402
FBgn0037238	1064	927	970	802	1406	719
FBgn0037239	2629	2925	2829	2903	3690	3053
FBgn0037240	10894	16906	12232	15643	13802	21369
FBgn0003882	516	655	482	604	661	620
FBgn0037241	420	596	513	562	597	837
FBgn0037244	0	0	0	0	0	0
FBgn0051528	0	0	0	0	0	0
FBgn0051525	0	0	0	0	0	0
FBgn0037250	634	712	664	1047	1018	1205
FBgn0037252	3068	3620	2962	3913	3254	4343
FBgn0037254	4	5	3	6	2	1
FBgn0037255	919	1259	914	1333	1307	1722
FBgn0051526	0	0	0	0	0	0
FBgn0037260	0	0	0	0	0	0
FBgn0051523	12200	10537	9409	10040	11924	8768
FBgn0051522	34543	21683	23714	21281	25374	11408
FBgn0037251	123	190	143	127	137	152
FBgn0037249	12876	14288	12099	14866	16480	17784
FBgn0037248	1793	2956	2006	1993	2186	2703
FBgn0052944	2301	2417	2082	2093	2393	2080
FBgn0037242	1157	1460	1180	1534	1540	1883
FBgn0037236	628	765	652	662	704	852
FBgn0037231	1607	2242	1655	2147	2144	2428
FBgn0037230	578	0	588	480	2329	713
FBgn0037213	5572	8658	6666	9030	8482	12745
FBgn0037215	2904	3538	2869	3369	3533	3984
FBgn0037218	2619	3578	2753	3426	3408	4149
FBgn0015331	722	1027	776	1033	931	1448
FBgn0010225	9705	9575	9298	8887	12126	8739
FBgn0037223	623	266	189	256	311	23
FBgn0037224	49225	24279	24294	24250	29271	1341
FBgn0037227	1971	386	1308	523	2540	79
FBgn0041621	9	5	10	11	7	3
FBgn0037228	1592	1468	1211	1441	2109	1125
FBgn0037229	82	81	60	121	142	86
FBgn0037225	10544	4835	7068	4741	7079	710
FBgn0037220	1819	2590	2122	2668	2368	3072
FBgn0051516	0	0	0	0	0	0
FBgn0037217	3810	2153	1822	2131	3483	603
FBgn0000500	3	0	3	0	3	0
FBgn0031670	1649	2231	1860	2224	2308	2670
FBgn0000299	135535	100842	103450	119903	181204	88496
FBgn0260470	1368	1773	1400	1749	1734	2224
FBgn0031676	566	649	584	726	707	779
FBgn0031682	1157	1522	1579	981	1555	1062
FBgn0031683	2617	3312	2751	2683	2743	3075
FBgn0031684	737	819	693	677	961	636
FBgn0031681	5673	6845	5842	6035	6332	7551
FBgn0028694	1176	1295	1189	1548	1707	1764
FBgn0031678	165	193	169	195	260	194
FBgn0031677	1	12	5	5	3	12
FBgn0022023	4692	5494	4499	5901	6106	6941
FBgn0031675	752	998	906	1329	1055	1251
FBgn0031673	1495	2372	1684	2241	2233	3008
FBgn0016075	87469	64309	66014	78301	113909	57253
FBgn0031668	289	373	363	403	461	527
FBgn0053113	21873	34652	25936	31717	29866	37036
FBgn0051971	0	0	0	0	0	0
FBgn0046776	0	0	0	0	0	0
FBgn0031693	0	0	0	0	0	0
FBgn0031694	0	0	0	0	0	0
FBgn0031695	0	0	0	54	38	148
FBgn0031696	965	1285	1060	1271	1152	1543
FBgn0016076	1410	3459	2210	2378	1723	6473
FBgn0015031	1597	1801	1650	1789	2347	1811
FBgn0031701	2	3	3	4	3	1
FBgn0016920	696	586	554	684	883	470
FBgn0016660	579	788	607	845	833	976
FBgn0031703	379	118	251	224	480	381
FBgn0031702	10137	12343	8779	13842	15112	20895
FBgn0031700	9	3	7	2	2	3
FBgn0031698	5040	6897	4998	6231	5313	7437
FBgn0031697	480	355	431	287	403	227
FBgn0000228	1525	1913	1484	1754	1734	2211
FBgn0003716	6468	8748	6778	7699	7632	10008
FBgn0051914	0	0	0	0	0	0
FBgn0031707	43	94	51	82	86	96
FBgn0000318	1019	1190	1074	1110	1548	1227
FBgn0031711	760	980	756	905	960	1096
FBgn0051989	707	1101	838	993	959	1202
FBgn0051648	239	211	245	209	251	266
FBgn0051915	2916	4345	3158	4449	4231	5193
FBgn0002525	10992	18136	13436	18220	15183	25074
FBgn0031717	803	1426	1158	1114	989	1742
FBgn0031719	0	0	0	0	0	2
FBgn0031721	0	0	0	1	1	0
FBgn0004620	1308	1576	1415	1689	1721	1801
FBgn0041719	0	0	0	0	0	0
FBgn0031724	5	3	0	3	5	2
FBgn0031728	7	31	37	3	18	10
FBgn0031729	0	1	1	0	0	1
FBgn0051646	313	260	326	259	393	242
FBgn0031725	298	324	291	356	464	368
FBgn0031723	0	0	1	1	0	1
FBgn0031722	0	0	0	0	0	0
FBgn0031720	0	0	0	1	1	0
FBgn0031718	0	1	0	0	0	1
FBgn0014189	3982	5023	4199	5217	5040	6968
FBgn0031716	125	137	142	190	218	173
FBgn0031715	1	4	2	4	5	8
FBgn0031713	737	738	769	765	897	873
FBgn0031710	792	1085	861	1082	1148	1451
FBgn0031708	425	441	452	612	602	637
FBgn0051647	8	7	1	1	5	9
FBgn0031730	289	377	331	459	421	434
FBgn0024191	307	378	327	434	410	575
FBgn0031736	3049	4619	3598	2926	2768	3997
FBgn0031735	0	0	0	0	0	0
FBgn0051912	657	897	654	721	878	743
FBgn0051913	0	0	0	0	0	0
FBgn0031740	334	440	394	500	375	611
FBgn0031741	282	181	242	201	186	166
FBgn0031746	1	4	0	0	0	2
FBgn0043362	4206	6354	4542	5709	5403	7412
FBgn0015381	98	113	72	124	119	117
FBgn0001128	1861	1140	1172	1116	2493	1061
FBgn0031752	1484	1509	1453	1526	1680	1684
FBgn0031753	79	85	85	102	103	120
FBgn0031751	15	35	17	36	30	30
FBgn0031749	0	0	0	0	0	0
FBgn0031747	4	9	1	1	3	5
FBgn0002855	2	0	0	1	0	0
FBgn0002856	0	1	0	0	0	0
FBgn0031745	1194	1468	1210	1530	1450	1829
FBgn0051644	0	1	0	1	0	1
FBgn0031739	172	186	169	216	184	227
FBgn0031738	2202	2880	2341	2419	2782	2638
FBgn0031737	2014	66	1623	79	4305	24
FBgn0031734	1095	0	1564	0	0	0
FBgn0031733	0	0	0	0	0	0
FBgn0031732	332	337	352	209	218	158
FBgn0031731	0	4	3	1	3	0
FBgn0003980	0	3	2	3	5	3
FBgn0031757	9	9	8	8	12	13
FBgn0031758	15	16	14	28	29	24
FBgn0001942	48942	55703	48085	55617	64932	62712
FBgn0001941	1375	1990	1657	1787	1938	2287
FBgn0031760	687	1102	820	975	969	1227
FBgn0031763	9	4	4	12	11	17
FBgn0051643	381	444	450	521	574	612
FBgn0031768	308	374	328	417	481	479
FBgn0031769	2339	3714	2735	3856	3004	5469
FBgn0031770	251	149	144	151	407	93
FBgn0031772	161	232	189	212	184	254
FBgn0031774	335	434	372	359	420	501
FBgn0031776	562	740	681	632	866	867
FBgn0051642	0	0	0	0	0	0
FBgn0031784	7	14	2	1	2	13
FBgn0031785	2	0	0	1	2	9
FBgn0040950	378	78	167	49	2176	31
FBgn0031786	0	0	0	1	4	2
FBgn0051639	0	1	0	1	0	0
FBgn0031782	138	174	163	219	199	282
FBgn0031779	1790	2300	1965	2758	2708	2960
FBgn0031777	140	244	192	189	259	252
FBgn0031775	37	26	23	38	55	27
FBgn0031773	689	754	689	826	883	737
FBgn0031771	5155	5111	5019	5684	7193	5864
FBgn0029161	608	503	659	567	562	674
FBgn0000052	1501	1850	1676	1657	1541	2117
FBgn0031766	40	47	62	37	46	62
FBgn0025742	2001	2569	2196	3031	2738	3642
FBgn0031764	492	791	602	679	725	881
FBgn0001170	445	648	461	609	624	749
FBgn0001089	607	660	698	1177	1306	1250
FBgn0031759	8389	11933	8766	10758	9764	13620
FBgn0000308	22755	37983	26620	31219	28519	38529
FBgn0031756	60	109	106	221	154	271
FBgn0003979	5	17	7	11	6	6
FBgn0040949	1	1	3	1	1	6
FBgn0026755	1106	568	904	717	1536	221
FBgn0031791	155	115	129	13	61	7
FBgn0260452	0	0	0	0	0	0
FBgn0015623	3719	2499	3443	2751	5455	3734
FBgn0031803	3	6	3	5	6	2
FBgn0031805	50	41	47	25	96	35
FBgn0043854	3	13	6	13	20	12
FBgn0031808	0	0	0	0	0	0
FBgn0031811	36	61	31	49	38	51
FBgn0031815	641	700	672	718	831	890
FBgn0031820	2521	3277	2632	3388	3007	3786
FBgn0027496	1648	1843	1640	1968	2076	2444
FBgn0051638	1821	2600	2008	2385	2267	2916
FBgn0031824	839	185	580	252	1131	123
FBgn0031822	217	323	259	375	387	377
FBgn0031818	814	1133	953	1243	1164	1429
FBgn0031817	414	477	389	441	660	577
FBgn0031816	1919	3179	2328	3343	2820	4338
FBgn0031814	2307	3114	2503	2421	2280	3087
FBgn0011722	52406	57103	50975	56054	55883	54102
FBgn0031804	12	1	15	15	17	5
FBgn0031801	2248	1588	2174	1908	2492	1429
FBgn0031800	41	34	23	9	39	30
FBgn0031799	1281	1454	1339	1539	1359	1808
FBgn0031792	106	260	173	264	173	332
FBgn0031826	8	7	1	12	5	7
FBgn0051637	2790	3538	2866	3466	3332	3665
FBgn0031830	3108	3392	3166	3367	4960	3356
FBgn0031831	0	0	0	0	0	0
FBgn0031836	1764	2563	2046	2142	2354	2902
FBgn0028467	1600	1874	1634	1847	1971	2323
FBgn0000392	637	887	686	819	790	923
FBgn0031851	768	1257	918	978	1040	1318
FBgn0046704	5849	7742	5913	6962	7011	8009
FBgn0031853	11	3	10	7	3	8
FBgn0031855	243	162	196	179	204	67
FBgn0051910	0	0	0	0	0	0
FBgn0031854	47	16	28	15	32	12
FBgn0025777	1583	2424	1761	2046	1966	2406
FBgn0025595	231	203	255	288	401	258
FBgn0031850	6751	7472	6591	8849	8823	9405
FBgn0031849	15	6	4	13	8	6
FBgn0028703	1803	2097	1994	2414	2645	2422
FBgn0031848	17	15	17	19	23	43
FBgn0000351	2	15	7	6	11	17
FBgn0028990	1504	1544	1652	1951	2741	2542
FBgn0031844	3	1	2	0	7	3
FBgn0051636	44	102	103	146	110	226
FBgn0051633	203	226	254	161	185	173
FBgn0051635	3238	3355	2953	2960	3607	2770
FBgn0051634	538	621	558	736	706	982
FBgn0031837	31	20	41	46	71	24
FBgn0031834	172	239	170	187	214	244
FBgn0031832	385	505	418	499	564	706
FBgn0031829	79	121	112	149	113	200
FBgn0031858	54	57	61	54	61	58
FBgn0051631	0	0	0	0	0	0
FBgn0031860	107	78	93	73	99	126
FBgn0051632	1658	2058	1536	1916	1977	2113
FBgn0017551	413	535	420	564	456	764
FBgn0031866	2925	2619	2775	1800	2216	1441
FBgn0031868	1928	2942	2356	2795	2520	3522
FBgn0004838	26420	46438	30914	36055	34046	46127
FBgn0020616	1218	1520	1322	1624	1564	1935
FBgn0031875	127	171	159	153	209	200
FBgn0031877	216	258	216	262	314	314
FBgn0021944	1522	1400	1251	1551	1676	1723
FBgn0031879	51346	81700	59457	82484	64799	117370
FBgn0016978	2320	3091	2663	3186	3253	4112
FBgn0031878	114	170	132	150	114	281
FBgn0031876	123	176	143	164	198	191
FBgn0031874	58	102	63	63	87	72
FBgn0031873	170	287	207	259	264	350
FBgn0031872	392	617	514	689	509	1072
FBgn0031871	1114	1441	1133	1312	1314	1736
FBgn0031869	5497	5200	4579	4874	5528	4266
FBgn0028554	3662	5600	4270	5552	5227	7429
FBgn0026196	4145	5460	4759	4212	5395	6294
FBgn0052829	0	0	0	0	0	0
FBgn0011737	412	480	402	499	514	572
FBgn0042092	222	346	268	283	249	333
FBgn0031865	517	245	336	248	1037	158
FBgn0031861	0	0	4	1	3	3
FBgn0042189	2	0	0	2	0	1
FBgn0015776	6277	10095	8070	8619	8638	10535
FBgn0031857	3874	5360	4232	5470	4877	5782
FBgn0031856	3	9	13	22	36	27
FBgn0003046	0	0	0	0	0	0
FBgn0031881	307	296	310	354	386	390
FBgn0031885	1146	1756	1359	1684	1643	1875
FBgn0031887	125	115	84	85	110	62
FBgn0031893	814	825	775	975	1125	983
FBgn0051909	0	0	0	0	0	0
FBgn0031900	13	10	22	7	13	16
FBgn0031897	3553	4276	3533	3733	4718	4639
FBgn0031896	809	1136	986	1043	1251	1260
FBgn0031895	441	607	425	664	644	796
FBgn0031894	16	37	21	13	25	18
FBgn0031888	254	447	324	476	358	480
FBgn0031886	76	84	82	101	89	153
FBgn0051907	0	0	0	0	0	0
FBgn0031882	728	898	703	856	894	991
FBgn0051908	2469	3209	2769	3124	2904	4046
FBgn0031902	329	564	373	509	611	623
FBgn0031903	45	54	41	64	75	93
FBgn0002938	73	80	65	119	108	101
FBgn0031905	19	17	15	17	47	14
FBgn0031907	5957	11027	5496	491	260	711
FBgn0031908	14494	12120	13038	14914	20633	11351
FBgn0031910	512	764	596	1225	1192	1378
FBgn0028387	590	815	585	649	645	936
FBgn0031914	5414	5859	4236	6912	10767	8793
FBgn0031918	1843	1007	1066	1034	2624	309
FBgn0031920	0	0	0	0	0	0
FBgn0011283	210	147	167	212	374	152
FBgn0045495	62	71	58	26	43	26
FBgn0041247	2	1	4	0	1	1
FBgn0025697	584	857	718	598	677	906
FBgn0031913	4848	6431	5605	3013	3932	5185
FBgn0031909	500	787	641	776	795	1036
FBgn0031906	66	47	92	40	105	61
FBgn0031904	1561	2240	1602	1880	1975	2405
FBgn0083141	5	17	2	3	8	7
FBgn0031925	5	6	9	7	26	11
FBgn0031926	1346	896	907	1051	1499	672
FBgn0040299	881	598	631	575	1356	362
FBgn0041181	2267	1141	1491	1243	2028	585
FBgn0031941	1	3	0	0	0	0
FBgn0003961	1	0	0	1	0	0
FBgn0031946	0	1	0	0	1	1
FBgn0031947	1052	1540	1206	1538	1414	1995
FBgn0031951	673	1041	743	869	919	1103
FBgn0031952	3956	5823	4581	5076	4480	6230
FBgn0031950	1207	1545	1378	1874	1945	1986
FBgn0031948	3206	3405	3256	3431	4856	3441
FBgn0031942	64	6	51	3	616	5
FBgn0031940	29	2	11	2	90	1
FBgn0014454	13	11	13	1	13	6
FBgn0031939	738	872	682	481	483	723
FBgn0031937	277	434	360	116	200	214
FBgn0031936	99	88	91	103	124	62
FBgn0031935	20	13	24	19	23	21
FBgn0053296	4	1	1	2	3	2
FBgn0041182	5649	8320	6509	6508	5980	8987
FBgn0031929	347	314	446	366	750	180
FBgn0027515	2312	2361	2128	2482	2662	2297
FBgn0004177	10228	13965	10986	12624	12978	14716
FBgn0031954	3	0	1	0	0	0
FBgn0011861	0	0	0	0	0	0
FBgn0031968	250	274	259	254	308	290
FBgn0031975	9059	7236	7616	6891	11834	10317
FBgn0031977	225	306	324	423	501	574
FBgn0044323	6246	8363	6337	7958	7954	9982
FBgn0031979	43	53	51	57	81	67
FBgn0031981	2024	3324	2312	2903	2696	4050
FBgn0010287	177	290	197	194	277	291
FBgn0013531	99	201	155	137	131	227
FBgn0011230	7853	11054	8405	9553	9825	11607
FBgn0031980	15022	17501	15597	18327	19938	19913
FBgn0031976	363	327	204	312	352	306
FBgn0031974	762	1046	799	311	456	352
FBgn0031973	142	70	89	59	323	60
FBgn0031972	354	442	342	352	381	361
FBgn0031970	3624	4826	4568	4920	4036	5325
FBgn0031969	1614	1883	1755	1633	1912	1816
FBgn0053121	0	1	0	2	0	2
FBgn0051902	75	347	173	3	0	1
FBgn0031961	112	204	157	147	136	219
FBgn0031959	641	179	482	195	966	89
FBgn0045038	163	107	185	94	335	58
FBgn0031957	5783	2092	3365	2728	3841	317
FBgn0031955	1313	1400	1024	1331	1498	1269
FBgn0020618	43571	45750	40023	48774	57898	51287
FBgn0031986	1	3	1	1	6	3
FBgn0031988	1571	1482	1550	1357	1735	1674
FBgn0051606	0	0	0	0	0	0
FBgn0031996	182	231	235	310	358	335
FBgn0031997	119	178	154	224	187	308
FBgn0031999	34	43	47	32	43	34
FBgn0015299	121	209	171	216	260	307
FBgn0032002	484	323	454	174	400	210
FBgn0032003	2	0	2	1	0	0
FBgn0032008	126	65	99	77	196	29
FBgn0011902	0	0	0	0	0	0
FBgn0032013	1274	1530	1422	1814	2019	1663
FBgn0032014	440	864	638	957	853	1180
FBgn0032016	257	390	302	315	352	481
FBgn0032018	1255	1772	1392	1668	1779	2008
FBgn0032020	407	563	458	415	484	405
FBgn0032022	158	820	1073	365	546	372
FBgn0032024	149	83	122	85	246	34
FBgn0032025	80	10	92	8	274	6
FBgn0051901	278	111	245	125	443	55
FBgn0032026	1122	1333	1047	1037	1194	1159
FBgn0032021	2385	2466	2317	2201	3172	1773
FBgn0032017	166	253	212	250	242	280
FBgn0032015	2946	4081	3238	3909	4260	5128
FBgn0003502	6115	10235	7286	8697	7840	12432
FBgn0032010	1769	1401	1720	1161	2044	1069
FBgn0028987	1	3	0	0	0	0
FBgn0032006	7643	8069	7002	8515	8945	9434
FBgn0032005	1545	1845	1534	1837	2073	2168
FBgn0032004	33	48	37	71	38	49
FBgn0032000	442	562	527	637	727	738
FBgn0003607	1501	2165	1570	2128	1874	2839
FBgn0031998	1007	1124	900	1341	1265	1170
FBgn0031992	324	573	370	537	541	647
FBgn0031990	8449	9511	8377	8260	10147	9443
FBgn0031987	336	346	289	322	428	278
FBgn0031985	3561	4633	3785	4312	4153	5465
FBgn0032029	1652	857	1142	834	1505	488
FBgn0032030	503	615	440	591	646	668
FBgn0032032	128	127	113	169	163	158
FBgn0032034	91	135	74	103	93	119
FBgn0032036	1217	1258	1139	1400	1482	1466
FBgn0041717	0	0	0	0	0	0
FBgn0032039	1	1	0	0	3	0
FBgn0032040	59	24	47	49	83	19
FBgn0051898	2	6	6	7	1	4
FBgn0020497	3065	4161	3215	3633	3671	4767
FBgn0027932	15950	27293	19646	24360	21639	37815
FBgn0051897	7	18	10	8	12	18
FBgn0053194	0	0	0	0	0	0
FBgn0051896	0	0	0	0	0	0
FBgn0032047	139	146	186	208	178	221
FBgn0032052	524	783	662	726	751	995
FBgn0032054	279	408	325	405	405	451
FBgn0032055	7	17	12	8	24	8
FBgn0016122	7232	11145	8712	11053	9418	13474
FBgn0028394	1120	1066	940	1057	1119	1063
FBgn0051603	0	0	0	0	0	0
FBgn0011259	6981	12694	8060	9433	8422	11938
FBgn0051895	0	0	0	0	0	0
FBgn0051602	0	0	0	0	0	0
FBgn0051604	0	0	0	0	0	0
FBgn0032053	552	666	510	602	782	628
FBgn0032051	774	1223	921	930	1008	1437
FBgn0032050	1642	2698	2020	2081	2357	3372
FBgn0032048	128	37	101	64	229	29
FBgn0032049	105	33	71	84	705	40
FBgn0051892	0	0	0	0	0	0
FBgn0026718	1340	1892	1400	1303	1702	1431
FBgn0027490	281	305	283	349	316	460
FBgn0001137	501	680	494	539	667	546
FBgn0032042	667	729	647	724	857	887
FBgn0014417	460	933	604	764	593	1443
FBgn0001084	115	194	181	218	208	300
FBgn0040959	0	0	0	1	0	0
FBgn0040958	0	0	0	0	0	0
FBgn0040098	0	0	0	0	1	0
FBgn0015583	0	0	0	0	1	0
FBgn0032033	187	304	246	288	285	326
FBgn0032031	287	389	261	397	379	418
FBgn0001114	25384	20007	20909	22096	35453	19302
FBgn0051889	0	0	0	0	0	0
FBgn0051890	0	0	0	0	0	0
FBgn0032061	0	0	0	0	0	0
FBgn0032065	0	3	0	0	3	4
FBgn0029123	3503	5032	3720	5218	4468	6516
FBgn0052986	0	3	0	1	0	0
FBgn0052987	0	0	0	0	0	1
FBgn0052988	1	0	1	0	0	1
FBgn0052983	0	0	0	0	0	0
FBgn0032072	0	0	0	0	0	1
FBgn0032069	91	78	181	98	440	57
FBgn0032068	735	379	1208	606	2473	87
FBgn0032067	34	28	52	19	99	14
FBgn0032066	73	46	193	32	68	6
FBgn0003209	2803	4072	3325	4239	3993	4545
FBgn0004914	2275	2702	2289	2400	2444	2845
FBgn0032059	1376	1543	1297	1430	1576	1411
FBgn0032058	117	163	125	98	163	79
FBgn0051888	0	0	0	0	0	0
FBgn0032057	5	5	0	3	6	10
FBgn0032074	1232	649	929	689	1586	486
FBgn0032075	4092	2694	3419	3085	5673	1751
FBgn0052985	3	7	3	0	6	0
FBgn0052984	73	43	60	8	2	10
FBgn0032082	47	119	50	184	123	275
FBgn0040963	0	0	0	0	0	0
FBgn0032085	29	8	21	3	62	7
FBgn0032086	0	0	0	0	0	0
FBgn0040964	37	59	73	66	60	66
FBgn0015316	1121	98	1144	62	4989	29
FBgn0032087	3512	3107	3353	2991	4414	2009
FBgn0032088	328	230	303	168	410	65
FBgn0032094	0	0	0	0	0	0
FBgn0032095	1	1	0	0	0	1
FBgn0051609	0	1	0	0	2	2
FBgn0032096	2	4	1	5	2	3
FBgn0052982	2037	2030	1730	2093	2748	2253
FBgn0032100	248	221	212	196	316	174
FBgn0032101	569	652	622	682	802	754
FBgn0051708	559	513	453	468	614	448
FBgn0032090	0	0	0	3	0	0
FBgn0032089	0	0	0	0	0	19
FBgn0013746	668	813	670	783	880	914
FBgn0011705	292	344	307	303	422	328
FBgn0032084	402	230	320	225	701	291
FBgn0032083	39	53	54	70	257	67
FBgn0032080	2	1	1	1	1	1
FBgn0032079	1819	2183	1850	1583	1887	1687
FBgn0032078	1298	1506	1264	1244	1331	1524
FBgn0041092	10924	11119	9442	11368	11656	8402
FBgn0032109	0	1	0	0	0	4
FBgn0010314	40	76	54	78	44	95
FBgn0026439	925	205	723	237	2004	77
FBgn0032110	1	0	1	3	1	1
FBgn0032111	0	0	0	0	0	0
FBgn0012036	3423	1701	2818	2311	4237	1685
FBgn0032116	669	287	434	172	950	30
FBgn0011232	1392	1741	1387	1730	1531	1906
FBgn0032119	77	115	68	91	103	114
FBgn0032115	0	0	0	0	0	0
FBgn0032105	106	224	185	210	198	336
FBgn0032104	0	2	1	2	0	0
FBgn0051885	0	0	0	0	0	0
FBgn0002973	2673	3151	2618	2935	3100	3890
FBgn0032123	6936	9462	7058	9311	8715	11448
FBgn0032122	0	0	0	0	0	0
FBgn0032124	261	158	208	105	230	37
FBgn0032125	2	0	1	0	1	4
FBgn0032126	0	0	0	0	0	0
FBgn0032127	2	1	0	3	3	0
FBgn0032131	35	10	20	15	73	30
FBgn0019809	94	190	130	190	112	346
FBgn0040070	9145	8067	7978	9196	13486	7933
FBgn0032135	988	893	814	1013	1100	809
FBgn0032136	13852	22520	16462	13960	14309	19132
FBgn0053299	49	16	17	18	11	1
FBgn0011207	2217	3085	2475	2660	2872	3256
FBgn0032138	4777	6377	5181	5667	6327	6919
FBgn0051710	321	313	273	787	658	581
FBgn0000273	8194	10184	7777	7547	9032	7948
FBgn0051882	1	4	6	1	2	0
FBgn0032132	92	74	55	52	51	57
FBgn0014179	176	300	231	259	153	536
FBgn0051709	0	1	0	0	0	0
FBgn0028479	4388	4238	4335	6085	6946	6212
FBgn0032129	1069	1141	978	1170	1091	978
FBgn0004868	8736	11943	9728	11843	11807	14577
FBgn0032139	56	17	14	18	0	0
FBgn0032140	0	0	0	0	0	0
FBgn0032143	181	87	79	45	168	24
FBgn0032144	668	272	547	679	1627	264
FBgn0032147	370	493	473	531	585	507
FBgn0032149	166	270	225	205	220	278
FBgn0032169	203	289	217	284	268	390
FBgn0032170	1091	1110	1097	1278	1456	1322
FBgn0032172	1678	2291	1911	2281	1995	3087
FBgn0032171	148	201	172	194	249	203
FBgn0032168	464	554	483	563	596	732
FBgn0063449	138	266	165	185	264	323
FBgn0025881	0	0	0	0	0	0
FBgn0063389	0	0	0	0	0	0
FBgn0063392	0	0	0	0	0	0
FBgn0063391	0	0	0	0	0	0
FBgn0032150	88	194	139	160	147	207
FBgn0011291	187	220	209	205	285	334
FBgn0015035	30	15	46	55	84	60
FBgn0028704	4296	3862	3491	3249	6068	1989
FBgn0000180	430	687	489	594	489	984
FBgn0043456	8514	10813	8947	11007	10137	13474
FBgn0011584	9981	18319	12961	16799	15893	21644
FBgn0032176	3	2	0	0	0	2
FBgn0027600	4355	3777	4129	4511	5137	4707
FBgn0053302	375	68	273	100	2308	87
FBgn0032178	338	202	314	288	489	151
FBgn0032187	1363	816	1042	943	1440	390
FBgn0032188	0	0	0	0	0	0
FBgn0005593	49309	53388	49317	57775	60594	62458
FBgn0032194	793	1077	833	1008	1046	1248
FBgn0032195	677	809	661	799	817	855
FBgn0032198	4187	5517	4369	5818	6835	7827
FBgn0032197	1369	2033	1368	1513	1608	1644
FBgn0032196	539	834	585	688	731	882
FBgn0024320	7713	8062	6914	9915	10533	8182
FBgn0032193	138	197	149	229	218	295
FBgn0032192	239	406	254	315	323	522
FBgn0032191	1122	1256	1122	1300	1357	1358
FBgn0032189	85	92	90	98	118	95
FBgn0028675	2948	2085	2362	2197	3050	1335
FBgn0051874	0	0	0	0	0	0
FBgn0032184	1	0	0	0	0	0
FBgn0032181	54	37	60	36	117	16
FBgn0032175	0	0	2	0	3	2
FBgn0051755	0	0	0	0	0	0
FBgn0051875	142	203	191	190	221	210
FBgn0040965	0	2	2	3	0	0
FBgn0004419	2659	4098	3174	3642	3792	4514
FBgn0051717	284	442	402	438	513	460
FBgn0010407	724	1113	819	1118	1031	1225
FBgn0032204	284	336	316	323	386	399
FBgn0032205	165	213	183	286	214	258
FBgn0032214	439	698	550	706	719	896
FBgn0032217	3338	4684	3568	3752	4242	4471
FBgn0032219	65	28	43	19	100	16
FBgn0032222	1626	1844	1673	1861	2271	2075
FBgn0032223	1643	2093	1602	1685	1794	1821
FBgn0019932	259	297	288	256	586	328
FBgn0051715	237	363	316	325	395	333
FBgn0032224	722	732	687	687	788	718
FBgn0032225	542	733	509	832	631	927
FBgn0032229	520	526	459	543	634	601
FBgn0003087	19	54	32	43	27	75
FBgn0032230	407	608	531	548	499	621
FBgn0032231	621	692	589	695	705	819
FBgn0032233	779	989	782	1052	1078	1115
FBgn0032234	191	280	219	305	282	330
FBgn0032235	1935	1863	1928	1796	2991	1673
FBgn0032236	834	1188	942	1188	1213	1406
FBgn0051716	5741	6703	5828	6721	6788	7539
FBgn0051718	5	11	7	7	4	8
FBgn0003942	30898	35586	30042	36018	42745	39136
FBgn0025366	0	0	0	0	0	0
FBgn0032243	597	665	593	605	688	784
FBgn0032244	101	117	98	123	125	142
FBgn0032246	1517	2136	1861	2214	2176	2891
FBgn0032247	370	439	416	500	559	517
FBgn0004915	1187	1532	1202	1416	1607	1766
FBgn0032250	241	324	281	381	424	467
FBgn0027052	613	627	654	676	753	760
FBgn0032251	71	102	86	109	99	102
FBgn0032252	4037	3184	3454	3619	4918	2617
FBgn0027611	2355	2003	2805	1701	2957	1518
FBgn0032256	300	429	361	411	441	470
FBgn0026431	153	252	179	224	200	285
FBgn0032260	27	18	12	16	47	11
FBgn0032258	1677	1968	1606	2054	1892	2551
FBgn0051719	3464	3214	3194	2981	3469	2889
FBgn0032253	352	340	381	168	353	143
FBgn0032249	481	573	481	581	660	632
FBgn0032248	317	495	401	463	479	631
FBgn0005683	21	27	20	27	34	47
FBgn0032242	1932	2220	1924	2352	2510	2715
FBgn0004106	186	362	292	444	325	649
FBgn0053303	3274	4635	3727	4607	4272	6067
FBgn0027568	1541	2134	1813	2023	2113	2675
FBgn0032228	12	26	13	22	25	31
FBgn0032221	87	132	155	118	219	92
FBgn0011703	1398	1915	1620	1583	1867	1863
FBgn0032218	2123	2367	2053	2048	2421	1998
FBgn0032216	1408	1741	1478	1850	1892	2209
FBgn0027491	2373	2989	2364	2899	2866	3003
FBgn0032213	2809	3681	2887	2597	4532	3304
FBgn0005322	1522	2075	1639	1861	2030	2096
FBgn0032211	1	0	3	1	1	2
FBgn0032210	1145	1515	1137	1390	1449	1625
FBgn0032209	334	495	417	484	513	580
FBgn0032208	13206	16636	12924	14708	15427	17124
FBgn0003751	13	13	12	2	7	12
FBgn0011305	2465	3388	2709	3370	3214	4342
FBgn0032200	409	617	498	661	668	805
FBgn0000229	2924	4246	3030	3675	3706	4185
FBgn0024248	1111	982	1073	1150	1128	1502
FBgn0032261	410	511	471	537	617	603
FBgn0010398	164	187	167	201	203	294
FBgn0032264	1893	1981	1352	1809	2156	3369
FBgn0032265	1	6	5	3	4	3
FBgn0032266	0	1	0	0	0	2
FBgn0032268	0	0	0	0	0	0
FBgn0051872	1	1	1	1	1	0
FBgn0043825	1	0	0	0	0	0
FBgn0051871	1791	567	921	564	1040	243
FBgn0040496	1165	750	850	585	1210	259
FBgn0032280	1	1	0	0	0	0
FBgn0032281	5	7	18	10	28	7
FBgn0032287	1686	1953	1657	1827	2090	2162
FBgn0032289	71	68	44	38	50	25
FBgn0032290	349	526	440	484	649	637
FBgn0032291	3	4	11	5	10	12
FBgn0032293	192	260	231	274	246	303
FBgn0032295	631	738	687	875	807	1090
FBgn0027550	1131	1255	1138	1407	1335	1620
FBgn0015320	976	1373	1066	1314	1295	1617
FBgn0032297	5246	6166	4718	5687	5822	6585
FBgn0032296	411	482	423	598	553	680
FBgn0032294	0	2	4	0	1	1
FBgn0027868	1078	1323	1143	1223	1419	1642
FBgn0032292	1250	1598	1353	1666	1704	1983
FBgn0024740	70	110	86	86	87	125
FBgn0023496	4099	2589	2510	2426	2842	1317
FBgn0032286	95	427	236	341	294	1095
FBgn0032285	3	5	3	6	11	32
FBgn0032284	848	854	897	937	1005	1213
FBgn0032283	645	1444	1576	981	643	2372
FBgn0032282	512	493	513	361	381	241
FBgn0032271	6	4	3	5	13	4
FBgn0032269	0	0	0	0	0	0
FBgn0032262	33	34	32	46	38	42
FBgn0032299	2514	980	1730	1063	2218	156
FBgn0051870	0	0	0	0	0	0
FBgn0032303	0	0	0	0	0	0
FBgn0032304	0	0	0	0	26	0
FBgn0027363	2015	2330	2005	2234	2311	2809
FBgn0032311	1	5	0	0	0	0
FBgn0032318	0	0	2	0	0	0
FBgn0032321	528	665	623	699	666	870
FBgn0032322	273	317	314	125	528	183
FBgn0041781	2727	3203	2719	3436	3278	3732
FBgn0026148	244	307	269	367	348	390
FBgn0026147	2027	2848	2142	2309	2420	2872
FBgn0040096	15	3	2	4	0	0
FBgn0023415	0	0	0	0	0	0
FBgn0032331	0	0	0	0	0	0
FBgn0040967	0	0	0	0	0	0
FBgn0032330	1932	3268	2451	2613	2639	3877
FBgn0032329	120	149	133	187	192	260
FBgn0015756	35198	38469	33469	38937	44405	43475
FBgn0000146	181	254	228	223	206	319
FBgn0004872	143	204	255	185	224	261
FBgn0010612	3532	3788	3880	3877	5027	4125
FBgn0000018	111	127	120	137	144	180
FBgn0053129	6442	11106	8246	9994	9230	13608
FBgn0032315	0	0	0	0	1	2
FBgn0032314	0	1	0	0	1	0
FBgn0032313	0	1	0	0	0	1
FBgn0032312	0	1	0	1	0	0
FBgn0024227	102	153	151	172	126	277
FBgn0027453	879	1313	955	1330	1219	1614
FBgn0069354	26	10	10	7	13	12
FBgn0032305	5896	6679	5680	6383	6405	7246
FBgn0051869	1031	1204	984	1171	1121	976
FBgn0032298	1073	1370	1115	1030	1373	1503
FBgn0032335	0	1	0	0	2	0
FBgn0032338	173	194	130	153	231	139
FBgn0032339	501	672	543	626	687	761
FBgn0041246	12	13	10	11	17	9
FBgn0032348	1797	2335	1893	2355	2065	3069
FBgn0040211	133	450	327	336	305	620
FBgn0032354	98	119	143	181	103	233
FBgn0032358	205	287	214	282	269	363
FBgn0020270	929	889	866	912	1258	885
FBgn0040232	253	444	312	465	352	800
FBgn0014076	0	0	0	0	0	0
FBgn0032350	160	78	111	51	170	64
FBgn0010197	22	25	16	29	44	14
FBgn0051867	0	0	0	0	0	0
FBgn0028700	154	233	230	256	264	323
FBgn0032346	250	372	277	311	314	448
FBgn0032345	40	29	35	22	59	28
FBgn0027582	3405	4788	3899	4530	4582	6029
FBgn0032343	727	731	648	764	901	778
FBgn0032341	809	978	876	917	1018	1049
FBgn0032337	1	2	0	0	5	1
FBgn0032336	170	87	121	92	204	32
FBgn0000287	2027	2847	2196	2974	2698	3579
FBgn0003313	274	1245	821	1223	992	2949
FBgn0032362	4913	6185	4741	6659	6799	4210
FBgn0051706	154	79	97	72	141	50
FBgn0028490	1703	2176	1701	785	1356	1435
FBgn0032366	0	0	0	0	0	1
FBgn0032363	5461	7380	5643	7427	6587	8164
FBgn0032360	4	10	6	2	3	2
FBgn0015400	3186	4003	3082	3365	3413	3023
FBgn0032371	0	0	0	0	0	0
FBgn0032372	1	2	0	0	3	1
FBgn0032373	3788	2766	3163	3755	5327	1997
FBgn0032374	13	14	17	3	6	9
FBgn0032375	39	59	45	16	15	21
FBgn0032378	2584	3323	2760	3545	3286	4365
FBgn0020309	10691	15490	11098	13681	12164	17643
FBgn0032377	124	65	72	88	69	71
FBgn0032376	3	3	0	0	0	0
FBgn0032370	0	1	0	0	1	0
FBgn0032368	0	0	0	0	0	0
FBgn0028412	0	0	0	0	0	0
FBgn0051704	0	0	0	0	0	0
FBgn0040968	0	0	0	0	0	0
FBgn0032381	576	821	515	343	357	190
FBgn0032382	0	0	3	0	0	0
FBgn0026392	0	0	1	0	0	0
FBgn0026391	1	0	2	0	0	0
FBgn0026390	1	1	2	0	2	0
FBgn0005664	6	4	9	6	55	12
FBgn0032385	1	0	0	0	0	0
FBgn0032387	88	165	171	225	140	337
FBgn0032390	110	129	147	169	160	194
FBgn0051866	286	287	272	314	366	361
FBgn0051864	301	376	316	339	433	352
FBgn0051865	0	2	0	0	0	0
FBgn0032393	1728	1701	1624	1865	2244	1902
FBgn0014019	48	24	28	11	52	5
FBgn0010497	774	493	720	453	2081	393
FBgn0042126	10	9	10	23	6	4
FBgn0032402	404	402	407	417	701	549
FBgn0032404	0	0	0	142	0	353
FBgn0032406	31	32	24	51	43	39
FBgn0027505	1168	1369	1211	1383	1394	1728
FBgn0032401	124	126	99	148	185	151
FBgn0032400	5096	5095	4597	3876	3564	3532
FBgn0032399	204	1051	595	1437	586	3003
FBgn0032398	1934	2499	2089	2653	2801	3283
FBgn0032397	1499	1876	1474	1822	2130	2267
FBgn0032395	761	991	793	1116	1046	1315
FBgn0032394	4759	4915	4621	6396	6720	5145
FBgn0042125	313	443	340	313	399	412
FBgn0042127	38	79	26	73	57	99
FBgn0000588	151	267	240	247	253	259
FBgn0032407	2355	2588	2423	2862	3435	2907
FBgn0028707	43	91	53	91	76	129
FBgn0032409	1245	1680	1222	1605	1548	2122
FBgn0027081	4009	4392	4058	4323	4935	4998
FBgn0032414	643	3144	1745	2415	1540	6347
FBgn0032416	9	9	7	3	9	4
FBgn0051760	320	262	381	308	576	270
FBgn0051861	0	0	0	0	0	0
FBgn0051860	0	0	0	0	0	0
FBgn0032419	1	6	0	1	7	4
FBgn0032421	1359	1861	1488	1771	1630	2205
FBgn0000114	1473	1984	1558	1892	1933	2028
FBgn0051759	180	328	199	179	196	312
FBgn0051862	6	7	0	1	2	0
FBgn0032424	0	0	0	0	0	0
FBgn0032422	1075	308	647	217	1021	4
FBgn0032420	1375	1837	1372	1658	1633	2142
FBgn0032415	4	8	6	5	7	13
FBgn0015797	5008	6684	5364	6078	6066	7618
FBgn0029137	149	129	132	157	233	147
FBgn0032408	719	1032	810	846	900	1113
FBgn0041195	8	20	12	10	14	17
FBgn0032428	61	96	74	89	77	141
FBgn0032430	735	954	811	900	986	1229
FBgn0020443	8207	11644	9034	10072	10058	13060
FBgn0032435	2156	2065	2120	1875	2733	1632
FBgn0032437	197	113	172	113	267	53
FBgn0032439	1616	2016	1617	1980	2009	2194
FBgn0051858	0	0	0	0	0	0
FBgn0032436	373	422	557	310	298	302
FBgn0032434	4	2	7	2	2	3
FBgn0032433	1129	1206	1317	1203	1930	1312
FBgn0032431	24	45	24	56	44	24
FBgn0032429	500	634	546	643	687	759
FBgn0004394	788	1178	781	1126	882	1390
FBgn0032445	89	104	64	112	82	129
FBgn0032447	380	442	407	518	612	560
FBgn0032451	567	557	571	586	756	709
FBgn0032453	564	555	461	505	811	496
FBgn0015399	2025	2954	2328	2321	2438	2141
FBgn0032457	0	0	0	0	0	0
FBgn0032454	2845	4519	3511	4558	3611	6285
FBgn0032452	3	2	4	4	9	4
FBgn0032450	226	386	306	289	341	401
FBgn0032449	35	22	33	31	139	22
FBgn0032448	0	0	0	0	0	0
FBgn0032446	81	106	103	112	142	202
FBgn0032444	4864	5993	5002	5591	6423	6993
FBgn0032442	0	0	0	0	0	0
FBgn0040509	0	3	2	0	1	0
FBgn0040510	1	0	0	0	0	0
FBgn0040506	0	3	0	0	1	1
FBgn0032462	1	2	0	0	3	4
FBgn0032464	7	8	2	5	0	6
FBgn0021796	2702	4008	2918	3357	3330	4618
FBgn0032470	102	154	134	184	163	283
FBgn0028965	712	845	737	863	816	933
FBgn0032467	3894	5041	4097	4988	4911	6235
FBgn0032465	938	1213	939	1157	1197	1518
FBgn0032471	1	4	0	0	0	5
FBgn0028410	0	0	3	0	0	5
FBgn0032473	7	10	14	8	6	17
FBgn0024291	3747	4817	3754	4449	4312	4920
FBgn0032476	481	531	490	567	585	732
FBgn0032477	620	795	673	901	1026	996
FBgn0032478	1	1	1	6	2	1
FBgn0032480	2743	2875	2789	3057	3356	3711
FBgn0032482	2218	2996	2453	2701	3165	3390
FBgn0004192	3	2	0	1	1	1
FBgn0032486	300	359	330	371	392	408
FBgn0032488	697	919	784	942	902	1219
FBgn0032490	2	0	0	0	1	0
FBgn0032491	0	4	0	0	0	0
FBgn0032492	0	0	0	0	0	1
FBgn0027586	13	3	14	3	9	6
FBgn0032494	0	1	0	0	5	0
FBgn0003935	1	0	0	0	2	1
FBgn0032495	329	38	278	32	469	26
FBgn0051851	4	5	3	2	0	3
FBgn0032499	788	846	812	956	1016	1208
FBgn0051729	6187	6472	5794	6395	7346	6624
FBgn0032503	22	40	26	43	82	25
FBgn0032505	0	0	0	0	0	0
FBgn0032509	1463	1764	1509	1744	1888	2030
FBgn0051852	202	257	251	269	246	307
FBgn0051855	591	872	640	767	854	1071
FBgn0032513	811	1024	809	892	987	1077
FBgn0025724	5914	6927	6079	7073	7091	8574
FBgn0032514	866	1675	1201	1683	1469	2726
FBgn0032512	796	983	846	899	987	1254
FBgn0032511	1729	1739	1656	1876	2662	1834
FBgn0022069	2219	3696	2750	2689	2968	4019
FBgn0032507	0	1	0	1	2	0
FBgn0032506	1293	1464	1162	1568	1640	1670
FBgn0028406	114	139	92	124	172	139
FBgn0051848	0	0	0	0	0	0
FBgn0051730	3	9	1	1	1	0
FBgn0032493	14	8	5	1	4	2
FBgn0032489	6	6	4	10	10	12
FBgn0032487	176	312	292	261	255	414
FBgn0032485	1406	1669	1442	1692	1689	2010
FBgn0032484	38	102	87	40	96	50
FBgn0004191	0	8	2	0	0	0
FBgn0032483	2	0	6	11	0	0
FBgn0032481	772	1018	825	956	898	1162
FBgn0032479	8237	10124	8524	9396	9205	11661
FBgn0051849	0	0	0	0	0	0
FBgn0032475	1623	2147	1807	2191	2063	2562
FBgn0032474	303	461	423	564	564	534
FBgn0040972	0	1	0	0	1	2
FBgn0032472	12	4	8	9	15	11
FBgn0032517	610	762	672	792	831	1070
FBgn0032521	337	394	300	347	401	325
FBgn0032522	0	0	0	1	0	2
FBgn0026760	104	30	59	95	222	59
FBgn0028942	0	0	0	0	0	0
FBgn0028941	0	0	0	0	0	0
FBgn0028546	3075	3245	2932	2930	3487	2829
FBgn0028513	0	0	0	0	0	0
FBgn0023407	2887	3525	2735	2567	2765	2944
FBgn0032530	0	0	0	0	0	0
FBgn0028943	0	0	0	0	0	0
FBgn0032525	0	0	0	0	0	0
FBgn0032524	955	1286	1103	868	1005	933
FBgn0032523	0	0	0	0	0	0
FBgn0003983	0	4	2	0	0	0
FBgn0032520	1	6	3	7	4	8
FBgn0032519	2	3	2	4	7	7
FBgn0032518	28316	30487	28725	32498	39071	35930
FBgn0032516	344	445	397	474	506	611
FBgn0028527	3286	3920	3491	3915	3710	5540
FBgn0028848	0	0	0	0	0	0
FBgn0051813	53381	45519	51807	60850	62079	48268
FBgn0028541	2406	3249	2643	3110	3035	4003
FBgn0051845	0	0	0	0	0	0
FBgn0024846	1566	1800	1583	1887	2169	2248
FBgn0028539	4275	6345	4945	6222	5832	8139
FBgn0028931	68	111	71	92	124	154
FBgn0028538	3807	4893	3860	4744	4603	5524
FBgn0027844	652	339	691	551	1248	282
FBgn0028919	169	181	137	179	169	236
FBgn0001965	2619	3262	2696	3252	2920	4081
FBgn0015271	66	147	98	120	115	183
FBgn0026373	384	424	324	502	522	532
FBgn0028509	4704	5433	4293	4977	5641	5627
FBgn0028534	0	0	0	0	0	0
FBgn0028533	0	0	0	0	0	0
FBgn0028532	0	0	0	0	0	0
FBgn0012037	6366	8233	8032	6556	7108	8897
FBgn0032535	94	64	52	85	143	59
FBgn0025115	0	2	0	0	1	0
FBgn0028544	2537	673	1440	652	11767	239
FBgn0028938	10820	1297	7876	990	7103	110
FBgn0019890	5661	4866	4575	5502	5835	4979
FBgn0028920	0	0	0	0	74	0
FBgn0053306	0	0	0	0	0	0
FBgn0053307	0	0	0	0	0	0
FBgn0001961	2495	2499	2488	2936	3509	3254
FBgn0004406	297	379	279	371	331	424
FBgn0032533	0	0	0	0	0	0
FBgn0028658	446	415	444	432	933	303
FBgn0028932	183	248	199	274	293	313
FBgn0028847	11	7	15	2	3	6
FBgn0051814	586	645	529	562	705	417
FBgn0027929	697	681	630	942	972	857
FBgn0028936	594	393	427	361	765	363
FBgn0028940	1714	1812	1972	1000	1218	1261
FBgn0028939	25	26	10	6	14	22
FBgn0027348	748	844	785	782	1272	1046
FBgn0028875	2055	1971	1734	1359	2408	867
FBgn0051769	0	0	0	0	0	0
FBgn0028526	0	0	0	0	0	0
FBgn0028872	125	90	140	92	197	46
FBgn0051840	3	6	6	5	2	12
FBgn0001967	21	44	21	50	29	66
FBgn0028909	0	0	0	0	0	1
FBgn0003255	415	446	381	242	319	265
FBgn0028430	5	7	4	4	17	5
FBgn0028542	2989	2179	2175	2777	4038	2184
FBgn0028543	2288	1709	1746	1166	2406	1020
FBgn0052971	0	0	0	0	0	0
FBgn0028916	1604	1651	1451	1313	1712	1521
FBgn0028531	0	0	0	0	0	0
FBgn0015791	1414	1724	1415	1735	1802	1785
FBgn0001970	317	429	342	292	283	393
FBgn0028844	2	0	2	0	0	4
FBgn0028871	63	21	33	30	130	18
FBgn0004858	4111	4810	3666	4045	3969	4015
FBgn0020258	206	147	143	123	275	65
FBgn0028530	389	494	423	463	569	556
FBgn0005771	4114	5589	4193	5138	4799	6210
FBgn0028882	0	0	0	0	0	0
FBgn0028912	0	0	0	0	0	0
FBgn0028910	0	0	0	0	0	0
FBgn0028855	5510	4475	4938	3697	4382	2410
FBgn0028911	0	0	0	0	0	0
FBgn0028913	0	1	0	3	0	5
FBgn0011866	0	0	0	0	0	0
FBgn0011865	0	0	0	0	0	0
FBgn0011864	0	0	0	0	0	0
FBgn0011863	0	0	0	0	0	0
FBgn0051835	0	0	0	0	0	0
FBgn0028870	0	0	1	0	0	0
FBgn0028838	0	0	0	0	0	1
FBgn0028868	0	0	0	0	0	0
FBgn0028887	0	0	0	0	0	0
FBgn0013301	0	1	0	0	1	1
FBgn0013300	0	0	0	0	1	5
FBgn0032554	0	0	0	0	1	0
FBgn0032553	1	0	0	3	0	0
FBgn0028886	1234	522	761	281	1043	72
FBgn0028866	1	1	3	0	3	2
FBgn0032549	17	28	24	14	36	31
FBgn0028537	6362	9258	8904	8201	11545	9493
FBgn0040228	212	225	209	239	266	196
FBgn0028926	239	309	255	324	356	432
FBgn0260446	1425	1434	1301	1273	1705	1053
FBgn0053310	0	0	0	0	0	0
FBgn0041713	2487	2354	2640	3885	4308	2954
FBgn0004837	383	854	515	741	555	1224
FBgn0028879	1498	1900	1532	1893	1785	1980
FBgn0028878	142	204	138	186	156	199
FBgn0001978	2860	3691	2991	3500	3661	4439
FBgn0028862	693	695	685	612	752	794
FBgn0028516	533	824	707	592	712	1105
FBgn0028888	293	314	242	252	374	258
FBgn0028889	0	0	0	0	0	0
FBgn0024183	15898	24009	17531	18598	18518	23085
FBgn0010422	1122	1590	1212	1604	1547	1888
FBgn0000317	6061	9388	7002	8311	7198	11413
FBgn0001977	1231	1756	1411	1460	1579	1533
FBgn0051832	46	9	45	25	65	26
FBgn0028853	0	2	1	1	1	0
FBgn0011239	0	0	0	0	2	0
FBgn0028852	5	36	27	17	14	22
[truncated: 15,875 more rows]
