# Supplementary material for: Drosophila embryos allocate lipid droplets to specific lineages to ensure punctual development and redox homeostasis
Source: PLoS Genet. 2023 Aug 14;19(8):e1010875. doi: 10.1371/journal.pgen.1010875 (PMC10449164; doi:10.1371/journal.pgen.1010875)
Supplement: S7 Table — The counts for the genes detected in dPLIN2-/- and wild type. The columns from left to right show the Flybase gene name, the estimated counts for dPlin2 replicate 1, the estimated counts for dPLIN2 replicate 2, the estimated counts for dPlin2 replicate 3, the estimated counts for wild type replicate 1, the estimated counts for wild type replicate 2, the estimated counts for wild type replicate 3. (XLSX) [file pgen.1010875.s007.xlsx]

## Sheet: Sheet1
Column1	as.integer.LSD2_1.est_counts.	as.integer.LSD2_2.est_counts.	as.integer.LSD2_3.est_counts.	as.integer.Wt_1.est_counts.	as.integer.Wt_2.est_counts.	as.integer.Wt_3.est_counts.
FBgn0031081	2207	2258	2012	1764	2294	1904
FBgn0052826	0	0	0	0	0	0
FBgn0031085	0	0	0	0	0	0
FBgn0062565	0	2	5	0	5	1
FBgn0031088	9	14	6	4	2	0
FBgn0041626	0	0	0	0	0	0
FBgn0040784	5	2	5	2	12	10
FBgn0031086	1	0	0	0	1	0
FBgn0031082	0	0	0	0	1	0
FBgn0031080	87	126	82	43	127	74
FBgn0052821	0	0	0	0	0	0
FBgn0053217	936	891	1150	1108	1274	1419
FBgn0052350	835	840	733	959	982	1001
FBgn0024733	60279	52959	60492	66633	76870	73351
FBgn0040372	3216	2727	4014	3105	3056	3737
FBgn0000316	1177	905	1420	1320	1251	1673
FBgn0024989	19938	21108	8719	17496	21257	7398
FBgn0040371	0	0	0	0	0	0
FBgn0029521	0	0	0	0	0	0
FBgn0004034	2842	3447	1996	0	1455	0
FBgn0000022	0	0	0	0	0	3
FBgn0004170	0	0	0	3	0	18
FBgn0002561	0	0	6	6	6	13
FBgn0000137	152	69	299	300	220	403
FBgn0029522	142	110	148	157	201	212
FBgn0052817	22	22	7	10	11	14
FBgn0029524	9	14	27	13	7	14
FBgn0023536	1194	1087	1159	1133	1315	1234
FBgn0023534	190	180	86	74	140	55
FBgn0023535	752	862	863	962	2492	1236
FBgn0023537	3616	4266	3509	2836	4816	3090
FBgn0029525	1153	1126	1334	1083	1361	1803
FBgn0029523	55	61	63	24	50	53
FBgn0010019	3825	3055	2375	3746	4225	3132
FBgn0011822	287	369	287	308	623	192
FBgn0052816	5282	5964	4395	737	993	1013
FBgn0040370	0	0	0	0	0	0
FBgn0040373	850	722	1119	965	968	1251
FBgn0000108	10882	9870	12772	16981	18124	17228
FBgn0025640	660	576	641	682	827	834
FBgn0025635	489	480	592	590	545	760
FBgn0001341	1769	1324	1952	1593	1791	2554
FBgn0003575	3777	3304	3791	3957	3787	4454
FBgn0025634	863	667	761	733	721	934
FBgn0025638	3140	2680	3436	3369	3732	4271
FBgn0040383	1335	1064	1347	1009	1093	1428
FBgn0040382	2997	3163	2819	3016	3518	2966
FBgn0027343	1004	1665	1914	1053	940	1369
FBgn0025621	1697	1650	1738	1568	1698	1984
FBgn0029535	0	0	0	0	0	0
FBgn0026874	45	20	33	31	16	26
FBgn0025616	6	10	6	3	5	6
FBgn0015799	2591	2038	2426	2950	2930	3307
FBgn0025620	26	21	42	15	26	46
FBgn0015288	43518	36444	45959	48347	53962	52013
FBgn0029532	0	0	0	0	0	0
FBgn0029531	2056	2107	7216	2656	1489	8889
FBgn0025639	5071	4188	5990	4941	4682	6378
FBgn0002579	20515	18601	20853	21861	26282	22748
FBgn0026879	1936	1688	2163	2095	2559	2542
FBgn0029529	331	283	312	329	407	304
FBgn0025633	6331	3808	5431	6900	6240	7118
FBgn0040892	0	0	0	0	0	0
FBgn0040341	0	0	0	0	0	0
FBgn0029539	0	0	0	0	0	0
FBgn0040339	204	192	308	314	320	422
FBgn0052815	1523	1377	1370	1612	1555	1416
FBgn0040340	8736	6725	8785	9294	8980	12000
FBgn0040347	99	71	118	97	122	139
FBgn0042146	1	0	2	0	0	3
FBgn0029552	1	0	0	0	2	0
FBgn0040337	20	11	5	0	0	12
FBgn0040398	8110	5467	8441	10890	12661	14376
FBgn0040365	0	1	3	0	1	3
FBgn0040397	1713	2121	2428	1412	1825	1921
FBgn0026143	195	62	26	198	288	208
FBgn0040351	0	0	0	0	0	0
FBgn0040338	5	8	2	4	0	0
FBgn0040350	8	16	8	8	12	7
FBgn0040349	2780	3502	2615	2945	3986	2130
FBgn0040348	725	640	616	699	791	699
FBgn0040346	430	385	515	461	478	624
FBgn0040342	52	83	18	35	75	38
FBgn0040345	7	7	13	3	2	9
FBgn0040343	0	0	0	0	0	0
FBgn0052814	0	0	0	0	0	0
FBgn0040364	601	1643	608	199	1494	106
FBgn0040362	1	0	2	3	2	0
FBgn0040361	18	7	4	5	3	1
FBgn0040360	1849	1041	543	1532	1408	752
FBgn0040359	3562	5644	3081	1182	1503	314
FBgn0040358	34	18	5	40	46	9
FBgn0029568	9	35	10	3	29	1
FBgn0040357	3	0	2	2	3	0
FBgn0040367	2148	1178	369	1706	2138	516
FBgn0025642	19	28	33	12	23	16
FBgn0004650	62	35	30	25	31	26
FBgn0024362	3536	2959	3795	3891	3444	4654
FBgn0024361	1827	2452	1676	1825	2968	926
FBgn0024364	749	609	915	834	846	1384
FBgn0029573	373	371	267	269	346	52
FBgn0024987	4458	3888	3939	3831	3383	5463
FBgn0023169	3841	3411	4090	4163	4690	4633
FBgn0052813	5216	3740	6499	7452	6565	8752
FBgn0024985	1654	1645	1472	1477	1750	1527
FBgn0027794	1655	1302	1723	1729	1845	2138
FBgn0027795	147	80	93	144	108	180
FBgn0024986	746	628	980	784	965	958
FBgn0000826	19	28	25	48	45	59
FBgn0024365	2510	2209	2980	2736	2849	3593
FBgn0024360	1282	1025	1310	1458	1560	1698
FBgn0024366	7867	5779	4020	6750	6732	4145
FBgn0025641	10824	5097	5404	12157	11096	9436
FBgn0052811	0	0	0	0	0	0
FBgn0028550	2013	3024	2715	2008	3658	1853
FBgn0026876	104	73	145	126	174	121
FBgn0040366	108	84	99	90	95	117
FBgn0040363	39	321	188	12	349	7
FBgn0040368	3	3	4	2	4	3
FBgn0026872	145	199	125	109	176	68
FBgn0029580	174	194	206	163	214	224
FBgn0025383	30	125	48	50	92	27
FBgn0025381	2772	2470	2605	2685	2936	2737
FBgn0025394	6120	5968	6607	5707	6083	6354
FBgn0000482	1199	1000	1503	1278	1240	1688
FBgn0001189	1616	1515	1759	1808	1842	2271
FBgn0029587	0	0	0	0	0	0
FBgn0024897	1425	1161	108	665	1016	0
FBgn0025391	2517	3279	3100	1537	3223	935
FBgn0025378	2	0	0	0	3	0
FBgn0023130	782	589	987	893	790	983
FBgn0023530	276	308	247	299	364	240
FBgn0025390	1370	1181	1594	930	1046	1002
FBgn0025393	0	0	14	0	46	0
FBgn0003517	65239	56036	73584	74784	81338	84153
FBgn0044508	0	0	0	0	0	0
FBgn0025382	92	106	75	67	89	61
FBgn0052808	13	39	18	9	50	5
FBgn0027791	428	311	332	473	474	589
FBgn0027793	212	237	117	160	308	125
FBgn0052806	0	0	0	0	0	0
FBgn0026873	508	379	549	522	481	613
FBgn0023513	321	257	202	349	325	379
FBgn0014411	2231	1831	2344	2154	2236	2732
FBgn0023514	1104	967	1369	1232	1284	1591
FBgn0029594	808	712	821	814	903	918
FBgn0023519	914	882	810	830	1052	1052
FBgn0023509	4375	3837	5229	4778	4578	6432
FBgn0023510	1495	1410	1117	1057	1859	548
FBgn0023508	1847	1819	2195	1975	2051	2365
FBgn0023522	638	606	873	716	660	956
FBgn0023521	172	159	332	301	243	406
FBgn0025627	101	0	546	416	45	1139
FBgn0025630	330	314	293	306	383	340
FBgn0025629	533	403	685	654	722	858
FBgn0025628	1940	3327	2468	1926	4117	1490
FBgn0029596	18	3	5	7	14	10
FBgn0025626	976	835	1062	1059	1062	1331
FBgn0025625	2856	2226	2539	2899	2575	3149
FBgn0025631	1827	1647	1968	1713	1851	1731
FBgn0026878	0	0	0	0	0	0
FBgn0000667	33317	29569	30843	32202	37435	31213
FBgn0003964	0	0	0	0	0	0
FBgn0023545	293	246	293	236	244	325
FBgn0023520	204	191	279	257	248	432
FBgn0023512	1166	906	1214	1120	1105	1645
FBgn0023511	1357	1053	1447	1404	1475	1933
FBgn0052801	0	0	0	4	0	9
FBgn0023518	3403	2614	4223	3608	3203	4559
FBgn0026088	505	469	448	482	768	499
FBgn0026089	393	365	414	460	580	505
FBgn0023517	732	570	878	909	824	1114
FBgn0023516	1383	1258	1095	1456	1804	1305
FBgn0023515	137	113	163	131	106	203
FBgn0028969	5336	4407	5847	5549	5477	6901
FBgn0026090	616	456	749	660	722	746
FBgn0029590	0	0	0	0	0	0
FBgn0025624	337	277	266	347	351	450
FBgn0040395	8709	7149	8184	9323	9567	10098
FBgn0000382	3385	3343	3632	2938	3389	3493
FBgn0023507	1306	1571	1490	1709	2298	1062
FBgn0004654	1101	1360	1272	994	1533	1099
FBgn0023540	503	427	629	554	564	690
FBgn0025839	961	871	950	995	1378	1001
FBgn0011576	154	179	143	185	232	259
FBgn0015036	75	86	52	99	168	98
FBgn0003116	218	216	252	234	270	274
FBgn0040899	226	153	218	209	253	206
FBgn0040900	4	10	8	1	8	4
FBgn0024984	4	4	2	2	3	2
FBgn0023549	3668	3273	4291	3940	4326	5602
FBgn0029606	15	6	22	36	30	46
FBgn0003048	4659	3659	5819	4588	4314	6508
FBgn0000810	1188	1099	1453	1401	1267	1628
FBgn0023523	7	14	17	23	16	27
FBgn0023527	910	786	1130	936	1087	1426
FBgn0040391	15	0	2	0	0	12
FBgn0053218	0	0	0	0	0	0
FBgn0003079	1531	1431	1863	1731	1794	2128
FBgn0003159	1603	2085	1626	879	1645	883
FBgn0040389	697	555	658	700	760	747
FBgn0044047	812	689	1129	404	587	878
FBgn0040392	40	18	41	18	30	43
FBgn0023526	4530	3770	4601	4024	3852	4124
FBgn0023529	9807	8233	11007	11069	11625	16101
FBgn0023528	3454	2943	3820	3607	3303	4430
FBgn0027296	517	462	551	467	488	625
FBgn0023524	897	885	833	777	917	869
FBgn0023525	234	182	177	210	231	178
FBgn0000377	1140	936	1295	1328	1318	1567
FBgn0001330	771	661	970	769	932	1256
FBgn0004397	8736	8048	8880	8730	10484	9284
FBgn0023550	0	0	0	0	0	0
FBgn0029603	0	0	0	0	0	0
FBgn0023542	1235	1086	1365	1248	1403	1621
FBgn0023541	24	81	0	8	179	2
FBgn0005670	516	597	334	193	634	122
FBgn0004655	4232	3307	4402	4514	3935	5070
FBgn0013432	555	483	609	659	727	722
FBgn0004861	4994	3483	5318	4815	3831	5563
FBgn0004860	2444	1688	2757	2731	2178	3474
FBgn0040394	1632	1360	1876	1709	1708	2214
FBgn0040376	133	138	87	106	141	58
FBgn0040066	1416	1025	1747	1523	1380	2122
FBgn0001404	3793	3400	4103	3622	4011	4879
FBgn0040336	381	391	253	422	591	379
FBgn0040333	17	25	3	3	8	9
FBgn0040334	1060	822	1082	1124	1087	1359
FBgn0029629	3550	3257	4259	4302	5143	5156
FBgn0011566	301	283	280	314	369	365
FBgn0011606	406	338	494	330	286	582
FBgn0040375	245	255	309	293	318	299
FBgn0040377	643	572	491	579	844	458
FBgn0040388	2256	1552	2372	2405	2130	3283
FBgn0003714	822	645	880	810	1140	872
FBgn0001150	64	73	61	57	42	72
FBgn0052797	0	2	5	2	2	1
FBgn0040385	24	19	35	35	17	50
FBgn0003371	14258	12455	14745	14428	13607	16790
FBgn0003068	236	113	173	242	206	250
FBgn0024993	94	63	82	94	76	120
FBgn0024996	1306	1036	1365	1336	1385	1584
FBgn0024997	52	101	57	50	358	48
FBgn0024991	168	158	274	225	216	240
FBgn0000928	107	107	87	86	62	132
FBgn0000927	29	27	16	17	8	20
FBgn0000520	583	496	646	618	673	801
FBgn0024975	179	176	234	191	192	277
FBgn0040356	0	0	0	0	0	0
FBgn0003996	1410	1205	1267	674	721	799
FBgn0040384	1729	2065	2198	1532	1883	1880
FBgn0024980	208	294	246	248	464	187
FBgn0000376	1109	1029	1246	1074	1068	1325
FBgn0024973	1004	878	1161	1083	1219	1352
FBgn0024998	796	610	873	809	807	1091
FBgn0024995	22	36	19	28	74	37
FBgn0024994	1610	1278	1863	1496	1490	2109
FBgn0024992	2047	1839	1657	2025	2291	1932
FBgn0000092	15	8	10	5	7	5
FBgn0025838	2	9	9	3	1	2
FBgn0011276	142	116	186	215	197	223
FBgn0004647	6332	5312	10317	6827	5647	10661
FBgn0040396	456	336	435	423	530	473
FBgn0000479	2881	2676	2692	2470	2825	2376
FBgn0002933	0	0	0	0	0	0
FBgn0003374	17	13	0	0	0	0
FBgn0029660	4	0	0	0	0	0
FBgn0029662	1535	1032	805	1827	1946	1135
FBgn0029661	5	0	0	0	0	0
FBgn0029659	61	31	58	76	90	65
FBgn0029658	0	0	0	0	0	1
FBgn0052493	0	0	0	0	0	0
FBgn0029657	0	73	111	0	0	15
FBgn0029656	0	0	0	0	0	0
FBgn0003086	0	0	0	0	0	0
FBgn0010296	0	0	0	0	0	0
FBgn0010295	0	0	0	0	0	0
FBgn0010294	0	0	0	0	0	0
FBgn0040393	2	487	140	0	969	0
FBgn0000644	19	14	23	20	28	20
FBgn0028746	400	406	357	355	395	412
FBgn0040355	0	0	0	0	0	0
FBgn0052793	373	134	318	315	237	386
FBgn0029642	0	0	0	0	0	0
FBgn0025645	0	0	0	0	1	0
FBgn0029643	0	0	0	0	0	0
FBgn0029644	0	0	0	8	4	2
FBgn0029645	0	0	0	0	0	0
FBgn0029646	0	0	0	0	0	0
FBgn0029647	0	0	0	0	0	0
FBgn0029648	498	318	393	642	678	571
FBgn0028369	3596	2779	4461	3146	2865	3867
FBgn0029649	0	0	0	3	0	0
FBgn0003285	3152	2490	3576	3151	2744	4047
FBgn0025644	0	0	0	0	0	0
FBgn0029639	1087	759	465	815	1066	484
FBgn0040354	92	51	161	51	29	88
FBgn0040353	0	0	0	0	0	0
FBgn0040352	3	0	4	12	4	23
FBgn0029664	429	426	445	586	621	607
FBgn0029666	1064	1019	1273	1116	1152	1283
FBgn0029669	0	0	0	0	0	0
FBgn0052792	2	0	0	4	2	17
FBgn0044046	3	5	3	4	8	2
FBgn0023215	3791	3087	4814	3723	2989	5132
FBgn0015286	5375	4505	5423	5900	5993	6265
FBgn0023216	348	331	390	338	373	400
FBgn0029672	535	462	753	618	719	864
FBgn0052791	252	141	265	270	282	215
FBgn0029667	291	195	234	281	409	225
FBgn0029665	634	512	678	679	944	758
FBgn0029663	446	533	340	300	394	250
FBgn0052785	0	0	0	0	0	0
FBgn0025118	0	0	0	0	0	0
FBgn0028491	4415	6240	5525	5021	8320	4388
FBgn0029681	40519	15690	15017	50192	52371	32400
FBgn0029686	327	315	289	234	223	357
FBgn0052786	15	15	11	5	0	0
FBgn0052783	66	40	28	41	34	57
FBgn0029687	6637	5722	7247	7568	7637	9047
FBgn0029690	1137	2157	1205	228	1326	41
FBgn0029689	437	357	489	463	556	577
FBgn0029688	8719	6951	8753	9756	9571	11304
FBgn0029685	862	822	780	773	840	760
FBgn0019661	24004	25988	10349	9642	11074	18914
FBgn0029694	0	2	2	2	1	4
FBgn0000221	148	139	193	196	194	231
FBgn0026084	3594	2810	4634	3960	3177	6420
FBgn0026085	36	40	32	32	31	45
FBgn0026083	6822	5584	7383	6571	6641	7762
FBgn0066114	838	699	871	932	825	1068
FBgn0029697	17	2	6	6	12	8
FBgn0029701	0	0	2	2	1	0
FBgn0029702	1	0	1	0	2	2
FBgn0029706	1251	1209	1352	1297	1344	1603
FBgn0029707	5	2	3	6	4	5
FBgn0029705	0	0	0	0	0	0
FBgn0040907	207	190	253	237	270	264
FBgn0002707	261	243	354	363	305	394
FBgn0040906	4	7	2	5	2	2
FBgn0029703	0	0	3	4	3	1
FBgn0040905	0	0	2	0	0	0
FBgn0040904	0	0	0	0	1	2
FBgn0029700	0	2	0	0	1	4
FBgn0052774	10	6	6	10	12	8
FBgn0041252	2	2	4	2	5	2
FBgn0029696	1	0	0	0	1	0
FBgn0000635	22532	17564	23441	20311	19629	24608
FBgn0026080	557	468	619	668	715	754
FBgn0026079	2118	1565	2181	2037	2239	2848
FBgn0004832	224	146	216	225	239	284
FBgn0029693	1369	1158	1555	1393	1327	2026
FBgn0000179	2325	1576	3030	2472	1958	3277
FBgn0029708	611	783	564	565	774	521
FBgn0029709	3584	2789	3941	3521	3583	4718
FBgn0029710	366	276	297	284	293	353
FBgn0029712	36	23	13	15	6	6
FBgn0029714	364	297	387	363	437	464
FBgn0029716	125	71	29	8	8	7
FBgn0022768	5948	4627	5861	5719	5320	6755
FBgn0029715	2268	1976	2681	2404	2940	3145
FBgn0029713	381	353	395	376	308	415
FBgn0029711	1174	1157	1355	1223	1138	1424
FBgn0003210	2223	1804	2190	1933	2106	2528
FBgn0052773	264	233	304	236	230	321
FBgn0011760	11851	11659	11710	11482	13289	12705
FBgn0028325	4132	4489	4249	4613	6380	4054
FBgn0029722	12	11	14	2	6	1
FBgn0029727	3	8	4	2	3	2
FBgn0029729	0	1	1	0	0	3
FBgn0029730	0	0	0	0	4	0
FBgn0029733	22	17	12	10	4	9
FBgn0052772	2426	1897	2315	2372	2092	2801
FBgn0029737	780	736	828	885	969	824
FBgn0004368	4698	3583	4195	4156	4077	5007
FBgn0029740	0	0	3	0	0	0
FBgn0061196	4	0	2	0	0	3
FBgn0029728	19	20	21	18	12	22
FBgn0029726	2	5	6	0	0	0
FBgn0029725	0	1	0	0	0	1
FBgn0025679	17	10	14	13	23	15
FBgn0029724	0	0	0	0	1	1
FBgn0029745	0	0	0	0	0	0
FBgn0029746	10052	8209	10178	9256	9342	10766
FBgn0003449	790	688	1005	973	949	1210
FBgn0011761	13	13	20	7	17	15
FBgn0029753	4	1	0	0	1	4
FBgn0029755	853	697	1029	906	942	1307
FBgn0014024	1251	1029	1270	1334	1355	1526
FBgn0029754	26	30	15	36	35	28
FBgn0029752	8	3	2	7	7	3
FBgn0029751	13	8	6	7	11	13
FBgn0029750	0	0	0	0	0	0
FBgn0029747	0	0	0	0	0	0
FBgn0052767	4631	3874	4765	4448	4006	5301
FBgn0026751	230	235	250	149	147	226
FBgn0010014	1792	1708	1559	1756	2297	1430
FBgn0029761	6009	4539	4930	5619	5838	4479
FBgn0029763	3006	2549	3243	2837	3093	3840
FBgn0029765	22	45	41	7	65	7
FBgn0029766	411	558	579	403	479	198
FBgn0029768	531	599	427	278	490	175
FBgn0029770	0	2	5	0	1	0
FBgn0029771	1827	1762	2117	2268	2640	2148
FBgn0026702	213	157	273	205	191	359
FBgn0004687	5165	4500	5298	6286	6327	7206
FBgn0029778	468	326	508	533	485	670
FBgn0052762	0	1	0	0	3	2
FBgn0029769	18	49	36	37	42	28
FBgn0029762	165	289	165	128	284	122
FBgn0029756	578	498	661	597	637	714
FBgn0028474	2609	2272	2976	2714	2850	3405
FBgn0029785	27122	24513	27023	28581	33524	30978
FBgn0003747	4	8	19	16	15	23
FBgn0000394	1030	875	1019	896	1083	1100
FBgn0029791	1604	1231	1719	1412	1282	1534
FBgn0029795	0	0	0	0	0	0
FBgn0029798	407	273	288	397	429	429
FBgn0029799	38	24	29	40	44	47
FBgn0029801	4041	2489	2811	3877	3409	3336
FBgn0029809	4	3	7	1	3	1
FBgn0029810	474	493	450	783	949	516
FBgn0029811	8	11	13	3	40	2
FBgn0029812	0	0	1	1	0	6
FBgn0029814	1217	1720	1111	1030	1379	749
FBgn0052761	0	0	0	0	0	0
FBgn0029816	0	0	0	0	1	0
FBgn0029817	0	0	0	0	0	0
FBgn0029820	4845	5369	5599	4732	6563	3898
FBgn0029821	156	76	77	154	208	294
FBgn0029822	1070	893	1306	1158	1085	1393
FBgn0029823	3615	3140	3637	4068	4685	4812
FBgn0029819	1385	1221	1339	1366	1456	1500
FBgn0014340	503	378	416	422	384	571
FBgn0029818	1003	773	1174	1130	1122	1369
FBgn0029813	84	137	72	63	85	47
FBgn0029807	71598	23694	7781	53587	57613	23858
FBgn0029804	5615	2619	3923	8129	6801	7532
FBgn0013987	3504	3223	4089	3618	3867	4490
FBgn0029800	190	171	211	215	208	207
FBgn0261383	3746	3091	4103	3906	3605	4544
FBgn0052758	3481	2764	3094	3470	2978	3685
FBgn0053080	359	509	260	552	924	364
FBgn0027564	658	596	751	646	862	841
FBgn0029789	1428	1225	1429	1402	1343	1632
FBgn0046687	2593	1745	2600	2886	2828	3095
FBgn0015794	1213	1081	1334	1352	1475	1333
FBgn0029783	326	271	300	269	279	238
FBgn0029824	1321	1423	1461	956	1297	1179
FBgn0029825	193	197	210	167	191	196
FBgn0052756	273	246	216	194	187	302
FBgn0029826	111	159	149	44	306	102
FBgn0052755	8	7	7	6	12	11
FBgn0029827	2	42	11	6	167	2
FBgn0029828	13	104	47	4	33	9
FBgn0029830	3902	3001	4033	3926	3663	4393
FBgn0029831	1515	1973	1473	1710	2364	1982
FBgn0029833	794	623	877	812	928	1027
FBgn0029834	2514	2118	2367	2141	2301	2568
FBgn0029835	1638	1031	1306	1740	1494	1644
FBgn0029843	525	398	426	623	625	476
FBgn0029849	448	911	721	391	1196	531
FBgn0003514	4108	3950	4532	4815	4832	5956
FBgn0029848	13	6	12	20	87	4
FBgn0040069	0	0	0	2	2	2
FBgn0052751	0	0	1	0	0	0
FBgn0052750	372	298	320	236	257	292
FBgn0026060	2013	1727	2400	2287	1947	3053
FBgn0029840	1818	1395	2042	2017	2132	2335
FBgn0029839	60	111	80	46	101	24
FBgn0029838	4613	3148	1861	4159	4218	2063
FBgn0029837	885	644	681	1143	1260	1072
FBgn0003302	208	206	322	321	312	342
FBgn0029003	3133	2376	4177	3731	3349	5045
FBgn0027546	196	119	202	230	237	290
FBgn0005390	29	28	26	33	46	40
FBgn0029851	21	214	96	8	271	9
FBgn0015818	770	550	814	786	709	947
FBgn0029853	0	0	0	0	0	0
FBgn0028982	8772	6844	9912	8775	8593	11196
FBgn0029857	641	555	552	598	710	720
FBgn0029858	208	177	218	280	296	325
FBgn0029861	1071	908	1291	1117	1008	1453
FBgn0029863	200	606	519	191	718	123
FBgn0029864	2944	2490	2746	2715	2824	2970
FBgn0029866	4838	2683	5269	5742	4245	7190
FBgn0029867	1922	1787	1995	2039	2194	2463
FBgn0052748	0	0	0	0	0	0
FBgn0029873	837	705	920	823	842	1147
FBgn0014031	536	855	671	293	658	333
FBgn0000524	1478	1208	2058	1600	1410	2217
FBgn0014026	61526	55025	62191	72001	86883	79090
FBgn0029874	281	221	324	262	272	363
FBgn0003139	1239	1115	1405	1397	1433	1930
FBgn0003655	8	4	8	7	7	9
FBgn0016974	11	22	8	0	3	4
FBgn0029868	2501	2173	2456	2533	3269	2546
FBgn0043796	627	534	728	658	653	859
FBgn0028685	2467	1880	2660	2678	2884	3157
FBgn0026015	1452	1135	1482	1707	1545	2224
FBgn0031287	264	251	330	254	315	404
FBgn0020304	9315	5749	6569	9318	8758	8927
FBgn0031286	382	271	364	417	436	477
FBgn0031284	195	185	160	203	240	146
FBgn0031283	0	0	0	0	0	0
FBgn0031281	362	275	389	353	315	459
FBgn0000442	305	823	436	231	803	214
FBgn0026438	788	1137	483	491	770	304
FBgn0040106	0	0	0	1	1	2
FBgn0004611	4750	4514	5054	4986	5351	5801
FBgn0053127	180	534	150	234	719	74
FBgn0000061	1062	833	1207	1282	1240	1311
FBgn0003278	1112	1015	1407	1278	1439	1810
FBgn0002593	43052	41119	44163	42921	48171	46888
FBgn0031254	36	33	29	38	28	28
FBgn0031255	152	89	142	161	152	158
FBgn0004583	5553	4596	6837	5615	4903	8045
FBgn0031256	2431	1962	2913	3328	3381	4224
FBgn0031257	1656	1243	1642	1964	1772	2190
FBgn0027592	1683	1387	2214	1657	1364	2169
FBgn0003963	3403	2728	3894	3526	3209	4376
FBgn0031263	390	477	394	366	508	335
FBgn0031265	738	650	745	906	872	1108
FBgn0031266	3224	2600	3815	2883	2834	3665
FBgn0031268	3056	2687	3661	2878	3014	3786
FBgn0023489	18	15	20	25	20	27
FBgn0010323	131	168	173	142	158	191
FBgn0013323	8	5	9	6	10	6
FBgn0031267	165	152	180	175	244	151
FBgn0021874	1048	760	1110	1146	1246	1434
FBgn0031264	9	10	14	14	8	10
FBgn0005660	252	161	245	274	259	299
FBgn0031260	8649	7031	10541	9945	9727	13676
FBgn0010602	3438	2912	3750	3705	3731	4638
FBgn0043364	781	1026	602	1109	1792	1136
FBgn0031258	3054	2526	2898	2576	2544	2845
FBgn0015924	1298	1293	1402	1425	1758	1844
FBgn0031253	74	51	90	111	101	143
FBgn0031252	187	89	145	154	199	249
FBgn0031251	1533	1305	1593	1299	1471	1575
FBgn0031250	2223	1847	2450	2287	2325	2712
FBgn0051921	0	0	0	0	0	0
FBgn0031249	8	279	0	5	730	94
FBgn0031248	0	25	0	0	58	0
FBgn0067779	3658	2766	3430	3672	3478	3540
FBgn0031213	2862	3081	2458	2534	3196	2188
FBgn0031214	32	41	19	19	28	25
FBgn0031216	4314	3611	5274	4493	4308	5740
FBgn0031217	976	880	929	1046	1187	1283
FBgn0001142	16290	13981	12745	14695	17018	15188
FBgn0031224	321	272	320	352	377	407
FBgn0031228	3463	3317	3349	3049	3990	3209
FBgn0031229	1191	1067	1547	1429	1368	1906
FBgn0031231	1333	1076	1171	1427	1594	1585
FBgn0031233	751	709	680	772	826	848
FBgn0031235	0	0	0	0	0	0
FBgn0031240	0	0	0	0	0	0
FBgn0003444	829	692	1017	825	826	1194
FBgn0031247	265	244	245	289	311	336
FBgn0024352	2675	2221	2947	2714	2876	3596
FBgn0020622	1651	1511	1704	1408	1688	1781
FBgn0017457	1170	874	1379	1236	1269	1585
FBgn0025686	0	0	0	0	0	0
FBgn0031245	4308	3832	5051	4692	4526	5802
FBgn0031244	620	522	553	577	705	771
FBgn0031238	1465	1243	1465	1636	1607	1647
FBgn0031239	2192	1806	1750	1880	1866	1948
FBgn0031232	575	464	277	619	686	381
FBgn0031227	100	107	147	154	88	214
FBgn0051974	0	41	10	32	103	71
FBgn0051975	0	0	0	0	0	0
FBgn0051976	0	0	0	0	0	0
FBgn0031219	0	87	41	0	0	0
FBgn0026787	1430	1363	1588	1412	1518	1617
FBgn0002931	274	247	226	283	344	355
FBgn0051973	13503	12920	8035	9983	13680	5254
FBgn0031209	226	206	138	141	185	22
FBgn0002121	23435	24409	22812	23952	27927	23816
FBgn0036970	33	20	19	19	10	23
FBgn0036974	9272	8003	9090	9713	10334	11699
FBgn0036975	1146	1115	1660	2042	2226	2668
FBgn0024887	761	583	899	741	843	1058
FBgn0036977	5	3	3	7	15	9
FBgn0001259	233	156	460	217	173	485
FBgn0036979	373	211	286	390	390	375
FBgn0036980	937	930	880	689	707	826
FBgn0036985	1978	6600	4656	242	1564	99
FBgn0036991	355	314	408	399	352	444
FBgn0036993	633	715	602	526	729	513
FBgn0036996	0	70	0	0	87	0
FBgn0036997	12	31	8	5	28	5
FBgn0036998	609	558	578	733	835	672
FBgn0036999	1120	823	1046	1078	1287	1237
FBgn0037001	5638	5337	5041	5800	7659	5868
FBgn0052425	1964	1622	2224	1751	1753	2096
FBgn0037003	0	0	0	0	0	0
FBgn0037004	0	0	0	0	0	0
FBgn0037005	0	0	0	0	0	0
FBgn0037009	899	683	932	919	896	973
FBgn0037011	673	643	625	650	872	756
FBgn0037013	0	0	0	0	0	0
FBgn0001323	1014	857	1341	1188	1051	1725
FBgn0037012	250	431	216	244	469	163
FBgn0037008	273	243	288	267	363	316
FBgn0037007	8291	7006	9025	7857	8026	8800
FBgn0037000	692	1812	937	444	1151	360
FBgn0052428	1919	1985	1955	1863	2048	1584
FBgn0036995	580	533	317	455	635	264
FBgn0036994	299	263	276	212	277	323
FBgn0036992	417	1125	228	122	590	91
FBgn0036990	1004	825	916	1065	1294	1240
FBgn0029158	660	645	731	789	1062	937
FBgn0036988	492	468	549	565	628	738
FBgn0036987	250	256	278	293	299	346
FBgn0036986	700	657	528	629	780	575
FBgn0036984	455	465	318	367	516	353
FBgn0028978	1791	3117	2628	1259	2081	1690
FBgn0027565	549	506	600	539	648	531
FBgn0001247	2538	2538	2502	2497	3001	2818
FBgn0036978	40	49	30	56	36	49
FBgn0036973	434	332	445	437	498	568
FBgn0037014	363	388	234	264	334	168
FBgn0037016	1129	1241	1224	1115	1457	1047
FBgn0040634	77	77	93	103	130	109
FBgn0016696	5265	4796	5810	5753	5910	6379
FBgn0037020	910	920	916	978	1155	983
FBgn0037024	713	786	693	738	970	732
FBgn0037025	440	308	829	458	380	731
FBgn0037027	2504	2047	3266	2718	2627	3579
FBgn0037030	5	7	12	16	19	30
FBgn0040636	220	409	370	264	376	292
FBgn0037031	205	194	201	221	229	265
FBgn0040637	1	0	1	1	0	0
FBgn0037035	0	0	0	0	0	0
FBgn0011591	2594	1749	2834	3001	2307	4065
FBgn0052432	1023	1274	882	859	1208	598
FBgn0027055	458	363	491	505	542	646
FBgn0037026	1323	1089	1472	1364	1170	1758
FBgn0037023	1	1	2	0	2	0
FBgn0027364	110	64	91	142	103	179
FBgn0037022	372	332	382	349	424	413
FBgn0037021	2281	1779	2527	2326	2070	2747
FBgn0037019	599	598	561	533	758	576
FBgn0037018	620	498	517	563	692	649
FBgn0037017	214	247	249	270	292	339
FBgn0045474	0	0	0	0	0	0
FBgn0037015	754	905	554	589	955	422
FBgn0001320	693	570	1065	721	523	1116
FBgn0037037	2	0	3	1	0	2
FBgn0053283	0	0	1	0	1	0
FBgn0037042	7	4	9	9	10	12
FBgn0037044	12983	6421	6746	13796	12805	12170
FBgn0028402	1031	850	1183	981	1051	1437
FBgn0026179	10342	8709	9290	10278	10125	10562
FBgn0053284	0	0	0	0	0	0
FBgn0037050	700	574	694	844	747	815
FBgn0037057	690	1160	885	830	1552	620
FBgn0037060	1574	1314	1397	1702	1654	1792
FBgn0028427	3595	3283	3439	3401	4110	3503
FBgn0004865	2157	2355	3516	1491	1693	2678
FBgn0037061	232	213	243	246	299	358
FBgn0037059	4	0	2	0	4	0
FBgn0053056	1172	1034	1730	1138	860	1765
FBgn0053054	392	293	305	615	632	524
FBgn0041100	127	139	171	121	154	140
FBgn0024150	1018	1351	675	665	1085	540
FBgn0037051	3480	3103	3627	3306	3936	4300
FBgn0020294	4562	3226	3678	3697	3292	3850
FBgn0053285	0	0	0	0	0	0
FBgn0037045	131	224	174	159	246	193
FBgn0003415	9308	7636	11218	9177	8133	13038
FBgn0053286	12	7	2	5	8	11
FBgn0053287	4	0	1	1	0	7
FBgn0037040	3	1	0	0	2	3
FBgn0037039	0	0	0	0	0	0
FBgn0037038	1	0	0	3	0	0
FBgn0037036	6	8	6	8	10	8
FBgn0037068	64	2503	836	36	1801	127
FBgn0037069	124	2746	902	31	2768	16
FBgn0037071	395	416	363	511	516	493
FBgn0037073	2658	2285	3116	2738	3175	3954
FBgn0052436	134	94	124	88	93	124
FBgn0052437	0	0	1	0	1	0
FBgn0052440	1	0	0	0	0	0
FBgn0053288	0	0	0	0	0	0
FBgn0005694	3239	2762	3209	3453	3448	3916
FBgn0037087	418	338	459	486	503	636
FBgn0037090	0	0	0	0	0	0
FBgn0037092	4947	3937	4788	5318	5451	5576
FBgn0037093	3221	2827	3761	3224	3201	4231
FBgn0037094	11829	8607	11645	13437	12826	14836
FBgn0053289	10	21	7	12	9	4
FBgn0015283	2527	2062	2681	2963	3384	3291
FBgn0028663	1402	1578	1282	1363	2145	1265
FBgn0053290	1	1	2	3	0	1
FBgn0037101	10	5	3	3	0	12
FBgn0052438	356	346	464	398	336	565
FBgn0052441	1856	1655	2095	2067	2209	2407
FBgn0037102	899	814	920	964	1194	1103
FBgn0037099	11525	5238	7344	5258	3701	6578
FBgn0037098	4571	3508	4463	4333	4126	5053
FBgn0029152	1548	1393	1842	1814	1776	2084
FBgn0026371	348	300	519	370	322	479
FBgn0015239	3002	2886	3776	3180	3401	4030
FBgn0037086	1	0	0	0	0	0
FBgn0037085	5	3	6	8	11	5
FBgn0014143	349	277	417	413	361	516
FBgn0037082	211	161	203	191	183	164
FBgn0037081	2641	3523	2515	2028	3492	2059
FBgn0002842	0	0	0	0	0	0
FBgn0037078	9	55	14	4	35	6
FBgn0037076	466	425	375	393	478	346
FBgn0037074	3775	3534	3878	4122	4473	4606
FBgn0003042	1166	958	1183	944	1135	1144
FBgn0037070	584	496	295	646	561	648
FBgn0037067	9	55	37	13	61	11
FBgn0037065	784	1107	528	819	1585	550
FBgn0027945	1421	1118	1468	1583	1872	1934
FBgn0037064	0	3	2	0	2	1
FBgn0037063	724	617	640	641	808	717
FBgn0037106	182	129	150	146	144	164
FBgn0037108	1989	1695	1891	2009	2229	2495
FBgn0037110	169	215	220	209	249	252
FBgn0043783	39	228	236	38	179	68
FBgn0052445	0	2	0	0	0	1
FBgn0052446	686	659	715	621	843	769
FBgn0037115	64	35	64	24	42	52
FBgn0037117	893	798	999	909	924	1153
FBgn0037121	462	356	547	510	643	637
FBgn0037125	16	461	15	2	1565	7
FBgn0037128	10	10	5	4	402	6
FBgn0037131	0	0	0	0	0	0
FBgn0037133	168	170	104	186	181	163
FBgn0000560	53	41	71	67	41	62
FBgn0022936	226	184	261	249	217	315
FBgn0037134	153	173	187	187	178	252
FBgn0037135	10772	9939	10929	11896	13053	13749
FBgn0037139	0	3	1	0	9	0
FBgn0037138	3117	3601	2605	2732	3631	2399
FBgn0046301	719	584	700	784	885	907
FBgn0052448	138	162	160	151	210	158
FBgn0037130	4222	3428	2813	3332	3631	3083
FBgn0037129	0	27	6	5	226	3
FBgn0037127	5	15	8	5	52	17
FBgn0037126	200	114	100	291	273	196
FBgn0037124	6	598	34	0	1520	9
FBgn0037123	8	330	1	6	1857	5
FBgn0037122	17	1092	151	14	1246	10
FBgn0037120	1645	1498	1961	1834	1769	2334
FBgn0052447	3574	2438	2245	3637	3371	3126
FBgn0037116	1485	1522	1776	1527	1595	1862
FBgn0037114	72	43	72	78	81	76
FBgn0037109	1955	1917	2614	2203	2211	2827
FBgn0037107	888	857	876	806	976	818
FBgn0037105	461	423	527	480	561	636
FBgn0037140	1051	970	1135	887	1032	1322
FBgn0037142	1727	1581	1837	1700	1674	1928
FBgn0037143	0	9	3	3	8	4
FBgn0037144	1460	1315	1628	1547	1871	1801
FBgn0029091	435	553	534	339	343	368
FBgn0037146	5599	5093	4154	7494	9559	7730
FBgn0000045	714	653	332	404	398	326
FBgn0004514	330	389	275	366	499	277
FBgn0037149	121	84	227	155	117	187
FBgn0000100	53781	47694	53026	55984	60336	61580
FBgn0004414	1	0	1	0	0	4
FBgn0037151	24	15	30	18	27	21
FBgn0037150	490	426	528	500	468	643
FBgn0027532	3073	2626	3349	3286	2937	3387
FBgn0037147	1	1	0	3	0	6
FBgn0037141	128	122	85	107	98	127
FBgn0052449	0	0	0	0	0	0
FBgn0015075	875	731	946	1029	988	1213
FBgn0004179	5667	5658	5669	5579	6473	6049
FBgn0025702	2242	1886	2147	2387	2319	2698
FBgn0027086	3044	2686	3108	3072	3583	4134
FBgn0052450	0	0	0	0	0	0
FBgn0037162	36	30	46	44	53	57
FBgn0037164	931	760	1144	1229	1261	1538
FBgn0037165	290	469	516	467	765	740
FBgn0037166	685	563	681	703	710	662
FBgn0037167	1	4	3	1	6	8
FBgn0037163	475	808	471	317	533	196
FBgn0004449	28940	23986	30405	29097	30411	34521
FBgn0011771	3285	2789	3898	3189	3082	4167
FBgn0037156	309	298	316	311	346	391
FBgn0028500	2977	2650	3304	2847	3084	3775
FBgn0037169	0	0	0	1	1	2
FBgn0037170	1	0	1	0	1	0
FBgn0037172	0	0	0	1	0	1
FBgn0037174	598	753	751	506	802	503
FBgn0037176	38	106	38	23	71	7
FBgn0037179	162	1921	750	1	1758	12
FBgn0037180	635	5111	2220	0	3820	16
FBgn0052453	163	1631	704	7	1653	5
FBgn0037181	220	430	384	103	348	152
FBgn0052452	388	311	495	376	342	497
FBgn0037185	798	650	1036	829	639	958
FBgn0260481	0	0	0	0	0	0
FBgn0037188	2309	1985	2861	2218	1767	3031
FBgn0052451	5073	4305	5604	4834	4490	6327
FBgn0037191	1	3	1	1	0	5
FBgn0010830	746	673	967	816	799	1073
FBgn0037186	949	737	1082	834	1114	1212
FBgn0037184	297	278	414	396	379	504
FBgn0037183	0	0	0	0	0	0
FBgn0037182	4053	3573	4540	4067	4290	5063
FBgn0037178	32	811	535	41	871	0
FBgn0037177	62	842	393	6	1068	6
FBgn0037175	1	1	1	0	0	3
FBgn0037171	91	78	125	79	73	108
FBgn0037195	3	6	2	1	3	5
FBgn0037197	86	1682	1103	15	484	20
FBgn0053169	469	416	441	485	695	522
FBgn0037200	603	442	564	320	334	396
FBgn0037202	280	187	260	292	319	401
FBgn0037203	846	2260	1606	494	1275	366
FBgn0037204	9	50	27	10	268	15
FBgn0037205	12	6	12	11	10	15
FBgn0037206	1242	1023	1446	1220	1035	1689
FBgn0037207	1890	1362	2222	1877	1794	2653
FBgn0052457	0	3	0	2	0	0
FBgn0052461	5	8	10	5	5	6
FBgn0044324	4795	3864	5991	5553	4586	6771
FBgn0010348	21564	18021	23920	22826	23368	28008
FBgn0020518	0	0	0	0	0	0
FBgn0037199	876	802	884	934	882	1173
FBgn0052459	1	4	8	0	0	0
FBgn0052462	0	0	0	0	2	2
FBgn0052460	0	0	0	0	0	0
FBgn0037397	0	0	1	0	0	0
FBgn0046878	128	434	180	63	591	33
FBgn0037402	14	8	20	7	4	16
FBgn0037405	66	113	206	29	26	70
FBgn0037406	12	17	9	3	4	4
FBgn0051562	0	2	0	0	1	1
FBgn0037408	258	341	178	207	334	133
FBgn0037409	5662	2302	1527	6544	6387	3841
FBgn0037410	3414	3469	2366	3136	3266	2193
FBgn0037411	938	278	165	1039	1175	530
FBgn0037413	667	286	243	900	917	572
FBgn0027527	341936	129933	126412	408519	416893	264246
FBgn0037414	280600	106464	90614	329363	322563	214361
FBgn0037415	21	14	9	16	19	16
FBgn0037416	30083	13356	4196	24775	28357	10966
FBgn0037419	4452	1844	2091	5416	4632	4401
FBgn0037421	711	327	261	955	665	940
FBgn0037422	106	67	60	88	138	117
FBgn0040279	37344	15813	5554	39996	47122	18793
FBgn0037424	43986	23701	16746	38374	38153	24232
FBgn0051561	625	203	59	766	935	264
FBgn0051560	3	0	0	3	0	0
FBgn0037427	7518	3128	3522	8035	6743	7185
FBgn0037428	20190	9316	2546	17684	19408	8146
FBgn0037420	7	9	7	16	35	4
FBgn0037418	4	3	2	0	0	0
FBgn0037412	100	48	28	143	89	62
FBgn0051559	9468	4908	6051	11871	10624	11213
FBgn0046875	1959	2869	1892	370	872	82
FBgn0046876	238	233	168	156	233	152
FBgn0026077	45973	40191	37962	25567	22291	26588
FBgn0037399	3	2	3	1	1	1
FBgn0037398	0	0	2	1	1	3
FBgn0037396	47	57	62	6	14	15
FBgn0037374	4002	3174	3563	3825	4024	4226
FBgn0037375	1116	836	898	1058	1096	1108
FBgn0028690	2826	2364	3088	3104	2985	3623
FBgn0037377	368	345	358	463	432	484
FBgn0037379	985	832	1281	1042	1026	1287
FBgn0037384	229	193	257	260	269	317
FBgn0037386	77	1021	331	40	1376	27
FBgn0037387	126	506	191	67	743	45
FBgn0037388	0	0	0	0	0	0
FBgn0037389	0	0	0	0	0	0
FBgn0028436	269	240	266	321	394	304
FBgn0037395	452	422	161	175	234	12
FBgn0003261	31905	25551	38544	34314	32758	45177
FBgn0010403	5	2	1	3	2	3
FBgn0011281	2	0	3	1	1	2
FBgn0040679	1	0	0	0	0	2
FBgn0037391	1757	2188	1893	1483	1948	1095
FBgn0029088	1105	1053	1037	1031	1089	1317
FBgn0037383	457	377	477	485	524	536
FBgn0037382	647	525	745	666	682	890
FBgn0037378	415	287	398	376	402	403
FBgn0037376	319	266	323	311	331	378
FBgn0037372	381	332	481	405	375	544
FBgn0037329	1231	969	1247	1449	1569	1683
FBgn0011715	1311	950	1440	1344	1343	1609
FBgn0037332	2002	2048	1910	1912	1995	1970
FBgn0051550	3161	2470	3347	3459	3215	3981
FBgn0010051	7674	7056	10166	7199	7074	9362
FBgn0037338	127	106	86	111	108	115
FBgn0037341	1902	1420	1077	1988	2224	1732
FBgn0041191	2479	2169	2425	2476	2769	2875
FBgn0037345	56	57	38	44	47	35
FBgn0037347	737	648	797	960	1011	1021
FBgn0019637	638	486	767	772	737	1052
FBgn0037351	37421	33280	38495	41192	51222	44710
FBgn0051551	5	1	1	7	3	4
FBgn0051549	672	680	647	512	546	584
FBgn0037354	372	467	362	265	644	302
FBgn0037356	746	688	710	821	1062	886
FBgn0037359	164	138	148	214	240	224
FBgn0046222	1227	985	1229	1226	1221	1597
FBgn0037363	3777	3520	4501	4070	4065	4920
FBgn0037368	63	65	84	86	91	121
FBgn0037370	1083	1029	1125	1122	1288	1447
FBgn0027497	2188	1923	2562	2120	2192	2717
FBgn0037371	692	533	795	738	700	972
FBgn0037369	449	439	434	474	542	591
FBgn0004878	1659	1415	2646	1977	1723	2776
FBgn0037365	0	0	0	0	0	0
FBgn0037364	2753	1653	3255	3527	2513	4729
FBgn0010772	4038	3736	4559	4585	4527	5171
FBgn0037360	3377	2862	3781	3669	3649	4344
FBgn0037358	1307	1500	1312	1415	1979	1297
FBgn0027951	5601	4394	6272	6085	5411	8059
FBgn0051548	1188	996	832	1012	1354	1005
FBgn0051546	0	2	3	1	9	1
FBgn0044823	1751	1249	1612	1997	2064	2691
FBgn0037350	349	289	355	363	290	445
FBgn0017550	4250	3525	4796	4542	4653	5516
FBgn0014366	1286	978	1386	1367	1279	1809
FBgn0037344	6795	5404	7856	7223	6466	9453
FBgn0037342	487	387	472	544	574	647
FBgn0037340	402	419	366	471	627	451
FBgn0037339	1053	1007	1026	1094	1220	1313
FBgn0037336	7727	6796	8542	7863	7563	9423
FBgn0010399	1259	1754	1051	831	1467	632
FBgn0051547	886	1911	965	450	1344	328
FBgn0015402	1162	809	1366	1136	1070	1540
FBgn0025825	285	203	329	280	273	347
FBgn0037330	1416	1138	1331	1436	1783	1646
FBgn0037328	22784	20893	22682	24182	27880	25570
FBgn0037327	2202	2044	2319	2311	2458	2502
FBgn0037295	151	176	147	109	165	86
FBgn0037294	1	0	0	0	6	4
FBgn0037297	695	664	744	772	715	933
FBgn0037299	1180	1185	1300	1248	1492	1358
FBgn0037301	1310	1198	1377	1257	1407	1723
FBgn0037304	33	44	32	27	47	29
FBgn0037310	0	0	0	0	0	0
FBgn0051542	9	1	0	4	3	9
FBgn0003275	418	356	560	440	525	612
FBgn0011965	0	0	0	0	0	0
FBgn0037325	0	0	0	0	0	0
FBgn0037324	95	110	64	83	162	59
FBgn0037323	4216	4264	2979	3195	4150	2119
FBgn0037322	0	0	0	0	0	0
FBgn0001311	25596	14008	15024	26821	23915	24204
FBgn0037320	0	0	0	0	0	0
FBgn0037315	1326	1618	1633	1874	2646	2851
FBgn0037312	807	692	946	935	1128	1205
FBgn0051538	0	0	0	0	0	0
FBgn0037307	0	0	0	0	0	0
FBgn0037305	449	349	357	366	443	425
FBgn0260462	10350	10806	10708	9699	11368	11516
FBgn0053293	0	0	0	0	0	0
FBgn0040208	1435	1482	1839	1590	1704	2047
FBgn0037298	804	740	611	595	937	702
FBgn0037296	6	6	8	3	6	5
FBgn0004913	887	846	955	936	949	1202
FBgn0037290	1425	1387	1217	1031	1915	954
FBgn0037293	1157	918	1120	1155	1243	1279
FBgn0040684	0	4	4	2	1	0
FBgn0010313	7050	6402	7502	7493	7097	9159
FBgn0037292	144	128	132	43	56	67
FBgn0037291	28	24	33	14	22	25
FBgn0037288	2	8	2	1	9	4
FBgn0004436	5452	5157	5624	5629	6077	5985
FBgn0004183	0	0	0	0	0	0
FBgn0020280	3	5	9	14	8	20
FBgn0037262	694	588	846	833	772	999
FBgn0037263	112	133	101	66	69	107
FBgn0022981	47	46	52	30	25	41
FBgn0037265	358	337	288	393	391	412
FBgn0010750	1330	1204	1348	1233	1474	1402
FBgn0037279	1997	1698	2918	2166	1878	3121
FBgn0037280	63	50	76	58	73	85
FBgn0037284	0	1	0	0	0	0
FBgn0037283	1	0	1	0	0	2
FBgn0037282	1045	872	1232	1168	1096	1518
FBgn0026417	0	0	0	0	0	0
FBgn0037276	185	131	135	177	176	186
FBgn0037275	833	606	668	890	1006	762
FBgn0027570	16023	12036	15639	16745	15864	19003
FBgn0037270	4415	3632	4609	4881	5416	5880
FBgn0040466	275	235	269	288	259	338
FBgn0037261	5848	4905	6581	6968	6785	8017
FBgn0052945	0	0	0	0	3	0
FBgn0027930	576	431	1244	549	629	1299
FBgn0037232	1306	1098	1359	1274	1573	1527
FBgn0040687	0	0	0	0	0	0
FBgn0037235	861	714	1061	1006	910	1402
FBgn0037238	1076	1430	794	802	1406	719
FBgn0037239	2874	2722	2734	2903	3690	3053
FBgn0037240	15890	13646	19345	15643	13802	21369
FBgn0003882	644	633	604	604	661	620
FBgn0037241	595	559	769	562	597	837
FBgn0037244	0	0	0	0	0	0
FBgn0051528	0	0	0	0	0	0
FBgn0051525	0	0	0	0	0	0
FBgn0037250	1065	810	834	1047	1018	1205
FBgn0037252	3651	2934	3914	3913	3254	4343
FBgn0037254	5	5	9	6	2	1
FBgn0037255	1234	1105	1501	1333	1307	1722
FBgn0051526	0	0	0	0	0	0
FBgn0037260	0	0	0	0	0	0
FBgn0051523	12526	13140	11774	10040	11924	8768
FBgn0051522	33332	32001	22410	21281	25374	11408
FBgn0037251	149	129	150	127	137	152
FBgn0037249	13175	11580	14879	14866	16480	17784
FBgn0037248	2018	1520	2255	1993	2186	2703
FBgn0052944	2688	3003	2332	2093	2393	2080
FBgn0037242	1506	1288	1529	1534	1540	1883
FBgn0037236	719	471	612	662	704	852
FBgn0037231	1976	1868	2039	2147	2144	2428
FBgn0037230	365	1243	629	480	2329	713
FBgn0037213	8193	7791	10537	9030	8482	12745
FBgn0037215	3119	2705	3301	3369	3533	3984
FBgn0037218	3026	2655	3380	3426	3408	4149
FBgn0015331	886	787	1222	1033	931	1448
FBgn0010225	10154	9394	7634	8887	12126	8739
FBgn0037223	380	235	35	256	311	23
FBgn0037224	49852	29699	3208	24250	29271	1341
FBgn0037227	1476	5155	2677	523	2540	79
FBgn0041621	8	12	14	11	7	3
FBgn0037228	1455	1211	1013	1441	2109	1125
FBgn0037229	156	135	100	121	142	86
FBgn0037225	9408	10409	5904	4741	7079	710
FBgn0037220	2412	1748	2473	2668	2368	3072
FBgn0051516	0	0	0	0	0	0
FBgn0037217	3289	3650	1450	2131	3483	603
FBgn0000500	3	7	0	0	3	0
FBgn0031670	1934	1637	2156	2224	2308	2670
FBgn0000299	120072	115260	95056	119903	181204	88496
FBgn0260470	1735	1315	1880	1749	1734	2224
FBgn0031676	641	537	657	726	707	779
FBgn0031682	1046	676	933	981	1555	1062
FBgn0031683	2928	2229	3035	2683	2743	3075
FBgn0031684	710	631	613	677	961	636
FBgn0031681	5883	6384	7337	6035	6332	7551
FBgn0028694	1367	1129	1439	1548	1707	1764
FBgn0031678	257	235	178	195	260	194
FBgn0031677	8	3	5	5	3	12
FBgn0022023	4822	4326	5937	5901	6106	6941
FBgn0031675	862	722	965	1329	1055	1251
FBgn0031673	1932	1531	2177	2241	2233	3008
FBgn0016075	78853	74061	60656	78301	113909	57253
FBgn0031668	389	348	427	403	461	527
FBgn0053113	27721	20012	27109	31717	29866	37036
FBgn0051971	0	0	0	0	0	0
FBgn0046776	0	0	0	0	0	0
FBgn0031693	0	0	0	0	0	0
FBgn0031694	0	0	0	0	0	0
FBgn0031695	5	65	38	54	38	148
FBgn0031696	1212	1106	1417	1271	1152	1543
FBgn0016076	2089	2139	6905	2378	1723	6473
FBgn0015031	1816	1632	1756	1789	2347	1811
FBgn0031701	4	0	2	4	3	1
FBgn0016920	839	991	629	684	883	470
FBgn0016660	675	526	669	845	833	976
FBgn0031703	196	317	222	224	480	381
FBgn0031702	12801	8858	12528	13842	15112	20895
FBgn0031700	2	5	6	2	2	3
FBgn0031698	6062	5000	6911	6231	5313	7437
FBgn0031697	351	466	314	287	403	227
FBgn0000228	1717	1477	1869	1754	1734	2211
FBgn0003716	8235	6885	10135	7699	7632	10008
FBgn0051914	0	0	0	0	0	0
FBgn0031707	66	57	70	82	86	96
FBgn0000318	1226	1219	1203	1110	1548	1227
FBgn0031711	909	734	945	905	960	1096
FBgn0051989	926	839	1123	993	959	1202
FBgn0051648	271	212	190	209	251	266
FBgn0051915	3491	2519	3356	4449	4231	5193
FBgn0002525	14936	12061	19966	18220	15183	25074
FBgn0031717	849	809	1188	1114	989	1742
FBgn0031719	0	0	0	0	0	2
FBgn0031721	0	1	2	1	1	0
FBgn0004620	1603	1249	1284	1689	1721	1801
FBgn0041719	0	0	0	0	0	0
FBgn0031724	5	6	6	3	5	2
FBgn0031728	16	27	3	3	18	10
FBgn0031729	1	0	0	0	0	1
FBgn0051646	368	534	327	259	393	242
FBgn0031725	385	428	289	356	464	368
FBgn0031723	1	0	1	1	0	1
FBgn0031722	1	0	0	0	0	0
FBgn0031720	0	0	0	1	1	0
FBgn0031718	0	0	0	0	0	1
FBgn0014189	4693	3755	5938	5217	5040	6968
FBgn0031716	177	197	135	190	218	173
FBgn0031715	4	7	4	4	5	8
FBgn0031713	717	655	635	765	897	873
FBgn0031710	920	867	1101	1082	1148	1451
FBgn0031708	511	373	519	612	602	637
FBgn0051647	4	4	0	1	5	9
FBgn0031730	404	336	307	459	421	434
FBgn0024191	361	316	424	434	410	575
FBgn0031736	3194	2476	4162	2926	2768	3997
FBgn0031735	0	0	0	0	0	0
FBgn0051912	832	746	801	721	878	743
FBgn0051913	0	0	0	0	0	0
FBgn0031740	473	358	534	500	375	611
FBgn0031741	1108	1087	1020	201	186	166
FBgn0031746	1	0	1	0	0	2
FBgn0043362	5291	4470	6077	5709	5403	7412
FBgn0015381	127	122	104	124	119	117
FBgn0001128	1382	1718	1281	1116	2493	1061
FBgn0031752	1538	1644	1633	1526	1680	1684
FBgn0031753	90	85	100	102	103	120
FBgn0031751	41	34	29	36	30	30
FBgn0031749	0	0	0	0	0	0
FBgn0031747	6	10	16	1	3	5
FBgn0002855	0	0	0	1	0	0
FBgn0002856	0	0	0	0	0	0
FBgn0031745	1501	1230	1574	1530	1450	1829
FBgn0051644	0	1	0	1	0	1
FBgn0031739	167	137	233	216	184	227
FBgn0031738	2858	2630	2766	2419	2782	2638
FBgn0031737	760	5455	3443	79	4305	24
FBgn0031734	1782	2961	2344	0	0	0
FBgn0031733	0	0	0	0	0	0
FBgn0031732	283	254	161	209	218	158
FBgn0031731	0	1	0	1	3	0
FBgn0003980	1	2	2	3	5	3
FBgn0031757	3	2	4	8	12	13
FBgn0031758	9	10	21	28	29	24
FBgn0001942	50769	45740	53915	55617	64932	62712
FBgn0001941	1801	1718	2252	1787	1938	2287
FBgn0031760	1002	880	1127	975	969	1227
FBgn0031763	8	15	3	12	11	17
FBgn0051643	465	383	546	521	574	612
FBgn0031768	386	325	436	417	481	479
FBgn0031769	3255	2495	4675	3856	3004	5469
FBgn0031770	200	453	264	151	407	93
FBgn0031772	246	181	220	212	184	254
FBgn0031774	488	393	464	359	420	501
FBgn0031776	710	572	677	632	866	867
FBgn0051642	0	0	0	0	0	0
FBgn0031784	3	0	6	1	2	13
FBgn0031785	4	1	3	1	2	9
FBgn0040950	75	1396	475	49	2176	31
FBgn0031786	2	0	0	1	4	2
FBgn0051639	0	0	1	1	0	0
FBgn0031782	190	149	235	219	199	282
FBgn0031779	2135	1610	2220	2758	2708	2960
FBgn0031777	180	162	195	189	259	252
FBgn0031775	38	39	30	38	55	27
FBgn0031773	738	676	584	826	883	737
FBgn0031771	5231	5175	4831	5684	7193	5864
FBgn0029161	565	537	526	567	562	674
FBgn0000052	1954	1912	2044	1657	1541	2117
FBgn0031766	57	65	48	37	46	62
FBgn0025742	2627	2112	2743	3031	2738	3642
FBgn0031764	612	500	692	679	725	881
FBgn0001170	490	403	654	609	624	749
FBgn0001089	556	647	626	1177	1306	1250
FBgn0031759	10012	8181	11649	10758	9764	13620
FBgn0000308	27569	20783	29997	31219	28519	38529
FBgn0031756	140	88	93	221	154	271
FBgn0003979	7	1	1	11	6	6
FBgn0040949	2	1	0	1	1	6
FBgn0026755	834	1381	530	717	1536	221
FBgn0031791	100	165	53	13	61	7
FBgn0260452	0	0	0	0	0	0
FBgn0015623	3566	6826	6652	2751	5455	3734
FBgn0031803	6	7	3	5	6	2
FBgn0031805	10	19	7	25	96	35
FBgn0043854	5	3	9	13	20	12
FBgn0031808	0	0	0	0	0	0
FBgn0031811	60	45	35	49	38	51
FBgn0031815	662	665	625	718	831	890
FBgn0031820	3353	2798	3705	3388	3007	3786
FBgn0027496	1790	1488	1934	1968	2076	2444
FBgn0051638	2456	1989	2475	2385	2267	2916
FBgn0031824	451	985	433	252	1131	123
FBgn0031822	272	215	301	375	387	377
FBgn0031818	1078	1013	1358	1243	1164	1429
FBgn0031817	383	364	439	441	660	577
FBgn0031816	3075	2317	3428	3343	2820	4338
FBgn0031814	2890	2496	3521	2421	2280	3087
FBgn0011722	50084	38074	39913	56054	55883	54102
FBgn0031804	1	5	4	15	17	5
FBgn0031801	1495	1685	1214	1908	2492	1429
FBgn0031800	23	12	14	9	39	30
FBgn0031799	1471	1394	1750	1539	1359	1808
FBgn0031792	201	122	232	264	173	332
FBgn0031826	9	6	3	12	5	7
FBgn0051637	3352	2142	2831	3466	3332	3665
FBgn0031830	3398	3105	3063	3367	4960	3356
FBgn0031831	0	0	0	0	0	0
FBgn0031836	2048	1719	2251	2142	2354	2902
FBgn0028467	2150	1637	1881	1847	1971	2323
FBgn0000392	736	650	812	819	790	923
FBgn0031851	939	754	1091	978	1040	1318
FBgn0046704	6837	5717	7081	6962	7011	8009
FBgn0031853	11	5	7	7	3	8
FBgn0031855	212	191	117	179	204	67
FBgn0051910	0	0	0	0	0	0
FBgn0031854	44	59	30	15	32	12
FBgn0025777	1996	1750	2131	2046	1966	2406
FBgn0025595	257	375	298	288	401	258
FBgn0031850	8701	6603	8105	8849	8823	9405
FBgn0031849	9	3	12	13	8	6
FBgn0028703	2506	2132	2056	2414	2645	2422
FBgn0031848	20	12	30	19	23	43
FBgn0000351	9	4	17	6	11	17
FBgn0028990	1966	2527	2695	1951	2741	2542
FBgn0031844	5	3	5	0	7	3
FBgn0051636	90	59	82	146	110	226
FBgn0051633	174	215	174	161	185	173
FBgn0051635	3377	3792	3149	2960	3607	2770
FBgn0051634	743	579	796	736	706	982
FBgn0031837	54	37	17	46	71	24
FBgn0031834	224	190	172	187	214	244
FBgn0031832	424	423	497	499	564	706
FBgn0031829	95	72	149	149	113	200
FBgn0031858	68	64	50	54	61	58
FBgn0051631	0	0	0	0	0	0
FBgn0031860	56	146	56	73	99	126
FBgn0051632	1934	1612	1997	1916	1977	2113
FBgn0017551	575	404	638	564	456	764
FBgn0031866	2274	2451	1965	1800	2216	1441
FBgn0031868	2734	2150	2952	2795	2520	3522
FBgn0004838	35352	29246	40444	36055	34046	46127
FBgn0020616	1483	1281	1783	1624	1564	1935
FBgn0031875	149	113	124	153	209	200
FBgn0031877	196	182	183	262	314	314
FBgn0021944	1474	1116	1721	1551	1676	1723
FBgn0031879	78324	54400	93997	82484	64799	117370
FBgn0016978	2922	2459	3490	3186	3253	4112
FBgn0031878	122	114	202	150	114	281
FBgn0031876	171	148	168	164	198	191
FBgn0031874	76	63	66	63	87	72
FBgn0031873	224	216	298	259	264	350
FBgn0031872	634	589	1141	689	509	1072
FBgn0031871	1313	939	1358	1312	1314	1736
FBgn0031869	5540	4141	3928	4874	5528	4266
FBgn0028554	4729	3756	5567	5552	5227	7429
FBgn0026196	4193	3581	5356	4212	5395	6294
FBgn0052829	0	0	0	0	0	0
FBgn0011737	586	436	554	499	514	572
FBgn0042092	228	220	240	283	249	333
FBgn0031865	383	1120	413	248	1037	158
FBgn0031861	4	3	1	1	3	3
FBgn0042189	1	1	4	2	0	1
FBgn0015776	8002	7323	8453	8619	8638	10535
FBgn0031857	4790	3194	4002	5470	4877	5782
FBgn0031856	17	8	6	22	36	27
FBgn0003046	0	0	0	0	0	0
FBgn0031881	315	299	301	354	386	390
FBgn0031885	1654	1349	1470	1684	1643	1875
FBgn0031887	112	110	67	85	110	62
FBgn0031893	999	925	1026	975	1125	983
FBgn0051909	0	0	0	0	0	0
FBgn0031900	15	11	5	7	13	16
FBgn0031897	4034	4049	4349	3733	4718	4639
FBgn0031896	1175	1035	1062	1043	1251	1260
FBgn0031895	637	491	623	664	644	796
FBgn0031894	24	12	14	13	25	18
FBgn0031888	414	268	380	476	358	480
FBgn0031886	87	78	116	101	89	153
FBgn0051907	0	0	0	0	0	0
FBgn0031882	823	726	775	856	894	991
FBgn0051908	2950	2528	3306	3124	2904	4046
FBgn0031902	484	459	568	509	611	623
FBgn0031903	52	56	89	64	75	93
FBgn0002938	119	92	68	119	108	101
FBgn0031905	36	23	12	17	47	14
FBgn0031907	7213	3022	5727	491	260	711
FBgn0031908	13604	12439	8421	14914	20633	11351
FBgn0031910	1344	760	1188	1225	1192	1378
FBgn0028387	656	569	893	649	645	936
FBgn0031914	5246	4543	5232	6912	10767	8793
FBgn0031918	1686	2431	842	1034	2624	309
FBgn0031920	0	0	0	0	0	0
FBgn0011283	239	367	234	212	374	152
FBgn0045495	61	60	48	26	43	26
FBgn0041247	0	2	0	0	1	1
FBgn0025697	816	632	889	598	677	906
FBgn0031913	4190	4525	4643	3013	3932	5185
FBgn0031909	841	597	1032	776	795	1036
FBgn0031906	53	212	155	40	105	61
FBgn0031904	2005	1499	2081	1880	1975	2405
FBgn0083141	5	3	1	3	8	7
FBgn0031925	3	13	10	7	26	11
FBgn0031926	1314	1167	739	1051	1499	672
FBgn0040299	638	978	438	575	1356	362
FBgn0041181	2016	2919	1831	1243	2028	585
FBgn0031941	0	0	0	0	0	0
FBgn0003961	0	1	0	1	0	0
FBgn0031946	0	0	0	0	1	1
FBgn0031947	1378	1000	1691	1538	1414	1995
FBgn0031951	778	672	854	869	919	1103
FBgn0031952	5129	4073	5525	5076	4480	6230
FBgn0031950	1713	1606	1961	1874	1945	1986
FBgn0031948	3007	2869	2539	3431	4856	3441
FBgn0031942	24	338	104	3	616	5
FBgn0031940	7	59	28	2	90	1
FBgn0014454	17	21	15	1	13	6
FBgn0031939	781	663	1077	481	483	723
FBgn0031937	341	422	655	116	200	214
FBgn0031936	82	65	52	103	124	62
FBgn0031935	8	8	8	19	23	21
FBgn0053296	4	1	2	2	3	2
FBgn0041182	6131	3892	5580	6508	5980	8987
FBgn0031929	311	517	230	366	750	180
FBgn0027515	2663	2235	2292	2482	2662	2297
FBgn0004177	12174	10882	13102	12624	12978	14716
FBgn0031954	0	1	0	0	0	0
FBgn0011861	0	0	0	0	0	0
FBgn0031968	256	169	158	254	308	290
FBgn0031975	13350	13017	9338	6891	11834	10317
FBgn0031977	330	359	454	423	501	574
FBgn0044323	8049	6593	9082	7958	7954	9982
FBgn0031979	54	53	37	57	81	67
FBgn0031981	2673	2340	3404	2903	2696	4050
FBgn0010287	212	191	254	194	277	291
FBgn0013531	128	136	196	137	131	227
FBgn0011230	9159	8657	9990	9553	9825	11607
FBgn0031980	17508	16010	18271	18327	19938	19913
FBgn0031976	383	279	351	312	352	306
FBgn0031974	338	300	356	311	456	352
FBgn0031973	120	236	207	59	323	60
FBgn0031972	339	376	336	352	381	361
FBgn0031970	3511	2253	3151	4920	4036	5325
FBgn0031969	1706	1453	1833	1633	1912	1816
FBgn0053121	0	0	3	2	0	2
FBgn0051902	2	0	1	3	0	1
FBgn0031961	140	126	138	147	136	219
FBgn0031959	466	1664	982	195	966	89
FBgn0045038	132	387	193	94	335	58
FBgn0031957	4446	5360	2642	2728	3841	317
FBgn0031955	1434	1396	1242	1331	1498	1269
FBgn0020618	41057	37316	45926	48774	57898	51287
FBgn0031986	2	1	6	1	6	3
FBgn0031988	1725	1852	1818	1357	1735	1674
FBgn0051606	0	0	0	0	0	0
FBgn0031996	270	227	289	310	358	335
FBgn0031997	192	126	198	224	187	308
FBgn0031999	50	36	32	32	43	34
FBgn0015299	177	144	209	216	260	307
FBgn0032002	314	642	495	174	400	210
FBgn0032003	3	0	0	1	0	0
FBgn0032008	107	220	105	77	196	29
FBgn0011902	0	0	0	0	0	0
FBgn0032013	1814	1458	1470	1814	2019	1663
FBgn0032014	789	564	874	957	853	1180
FBgn0032016	344	262	397	315	352	481
FBgn0032018	1833	1424	1701	1668	1779	2008
FBgn0032020	527	415	488	415	484	405
FBgn0032022	274	374	214	365	546	372
FBgn0032024	171	217	94	85	246	34
FBgn0032025	29	294	163	8	274	6
FBgn0051901	241	503	208	125	443	55
FBgn0032026	1273	1102	1240	1037	1194	1159
FBgn0032021	2482	2892	1975	2201	3172	1773
FBgn0032017	208	163	258	250	242	280
FBgn0032015	3195	2705	3978	3909	4260	5128
FBgn0003502	8123	6737	10243	8697	7840	12432
FBgn0032010	1664	2292	1642	1161	2044	1069
FBgn0028987	0	0	1	0	0	0
FBgn0032006	7652	6693	8099	8515	8945	9434
FBgn0032005	1679	1575	1814	1837	2073	2168
FBgn0032004	37	25	45	71	38	49
FBgn0032000	584	509	601	637	727	738
FBgn0003607	1820	1452	2306	2128	1874	2839
FBgn0031998	1240	885	882	1341	1265	1170
FBgn0031992	483	389	571	537	541	647
FBgn0031990	9222	10153	10309	8260	10147	9443
FBgn0031987	319	346	245	322	428	278
FBgn0031985	4438	3533	4671	4312	4153	5465
FBgn0032029	1577	2007	1255	834	1505	488
FBgn0032030	607	497	615	591	646	668
FBgn0032032	140	125	118	169	163	158
FBgn0032034	129	69	126	103	93	119
FBgn0032036	1385	1399	1260	1400	1482	1466
FBgn0041717	0	0	0	0	0	0
FBgn0032039	0	1	0	0	3	0
FBgn0032040	53	39	13	49	83	19
FBgn0051898	2	2	7	7	1	4
FBgn0020497	3653	3134	4025	3633	3671	4767
FBgn0027932	23324	17557	29456	24360	21639	37815
FBgn0051897	14	21	17	8	12	18
FBgn0053194	0	0	0	0	0	0
FBgn0051896	0	0	0	0	0	0
FBgn0032047	194	174	184	208	178	221
FBgn0032052	639	586	835	726	751	995
FBgn0032054	363	303	379	405	405	451
FBgn0032055	27	18	9	8	24	8
FBgn0016122	9583	6904	10589	11053	9418	13474
FBgn0028394	995	758	869	1057	1119	1063
FBgn0051603	0	0	0	0	0	0
FBgn0011259	10079	7579	10936	9433	8422	11938
FBgn0051895	0	0	0	0	0	0
FBgn0051602	0	0	0	0	0	0
FBgn0051604	0	0	0	0	0	0
FBgn0032053	520	453	539	602	782	628
FBgn0032051	831	680	1004	930	1008	1437
FBgn0032050	1861	1368	2236	2081	2357	3372
FBgn0032048	99	215	105	64	229	29
FBgn0032049	34	244	84	84	705	40
FBgn0051892	0	0	0	0	0	0
FBgn0026718	1512	1570	1446	1303	1702	1431
FBgn0027490	336	262	421	349	316	460
FBgn0001137	687	488	449	539	667	546
FBgn0032042	726	694	830	724	857	887
FBgn0014417	811	671	1375	764	593	1443
FBgn0001084	174	172	284	218	208	300
FBgn0040959	0	0	0	1	0	0
FBgn0040958	0	1	0	0	0	0
FBgn0040098	1	1	0	0	1	0
FBgn0015583	0	0	0	0	1	0
FBgn0032033	269	207	231	288	285	326
FBgn0032031	252	257	315	397	379	418
FBgn0001114	19671	21503	17881	22096	35453	19302
FBgn0051889	0	0	0	0	0	0
FBgn0051890	0	0	0	0	0	0
FBgn0032061	0	0	0	0	0	0
FBgn0032065	0	0	0	0	3	4
FBgn0029123	4794	3668	5335	5218	4468	6516
FBgn0052986	0	0	0	1	0	0
FBgn0052987	0	0	0	0	0	1
FBgn0052988	0	0	0	0	0	1
FBgn0052983	0	0	0	0	0	0
FBgn0032072	0	0	1	0	0	1
FBgn0032069	105	232	171	98	440	57
FBgn0032068	844	2859	1851	606	2473	87
FBgn0032067	35	77	35	19	99	14
FBgn0032066	122	209	220	32	68	6
FBgn0003209	4075	2955	3516	4239	3993	4545
FBgn0004914	2727	2210	2710	2400	2444	2845
FBgn0032059	1342	1161	1217	1430	1576	1411
FBgn0032058	231	105	81	98	163	79
FBgn0051888	0	0	0	0	0	0
FBgn0032057	5	1	6	3	6	10
FBgn0032074	931	1307	642	689	1586	486
FBgn0032075	3202	4403	2458	3085	5673	1751
FBgn0052985	1	1	0	0	6	0
FBgn0052984	12	3	9	8	2	10
FBgn0032082	252	269	728	184	123	275
FBgn0040963	0	0	0	0	0	0
FBgn0032085	50	139	85	3	62	7
FBgn0032086	0	0	0	0	0	0
FBgn0040964	74	64	82	66	60	66
FBgn0015316	220	3471	1606	62	4989	29
FBgn0032087	2465	2297	1412	2991	4414	2009
FBgn0032088	235	352	154	168	410	65
FBgn0032094	1	0	0	0	0	0
FBgn0032095	6	1	1	0	0	1
FBgn0051609	0	0	0	0	2	2
FBgn0032096	2	8	4	5	2	3
FBgn0052982	2282	2675	2396	2093	2748	2253
FBgn0032100	255	260	170	196	316	174
FBgn0032101	622	527	636	682	802	754
FBgn0051708	489	606	423	468	614	448
FBgn0032090	9	0	0	3	0	0
FBgn0032089	0	0	0	0	0	19
FBgn0013746	808	692	769	783	880	914
FBgn0011705	431	451	385	303	422	328
FBgn0032084	285	941	573	225	701	291
FBgn0032083	84	132	90	70	257	67
FBgn0032080	2	0	0	1	1	1
FBgn0032079	1575	1470	1477	1583	1887	1687
FBgn0032078	1103	1125	1389	1244	1331	1524
FBgn0041092	11681	9117	7380	11368	11656	8402
FBgn0032109	3	2	1	0	0	4
FBgn0010314	63	59	98	78	44	95
FBgn0026439	601	2972	1428	237	2004	77
FBgn0032110	0	0	4	3	1	1
FBgn0032111	0	0	0	0	0	0
FBgn0012036	2977	5442	3136	2311	4237	1685
FBgn0032116	597	1229	528	172	950	30
FBgn0011232	1647	1358	1716	1730	1531	1906
FBgn0032119	82	55	108	91	103	114
FBgn0032115	0	0	0	0	0	0
FBgn0032105	218	173	361	210	198	336
FBgn0032104	0	1	0	2	0	0
FBgn0051885	0	0	0	0	0	0
FBgn0002973	3185	3260	4596	2935	3100	3890
FBgn0032123	9034	6654	10098	9311	8715	11448
FBgn0032122	0	0	0	0	0	0
FBgn0032124	167	200	95	105	230	37
FBgn0032125	0	9	4	0	1	4
FBgn0032126	0	3	0	0	0	0
FBgn0032127	4	2	5	3	3	0
FBgn0032131	30	99	49	15	73	30
FBgn0019809	137	123	300	190	112	346
FBgn0040070	8501	7642	7128	9196	13486	7933
FBgn0032135	1203	803	585	1013	1100	809
FBgn0032136	13764	12820	14139	13960	14309	19132
FBgn0053299	20	28	7	18	11	1
FBgn0011207	2944	2113	2614	2660	2872	3256
FBgn0032138	5248	4755	6191	5667	6327	6919
FBgn0051710	0	0	0	787	658	581
FBgn0000273	8932	9516	8083	7547	9032	7948
FBgn0051882	2	0	0	1	2	0
FBgn0032132	82	43	61	52	51	57
FBgn0014179	227	190	544	259	153	536
FBgn0051709	1	0	0	0	0	0
FBgn0028479	4886	4186	3920	6085	6946	6212
FBgn0032129	1169	927	746	1170	1091	978
FBgn0004868	10588	8997	11105	11843	11807	14577
FBgn0032139	0	0	0	18	0	0
FBgn0032140	0	0	0	0	0	0
FBgn0032143	146	319	175	45	168	24
FBgn0032144	677	1195	374	679	1627	264
FBgn0032147	379	253	239	531	585	507
FBgn0032149	233	195	341	205	220	278
FBgn0032169	265	222	323	284	268	390
FBgn0032170	1257	1465	1295	1278	1456	1322
FBgn0032172	2497	1836	2661	2281	1995	3087
FBgn0032171	208	187	247	194	249	203
FBgn0032168	500	346	548	563	596	732
FBgn0063449	183	176	263	185	264	323
FBgn0025881	0	0	0	0	0	0
FBgn0063389	0	0	0	0	0	0
FBgn0063392	0	0	0	0	0	0
FBgn0063391	0	0	0	0	0	0
FBgn0032150	103	104	171	160	147	207
FBgn0011291	184	166	255	205	285	334
FBgn0015035	43	63	27	55	84	60
FBgn0028704	4134	6079	3266	3249	6068	1989
FBgn0000180	466	374	784	594	489	984
FBgn0043456	10126	8117	12916	11007	10137	13474
FBgn0011584	13845	10097	16436	16799	15893	21644
FBgn0032176	0	0	0	0	0	2
FBgn0027600	4703	5192	5031	4511	5137	4707
FBgn0053302	171	1753	717	100	2308	87
FBgn0032178	444	619	325	288	489	151
FBgn0032187	842	1356	546	943	1440	390
FBgn0032188	0	0	0	0	0	0
FBgn0005593	51675	45150	52670	57775	60594	62458
FBgn0032194	885	854	1033	1008	1046	1248
FBgn0032195	677	572	648	799	817	855
FBgn0032198	4893	3919	5323	5818	6835	7827
FBgn0032197	1427	1382	1581	1513	1608	1644
FBgn0032196	659	546	711	688	731	882
FBgn0024320	8109	6278	5874	9915	10533	8182
FBgn0032193	206	196	286	229	218	295
FBgn0032192	323	312	476	315	323	522
FBgn0032191	1202	1123	1281	1300	1357	1358
FBgn0032189	81	72	76	98	118	95
FBgn0028675	2643	2639	1878	2197	3050	1335
FBgn0051874	0	0	0	0	0	0
FBgn0032184	0	0	0	0	0	0
FBgn0032181	84	175	59	36	117	16
FBgn0032175	2	0	4	0	3	2
FBgn0051755	0	0	0	0	0	0
FBgn0051875	194	157	208	190	221	210
FBgn0040965	2	1	1	3	0	0
FBgn0004419	3346	2766	3703	3642	3792	4514
FBgn0051717	370	431	477	438	513	460
FBgn0010407	1009	874	1211	1118	1031	1225
FBgn0032204	374	350	362	323	386	399
FBgn0032205	230	197	238	286	214	258
FBgn0032214	643	639	803	706	719	896
FBgn0032217	3385	3398	3907	3752	4242	4471
FBgn0032219	42	87	56	19	100	16
FBgn0032222	1750	1534	1698	1861	2271	2075
FBgn0032223	1684	1641	1736	1685	1794	1821
FBgn0019932	254	415	363	256	586	328
FBgn0051715	346	280	331	325	395	333
FBgn0032224	673	731	622	687	788	718
FBgn0032225	634	462	813	832	631	927
FBgn0032229	467	530	560	543	634	601
FBgn0003087	41	55	71	43	27	75
FBgn0032230	568	385	532	548	499	621
FBgn0032231	654	582	725	695	705	819
FBgn0032233	866	809	888	1052	1078	1115
FBgn0032234	257	219	287	305	282	330
FBgn0032235	1493	2188	1795	1796	2991	1673
FBgn0032236	995	859	1050	1188	1213	1406
FBgn0051716	6319	5634	6757	6721	6788	7539
FBgn0051718	5	1	1	7	4	8
FBgn0003942	30965	28419	34373	36018	42745	39136
FBgn0025366	0	0	0	0	0	0
FBgn0032243	602	842	816	605	688	784
FBgn0032244	183	112	120	123	125	142
FBgn0032246	1914	1679	2246	2214	2176	2891
FBgn0032247	418	368	393	500	559	517
FBgn0004915	1422	1199	1657	1416	1607	1766
FBgn0032250	343	308	369	381	424	467
FBgn0027052	709	719	793	676	753	760
FBgn0032251	82	79	75	109	99	102
FBgn0032252	4221	4133	2733	3619	4918	2617
FBgn0027611	2223	3050	2576	1701	2957	1518
FBgn0032256	401	311	369	411	441	470
FBgn0026431	228	177	259	224	200	285
FBgn0032260	31	48	13	16	47	11
FBgn0032258	1620	1340	1897	2054	1892	2551
FBgn0051719	3836	4277	3635	2981	3469	2889
FBgn0032253	229	386	315	168	353	143
FBgn0032249	553	483	450	581	660	632
FBgn0032248	472	328	517	463	479	631
FBgn0005683	31	36	31	27	34	47
FBgn0032242	2123	1895	2067	2352	2510	2715
FBgn0004106	341	226	474	444	325	649
FBgn0053303	3733	3010	4507	4607	4272	6067
FBgn0027568	2076	1745	2381	2023	2113	2675
FBgn0032228	27	27	22	22	25	31
FBgn0032221	115	227	159	118	219	92
FBgn0011703	1620	1027	1004	1583	1867	1863
FBgn0032218	2162	2178	1972	2048	2421	1998
FBgn0032216	1642	1475	1939	1850	1892	2209
FBgn0027491	3099	2785	2692	2899	2866	3003
FBgn0032213	3004	2406	2401	2597	4532	3304
FBgn0005322	1929	1431	1797	1861	2030	2096
FBgn0032211	4	4	2	1	1	2
FBgn0032210	1350	1140	1529	1390	1449	1625
FBgn0032209	390	390	463	484	513	580
FBgn0032208	15233	12931	15194	14708	15427	17124
FBgn0003751	9	7	4	2	7	12
FBgn0011305	3120	2323	3569	3370	3214	4342
FBgn0032200	535	514	621	661	668	805
FBgn0000229	3647	2869	3680	3675	3706	4185
FBgn0024248	977	1193	1209	1150	1128	1502
FBgn0032261	406	401	430	537	617	603
FBgn0010398	168	162	198	201	203	294
FBgn0032264	1738	1786	2187	1809	2156	3369
FBgn0032265	1	5	2	3	4	3
FBgn0032266	5	1	0	0	0	2
FBgn0032268	0	0	0	0	0	0
FBgn0051872	4	3	1	1	1	0
FBgn0043825	0	0	0	0	0	0
FBgn0051871	1419	2256	1630	564	1040	243
FBgn0040496	1033	1549	718	585	1210	259
FBgn0032280	2	0	0	0	0	0
FBgn0032281	7	38	10	10	28	7
FBgn0032287	1814	1467	1483	1827	2090	2162
FBgn0032289	52	16	7	38	50	25
FBgn0032290	589	453	567	484	649	637
FBgn0032291	3	4	2	5	10	12
FBgn0032293	212	230	244	274	246	303
FBgn0032295	830	782	886	875	807	1090
FBgn0027550	1208	1095	1191	1407	1335	1620
FBgn0015320	1125	905	1276	1314	1295	1617
FBgn0032297	5961	5163	6720	5687	5822	6585
FBgn0032296	522	471	551	598	553	680
FBgn0032294	0	0	0	0	1	1
FBgn0027868	1224	989	1167	1223	1419	1642
FBgn0032292	1563	1286	1751	1666	1704	1983
FBgn0024740	77	44	67	86	87	125
FBgn0023496	3955	2585	1599	2426	2842	1317
FBgn0032286	189	216	571	341	294	1095
FBgn0032285	4	3	8	6	11	32
FBgn0032284	1390	1472	1233	937	1005	1213
FBgn0032283	1490	1151	2618	981	643	2372
FBgn0032282	526	292	122	361	381	241
FBgn0032271	7	12	12	5	13	4
FBgn0032269	0	0	0	0	0	0
FBgn0032262	32	15	13	46	38	42
FBgn0032299	2525	3457	1356	1063	2218	156
FBgn0051870	0	0	0	0	0	0
FBgn0032303	0	0	0	0	0	0
FBgn0032304	8	0	0	0	26	0
FBgn0027363	2143	1943	2306	2234	2311	2809
FBgn0032311	0	0	2	0	0	0
FBgn0032318	0	0	0	0	0	0
FBgn0032321	664	524	734	699	666	870
FBgn0032322	160	349	262	125	528	183
FBgn0041781	3178	2685	3331	3436	3278	3732
FBgn0026148	348	272	406	367	348	390
FBgn0026147	2478	2120	2472	2309	2420	2872
FBgn0040096	2	3	1	4	0	0
FBgn0023415	0	0	0	0	0	0
FBgn0032331	0	0	0	0	0	0
FBgn0040967	0	0	0	0	0	0
FBgn0032330	2320	2555	3367	2613	2639	3877
FBgn0032329	138	126	181	187	192	260
FBgn0015756	36553	33529	37759	38937	44405	43475
FBgn0000146	241	169	301	223	206	319
FBgn0004872	240	268	162	185	224	261
FBgn0010612	4060	3788	3900	3877	5027	4125
FBgn0000018	145	122	150	137	144	180
FBgn0053129	8490	6335	9931	9994	9230	13608
FBgn0032315	1	0	0	0	1	2
FBgn0032314	1	0	2	0	1	0
FBgn0032313	0	1	0	0	0	1
FBgn0032312	0	1	0	1	0	0
FBgn0024227	171	145	272	172	126	277
FBgn0027453	1178	996	1328	1330	1219	1614
FBgn0069354	6	5	6	7	13	12
FBgn0032305	6679	6255	7093	6383	6405	7246
FBgn0051869	1313	944	1039	1171	1121	976
FBgn0032298	1089	858	1265	1030	1373	1503
FBgn0032335	0	0	0	0	2	0
FBgn0032338	169	168	131	153	231	139
FBgn0032339	555	579	693	626	687	761
FBgn0041246	13	24	24	11	17	9
FBgn0032348	2325	1860	2668	2355	2065	3069
FBgn0040211	281	229	603	336	305	620
FBgn0032354	159	106	207	181	103	233
FBgn0032358	266	265	387	282	269	363
FBgn0020270	589	604	477	912	1258	885
FBgn0040232	361	304	679	465	352	800
FBgn0014076	0	0	0	0	0	0
FBgn0032350	126	157	94	51	170	64
FBgn0010197	19	50	11	29	44	14
FBgn0051867	0	0	0	0	0	0
FBgn0028700	196	108	140	256	264	323
FBgn0032346	263	220	246	311	314	448
FBgn0032345	54	77	63	22	59	28
FBgn0027582	4271	3412	4589	4530	4582	6029
FBgn0032343	875	713	755	764	901	778
FBgn0032341	947	896	886	917	1018	1049
FBgn0032337	2	1	0	0	5	1
FBgn0032336	104	216	94	92	204	32
FBgn0000287	2640	2070	2680	2974	2698	3579
FBgn0003313	537	478	1408	1223	992	2949
FBgn0032362	6091	2794	1910	6659	6799	4210
FBgn0051706	118	248	107	72	141	50
FBgn0028490	1503	1908	1595	785	1356	1435
FBgn0032366	1	0	0	0	0	1
FBgn0032363	7044	4915	6269	7427	6587	8164
FBgn0032360	5	4	4	2	3	2
FBgn0015400	5436	5027	3961	3365	3413	3023
FBgn0032371	0	2	0	0	0	0
FBgn0032372	3	0	1	0	3	1
FBgn0032373	2820	2655	1419	3755	5327	1997
FBgn0032374	6	6	10	3	6	9
FBgn0032375	17	25	26	16	15	21
FBgn0032378	3316	2773	3584	3545	3286	4365
FBgn0020309	12977	11249	15953	13681	12164	17643
FBgn0032377	69	61	74	88	69	71
FBgn0032376	2	0	0	0	0	0
FBgn0032370	2	1	0	0	1	0
FBgn0032368	0	0	0	0	0	0
FBgn0028412	0	0	0	0	0	0
FBgn0051704	0	0	0	0	0	0
FBgn0040968	0	0	0	0	0	0
FBgn0032381	883	347	69	343	357	190
FBgn0032382	17	17	0	0	0	0
FBgn0026392	0	0	1	0	0	0
FBgn0026391	0	0	0	0	0	0
FBgn0026390	3	1	0	0	2	0
FBgn0005664	4	4	6	6	55	12
FBgn0032385	0	0	0	0	0	0
FBgn0032387	70	112	284	225	140	337
FBgn0032390	126	155	217	169	160	194
FBgn0051866	284	244	271	314	366	361
FBgn0051864	404	346	332	339	433	352
FBgn0051865	0	0	0	0	0	0
FBgn0032393	1727	1666	1633	1865	2244	1902
FBgn0014019	32	87	33	11	52	5
FBgn0010497	433	1251	744	453	2081	393
FBgn0042126	9	7	16	23	6	4
FBgn0032402	469	716	578	417	701	549
FBgn0032404	141	140	0	142	0	353
FBgn0032406	40	29	33	51	43	39
FBgn0027505	1411	1194	1426	1383	1394	1728
FBgn0032401	133	178	156	148	185	151
FBgn0032400	6298	8624	7230	3876	3564	3532
FBgn0032399	898	843	2128	1437	586	3003
FBgn0032398	2188	2017	2493	2653	2801	3283
FBgn0032397	1690	1342	1613	1822	2130	2267
FBgn0032395	1003	841	989	1116	1046	1315
FBgn0032394	6110	3673	3471	6396	6720	5145
FBgn0042125	380	342	353	313	399	412
FBgn0042127	44	43	66	73	57	99
FBgn0000588	236	179	207	247	253	259
FBgn0032407	2966	2535	2798	2862	3435	2907
FBgn0028707	53	52	93	91	76	129
FBgn0032409	1392	1175	1748	1605	1548	2122
FBgn0027081	4137	3997	3991	4323	4935	4998
FBgn0032414	2397	2240	7295	2415	1540	6347
FBgn0032416	13	12	7	3	9	4
FBgn0051760	425	626	335	308	576	270
FBgn0051861	0	0	5	0	0	0
FBgn0051860	0	0	0	0	0	0
FBgn0032419	3	3	11	1	7	4
FBgn0032421	1993	1751	2578	1771	1630	2205
FBgn0000114	1922	1680	1659	1892	1933	2028
FBgn0051759	222	158	198	179	196	312
FBgn0051862	1	1	2	1	2	0
FBgn0032424	0	0	0	0	0	0
FBgn0032422	806	2201	1296	217	1021	4
FBgn0032420	1441	1307	1807	1658	1633	2142
FBgn0032415	7	12	7	5	7	13
FBgn0015797	6025	5076	6788	6078	6066	7618
FBgn0029137	186	237	141	157	233	147
FBgn0032408	808	719	947	846	900	1113
FBgn0041195	12	8	17	10	14	17
FBgn0032428	89	60	94	89	77	141
FBgn0032430	775	700	879	900	986	1229
FBgn0020443	9190	7316	10130	10072	10058	13060
FBgn0032435	1958	2250	2049	1875	2733	1632
FBgn0032437	110	245	105	113	267	53
FBgn0032439	1794	1712	2211	1980	2009	2194
FBgn0051858	0	0	0	0	0	0
FBgn0032436	221	118	284	310	298	302
FBgn0032434	0	0	4	2	2	3
FBgn0032433	1072	1416	1451	1203	1930	1312
FBgn0032431	45	45	23	56	44	24
FBgn0032429	628	543	635	643	687	759
FBgn0004394	876	696	1048	1126	882	1390
FBgn0032445	82	94	97	112	82	129
FBgn0032447	508	399	489	518	612	560
FBgn0032451	550	572	578	586	756	709
FBgn0032453	522	582	443	505	811	496
FBgn0015399	2745	2348	2164	2321	2438	2141
FBgn0032457	0	0	0	0	0	0
FBgn0032454	4038	3118	5255	4558	3611	6285
FBgn0032452	4	5	4	4	9	4
FBgn0032450	277	240	272	289	341	401
FBgn0032449	40	81	35	31	139	22
FBgn0032448	0	0	0	0	0	0
FBgn0032446	123	98	156	112	142	202
FBgn0032444	4688	3728	4859	5591	6423	6993
FBgn0032442	0	4	0	0	0	0
FBgn0040509	2	0	0	0	1	0
FBgn0040510	1	0	1	0	0	0
FBgn0040506	1	0	1	0	1	1
FBgn0032462	2	3	4	0	3	4
FBgn0032464	3	4	8	5	0	6
FBgn0021796	3704	2676	3809	3357	3330	4618
FBgn0032470	275	192	328	184	163	283
FBgn0028965	781	721	887	863	816	933
FBgn0032467	4713	3694	5119	4988	4911	6235
FBgn0032465	1162	1048	1246	1157	1197	1518
FBgn0032471	1	1	3	0	0	5
FBgn0028410	3	3	2	0	0	5
FBgn0032473	18	15	29	8	6	17
FBgn0024291	4516	3930	4621	4449	4312	4920
FBgn0032476	525	433	581	567	585	732
FBgn0032477	787	679	870	901	1026	996
FBgn0032478	1	3	0	6	2	1
FBgn0032480	3000	3336	4177	3057	3356	3711
FBgn0032482	3062	2799	3369	2701	3165	3390
FBgn0004192	2	5	2	1	1	1
FBgn0032486	338	282	288	371	392	408
FBgn0032488	902	756	945	942	902	1219
FBgn0032490	1	0	1	0	1	0
FBgn0032491	0	0	6	0	0	0
FBgn0032492	1	1	0	0	0	1
FBgn0027586	5	5	2	3	9	6
FBgn0032494	0	2	0	0	5	0
FBgn0003935	0	0	0	0	2	1
FBgn0032495	151	1008	686	32	469	26
FBgn0051851	1	1	1	2	0	3
FBgn0032499	861	733	1071	956	1016	1208
FBgn0051729	6495	6255	6308	6395	7346	6624
FBgn0032503	44	29	30	43	82	25
FBgn0032505	1	0	0	0	0	0
FBgn0032509	1567	1378	1702	1744	1888	2030
FBgn0051852	291	228	276	269	246	307
FBgn0051855	741	592	763	767	854	1071
FBgn0032513	942	694	865	892	987	1077
FBgn0025724	6721	5212	7578	7073	7091	8574
FBgn0032514	1410	1237	2228	1683	1469	2726
FBgn0032512	874	779	972	899	987	1254
FBgn0032511	1837	1671	1653	1876	2662	1834
FBgn0022069	2549	2122	2983	2689	2968	4019
FBgn0032507	0	0	0	1	2	0
FBgn0032506	1392	1250	1225	1568	1640	1670
FBgn0028406	87	122	125	124	172	139
FBgn0051848	0	0	0	0	0	0
FBgn0051730	0	3	4	1	1	0
FBgn0032493	0	12	2	1	4	2
FBgn0032489	16	15	13	10	10	12
FBgn0032487	250	202	312	261	255	414
FBgn0032485	1642	1426	1814	1692	1689	2010
FBgn0032484	133	136	77	40	96	50
FBgn0004191	4	0	2	0	0	0
FBgn0032483	3	2	1	11	0	0
FBgn0032481	936	797	1017	956	898	1162
FBgn0032479	9771	8362	10132	9396	9205	11661
FBgn0051849	0	0	0	0	0	0
FBgn0032475	1937	1721	2201	2191	2063	2562
FBgn0032474	477	393	503	564	564	534
FBgn0040972	0	3	0	0	1	2
FBgn0032472	13	9	3	9	15	11
FBgn0032517	699	674	859	792	831	1070
FBgn0032521	404	428	443	347	401	325
FBgn0032522	3	0	0	1	0	2
FBgn0026760	114	165	119	95	222	59
FBgn0028942	0	0	0	0	0	0
FBgn0028941	0	0	0	0	0	0
FBgn0028546	3277	3258	3110	2930	3487	2829
FBgn0028513	0	0	0	0	0	0
FBgn0023407	3689	3299	3367	2567	2765	2944
FBgn0032530	0	0	0	0	0	0
FBgn0028943	0	0	0	0	0	0
FBgn0032525	0	0	0	0	0	0
FBgn0032524	1084	922	1125	868	1005	933
FBgn0032523	0	0	0	0	0	0
FBgn0003983	2	1	0	0	0	0
FBgn0032520	30	12	24	7	4	8
FBgn0032519	2	7	4	4	7	7
FBgn0032518	30122	26885	31007	32498	39071	35930
FBgn0032516	481	329	506	474	506	611
FBgn0028527	4368	3679	5645	3915	3710	5540
FBgn0028848	0	0	0	0	0	0
FBgn0051813	52679	42809	47480	60850	62079	48268
FBgn0028541	2977	2446	3346	3110	3035	4003
FBgn0051845	0	0	0	0	0	0
FBgn0024846	1768	1582	1937	1887	2169	2248
FBgn0028539	5728	4741	6670	6222	5832	8139
FBgn0028931	115	74	103	92	124	154
FBgn0028538	4783	3723	4734	4744	4603	5524
FBgn0027844	685	987	592	551	1248	282
FBgn0028919	210	157	219	179	169	236
FBgn0001965	3236	2686	3598	3252	2920	4081
FBgn0015271	109	76	109	120	115	183
FBgn0026373	414	334	490	502	522	532
FBgn0028509	5222	4804	5375	4977	5641	5627
FBgn0028534	0	0	0	0	0	0
FBgn0028533	0	0	0	0	0	0
FBgn0028532	0	0	0	0	0	0
FBgn0012037	6426	5778	8617	6556	7108	8897
FBgn0032535	113	103	43	85	143	59
FBgn0025115	0	0	0	0	1	0
FBgn0028544	1696	10523	4010	652	11767	239
FBgn0028938	5756	18551	13061	990	7103	110
FBgn0019890	5493	5399	5278	5502	5835	4979
FBgn0028920	0	0	0	0	74	0
FBgn0053306	0	0	0	0	0	0
FBgn0053307	0	0	0	0	0	0
FBgn0001961	2636	2456	2910	2936	3509	3254
FBgn0004406	369	300	357	371	331	424
FBgn0032533	0	0	0	0	0	0
FBgn0028658	405	473	460	432	933	303
FBgn0028932	240	198	244	274	293	313
FBgn0028847	1	1	0	2	3	6
FBgn0051814	767	855	534	562	705	417
FBgn0027929	628	488	539	942	972	857
FBgn0028936	457	426	363	361	765	363
FBgn0028940	1405	1371	1246	1000	1218	1261
FBgn0028939	25	12	16	6	14	22
FBgn0027348	735	857	978	782	1272	1046
FBgn0028875	1833	3078	1673	1359	2408	867
FBgn0051769	0	0	0	0	0	0
FBgn0028526	0	0	0	0	0	0
FBgn0028872	186	281	107	92	197	46
FBgn0051840	10	6	5	5	2	12
FBgn0001967	23	18	16	50	29	66
FBgn0028909	0	0	0	0	0	1
FBgn0003255	462	450	460	242	319	265
FBgn0028430	16	12	6	4	17	5
FBgn0028542	2241	1852	1738	2777	4038	2184
FBgn0028543	1855	2171	1391	1166	2406	1020
FBgn0052971	0	0	0	0	0	0
FBgn0028916	1562	1748	1848	1313	1712	1521
FBgn0028531	0	0	0	0	0	0
FBgn0015791	1797	1779	1851	1735	1802	1785
FBgn0001970	430	290	505	292	283	393
FBgn0028844	1	0	0	0	0	4
FBgn0028871	41	133	49	30	130	18
FBgn0004858	4043	3378	3334	4045	3969	4015
FBgn0020258	195	304	173	123	275	65
FBgn0028530	436	420	438	463	569	556
FBgn0005771	5075	4217	5348	5138	4799	6210
FBgn0028882	0	0	0	0	0	0
FBgn0028912	0	0	0	0	0	0
FBgn0028910	0	0	0	0	0	0
FBgn0028855	8375	5730	2466	3697	4382	2410
FBgn0028911	0	0	0	0	0	0
FBgn0028913	2	0	3	3	0	5
FBgn0011866	0	0	0	0	0	0
FBgn0011865	0	0	0	0	0	0
FBgn0011864	0	0	0	0	0	0
FBgn0011863	0	0	0	0	0	0
FBgn0051835	0	0	0	0	0	0
FBgn0028870	0	0	0	0	0	0
FBgn0028838	0	0	0	0	0	1
FBgn0028868	0	0	0	0	0	0
FBgn0028887	0	0	0	0	0	0
FBgn0013301	2	1	0	0	1	1
FBgn0013300	4	0	0	0	1	5
FBgn0032554	2	0	0	0	1	0
FBgn0032553	0	0	0	3	0	0
FBgn0028886	1087	2185	1065	281	1043	72
FBgn0028866	6	5	1	0	3	2
FBgn0032549	9	14	20	14	36	31
FBgn0028537	7076	5920	6288	8201	11545	9493
FBgn0040228	217	157	215	239	266	196
FBgn0028926	238	247	358	324	356	432
FBgn0260446	1376	1544	1055	1273	1705	1053
FBgn0053310	0	0	0	0	0	0
FBgn0041713	4270	2898	2388	3885	4308	2954
FBgn0004837	641	593	1164	741	555	1224
FBgn0028879	1922	1498	1757	1893	1785	1980
FBgn0028878	164	107	117	186	156	199
FBgn0001978	3305	2753	3849	3500	3661	4439
FBgn0028862	822	782	897	612	752	794
FBgn0028516	620	457	836	592	712	1105
FBgn0028888	360	404	218	252	374	258
FBgn0028889	0	0	0	0	0	0
FBgn0024183	18268	14607	16997	18598	18518	23085
FBgn0010422	1365	1170	1590	1604	1547	1888
FBgn0000317	8201	5571	9796	8311	7198	11413
FBgn0001977	1501	1068	1348	1460	1579	1533
FBgn0051832	83	55	30	25	65	26
FBgn0028853	0	0	0	1	1	0
FBgn0011239	0	0	0	0	2	0
FBgn0028852	16	20	8	17	14	22
[truncated: 15,875 more rows]
