# Supplementary material for: Drosophila embryos allocate lipid droplets to specific lineages to ensure punctual development and redox homeostasis
Source: PLoS Genet. 2023 Aug 14;19(8):e1010875. doi: 10.1371/journal.pgen.1010875 (PMC10449164; doi:10.1371/journal.pgen.1010875)
Supplement: S9 Table — The data collected in the mass spec experiment comparing wild type, Jabba-/- and dPlin2-/- The columns from left to right show the UniProt accession identifier, the gene name, a protein description, the number of unique peptides matching to gene, median abundance, Log2 Fold change (highlight blue if the change is less than -1 and red if it is greater than 1), P-value (highlight if significant/ <0.05), and the normalized abundance values. (XLSX) [file pgen.1010875.s009.xlsx]

## Sheet: Kilwein_ImputedProteinReport_22
Protein Accession	Genes	Protein Description	# of Peptides									Median Abundance			Log2 Fold Change			P-Value			Normalized Abundances
			W1	W2	W3	J1	J2	J3	L1	L2	L3	WT	J (Jabba-/-)	L (dPLIN2-/-)	J/WT	L/WT	J/L	J/WT	L/WT	J/L	W1	W2	W3	J1	J2	J3	L1	L2	L3
Q9V3C0	abs	ATP-dependent RNA helicase abstrakt	13	15	14	12	15	13	13	12	14	1.08548e+06	1.47047e+06	1.29969e+06	0.448026	0.250027	0.197999	1.82596e-06	0.00211476	0.00535666	1085476	1073993	1087432	1470469	1494461	1464507	1334537	1299692	1229276
Q9W2I2	Dmel\CG9752	Queuosine salvage protein	16	17	17	15	15	13	17	15	17	2.53958e+06	1.46592e+06	2.1529e+06	-0.806412	-0.224337	-0.582074	5.03764e-06	0.000990891	4.711e-05	2485413	2558572	2539585	1403897	1465925	1467067	2228375	2152902	2111298
Q9W4U2	BcDNA:RH09070	RH09070p	7	6	6	6	6	4	6	6	6	1.2633e+06	649233	977744	-0.986563	-0.386642	-0.599921	7.22974e-06	0.000536161	4.18108e-05	1263304	1338224	1261565	636769	649233	663145	977744	958317	1018682
Q9VHC7	rump	FI21236p1	18	19	19	18	15	16	17	16	17	13123957	11812313	11799432	-0.153713	-0.178722	0.0250085	7.28879e-06	0.0193982	0.62485	13123950	13097740	13201550	11867220	11759390	11812310	12165150	10901970	11799430
Q9W330	Hex-A	Phosphotransferase	9	10	10	11	11	9	9	10	10	1.90059e+06	2.58233e+06	1.70666e+06	0.447641	-0.121016	0.568657	8.30114e-06	0.107919	0.000641421	1900591	1923557	1876738	2561533	2582326	2631155	1706655	1889048	1654704
Q9VS81	Dmel\CG7548	Uncharacterized protein	NaN	NaN	1	2	2	2	NaN	1	2	91225.5	211917	130122	1.26799	0.517664	0.750324	8.75086e-06	0.0622984	0.0201536	85625.1	84376.4	91225.5	201940	215107	211918	120765	160417	99826
P00334	Adh	Alcohol dehydrogenase	13	14	15	14	14	14	13	13	13	25655580	17441704	25999588	-0.558753	0.00940196	-0.568155	1.01052e-05	0.809493	0.000119562	25609170	26266440	25655590	17932690	17441710	17263930	27118820	24959300	25999580
Q9VGF3	Dmel\CG18547	IP11040p	7	9	7	6	9	8	5	7	7	1.3722e+06	673067	538998	-0.990117	-1.33829	0.348171	1.3434e-05	1.16137e-05	0.00522294	1365600	1373916	1372204	673067	670793	727597	512031	538998	577064
M9PE19	CG16760	Inosine phosphorylase	1	2	3	7	8	7	7	7	8	309159	1.5799e+06	1.47672e+06	2.3649	2.30723	0.0576649	1.42257e-05	2.41719e-05	0.302154	309159	340215	272765	1553628	1597573	1579905	1476718	1456601	1617050
A1Z893	Dmel\CG12896	DI01187p	NaN	NaN	NaN	3	4	4	NaN	NaN	1	98731	2406498	5.79354e+06	4.47618	2.20683	2.26936	1.4962e-05	0.289801	0.277285	98731	126046	87716.9	2469959	2024817	2406498	138220	134127	5793537
Q9XYY9	Rhp	LD12055p	NaN	NaN	NaN	2	2	1	2	NaN	1	108982	287455	276192	1.35283	0.986222	0.366605	1.81235e-05	0.0503744	0.365644	111573	108982	106634	290482	287455	258731	258168	132706	294217
Q9W298	Dmel\CG2921	Sugar phosphate phosphatase	3	5	4	6	7	6	8	4	8	429854	673668	584381	0.654198	0.44548	0.208717	1.96051e-05	0.000189752	0.00356121	417681	437521	429854	658206	673668	690487	584381	563722	602160
P32748	Dhod	Dihydroorotate dehydrogenase (quinone), mitochondrial	15	14	13	16	15	15	17	17	16	891649	2.08224e+06	2.49086e+06	1.18073	1.43587	-0.255135	2.11073e-05	1.86319e-05	0.00342533	891649	975736	876647	2082236	2110397	2021925	2572431	2357090	2490861
P23226	Map205	205 kDa microtubule-associated protein	28	29	31	30	32	30	33	34	33	3.99971e+06	5.88995e+06	6.20802e+06	0.557373	0.622349	-0.0649757	2.2994e-05	1.03339e-05	0.0897513	3999708	4047782	3936260	5720577	6027477	5889952	6253544	6208015	5988073
Q9VYD9	ALT	AT04676p	18	19	18	17	16	15	20	18	19	5.69841e+06	3.07017e+06	5.88606e+06	-0.877996	0.0938975	-0.971893	2.52466e-05	0.091099	3.12246e-05	5698407	5764276	5449914	3070169	2951641	3182385	5860180	6308849	5886059
Q967S0	Prat2	Amidophosphoribosyltransferase	3	3	3	8	8	8	7	8	7	778929	2308442	1.57494e+06	1.55184	1.02908	0.522753	2.5546e-05	0.000910331	0.0108224	808616	778929	718115	2102874	2348284	2308443	1574937	1377213	1772252
P46150	Moe	Moesin/ezrin/radixin homolog 1	46	46	46	46	48	46	46	50	45	20562760	22642730	22836356	0.140394	0.165133	-0.0247383	2.66123e-05	0.00663659	0.485336	20562770	20574140	20424240	22642730	22457680	22753280	22836370	23979000	22244400
Q9VV83	CG4098-PA	Nudix hydrolase domain-containing protein	NaN	NaN	NaN	3	4	3	NaN	NaN	NaN	74610.8	722169	91027.3	3.15942	0	3.11293	2.79196e-05	1	0.00113486	73448	74610.8	81279.6	564712	722169	779008	91027.3	109193	49361.4
Q9VIM0	38C.55	GH14278p	8	7	7	6	7	7	7	8	7	2.49322e+06	1.73936e+06	3.6837e+06	-0.492041	0.596461	-1.0885	2.90074e-05	0.000609049	7.0735e-05	2496185	2453364	2493223	1735843	1817788	1739356	4062691	3526626	3683702
P13706	Gpdh1	Glycerol-3-phosphate dehydrogenase [NAD(+)], cytoplasmic	17	18	15	17	16	15	16	17	16	4823626	5392932	4346777	0.16308	-0.1515	0.31458	3.4998e-05	0.00295163	0.000193234	4810845	4861875	4823627	5378884	5459563	5392932	4473935	4233732	4346780
Q86B44	Gss2	Glutathione synthetase	18	20	20	24	24	20	23	24	23	2146309	3.76167e+06	3378492	0.789384	0.631556	0.157829	3.75598e-05	0.00016441	0.00434267	2109741	2146309	2302000	3740879	3824350	3761669	3491775	3285558	3378493
P19109	Rm62	ATP-dependent RNA helicase p62	35	37	36	35	33	32	34	31	35	15712011	14738760	13729525	-0.0979169	-0.171982	0.0740655	4.49961e-05	0.00773256	0.101738	15696940	15762240	15712020	14743380	14738770	14594150	14632950	13729530	13531990
Q9V412	Steep1	STING ER exit protein	1	1	1	2	2	2	2	2	2	120148	153975	162957	0.35831	0.405181	-0.0468712	4.59861e-05	0.0320935	0.729442	119296	120148	121932	153975	157702	151620	183214	135938	162957
Q9VL67	Dmel\CG4594	LD18769p	4	5	4	NaN	NaN	NaN	5	5	4	712869	86186.7	935054	-3.09411	0.325274	-3.41938	5.13246e-05	0.0102497	2.37028e-05	823245	709168	712869	73347.2	86186.7	105732	946379	935054	924993
Q9VWV5	24643014	Uncharacterized protein, isoform G	19	18	19	19	21	20	20	17	21	3.83194e+06	4.97593e+06	5634597	0.370461	0.537216	-0.166754	5.4717e-05	2.47425e-05	0.000302038	3831942	3958653	3776553	4975929	4964955	5009937	5659366	5490166	5634595
Q86B83	CG5340	LD12611p	15	17	16	15	15	12	13	12	15	7.10646e+06	3.81308e+06	3324410	-0.909391	-1.0915	0.18211	5.47538e-05	0.000701056	0.193582	7280570	6728015	7106463	3813077	3870863	3559264	3324411	2881033	3755944
A0A0B4K6I6	CT19744	Uncharacterized protein, isoform B	18	18	18	18	17	16	17	19	17	6637942	3.56483e+06	3.21108e+06	-0.944673	-1.00653	0.061856	5.66071e-05	0.00018067	0.533161	6627802	6637939	6766855	3231135	3624687	3564835	3107280	3679356	3211082
Q9VV47	Dmel\CG4842	GH15220p	NaN	NaN	NaN	6	5	6	2	5	3	102098	935121	492689	3.40266	2.33073	1.07192	5.9889e-05	0.00124494	0.00780957	102098	103721	69356.8	935121	933462	995207	492689	558200	339994
A0A0B4KHF0	Fer2LCH	Ferritin	14	14	15	15	15	15	15	16	15	11706512	8.32436e+06	10768633	-0.511822	-0.175041	-0.336781	6.16299e-05	0.028306	0.00256551	11608730	12218090	11706520	8324354	8476154	8117920	10768640	10896670	9832936
Q7K511	D2hgdh	CG3835-RA	10	13	11	3	5	9	11	11	10	1.06604e+06	354737	598905	-1.53907	-0.878774	-0.6603	6.42943e-05	0.000987227	0.00682114	1089494	1066039	1018463	354736	334156	406599	504000	598905	630294
Q7KUC2	Pdxk	Pyridoxal kinase	6	7	7	9	9	9	9	9	8	1.96267e+06	2.97273e+06	2.35024e+06	0.588053	0.245627	0.342426	7.19594e-05	0.00800736	0.00154335	1962671	1934066	2068482	2930431	3061596	2972730	2247738	2350241	2477055
B7YZK5	Jabba	Jabba, isoform C	14	15	13	NaN	NaN	NaN	14	13	15	9440139	78080.7	10427878	-6.80681	0.0833639	-6.89018	7.90604e-05	0.721438	7.30603e-05	9440133	11160580	7638797	78080.7	54411.4	134987	10427880	11389400	8058946
Q9VP16	Dmel\CG7173	Kazal-like domain-containing protein	2	1	4	11	12	11	7	9	9	268450	1.27902e+06	685088	2.29936	1.33686	0.962491	8.13991e-05	0.00268827	0.0114689	240564	268450	291961	1519471	1157111	1279017	533835	685088	830949
Q9V3N1	Spn27A	Serine protease inhibitor 27A	7	6	11	11	13	12	10	11	13	732836	1677615	1.17092e+06	1.17773	0.635747	0.541984	8.62054e-05	0.00057213	0.00151527	732836	715910	797519	1677615	1590250	1815706	1100057	1170922	1218428
Q9V4E0	ND-49	Complex I-49kD	20	22	22	20	20	20	22	21	22	6.31418e+06	5150114	6496997	-0.298782	0.0320587	-0.33084	8.70122e-05	0.214035	3.35398e-05	6440223	6187628	6314181	5075740	5150115	5171293	6333528	6496999	6536354
Q0E940	eIF3b	Eukaryotic translation initiation factor 3 subunit B	37	37	38	38	38	36	38	39	37	8826787	8108632	8381109	-0.116288	-0.0584462	-0.0578416	9.0646e-05	0.0465944	0.0429337	8846313	8719032	8826792	8151281	8088010	8108631	8381115	8673274	8294045
P36951	Gip	Putative hydroxypyruvate isomerase	13	13	13	11	11	12	14	14	13	4984914	3.21841e+06	4.52309e+06	-0.64188	-0.139197	-0.502683	0.000124589	0.0579069	7.48709e-05	4984917	5311363	4788015	3218405	3231609	3208370	4523090	4744630	4422566
P00408	mt:CoII	Cytochrome c oxidase subunit 2	6	6	6	6	6	6	6	6	6	20689788	12919869	18512696	-0.695837	-0.156805	-0.539032	0.000128485	0.0239908	4.98132e-05	20689790	19692930	21739560	13050570	12919880	12360210	18225550	18947760	18512700
Q9VZF1	Dmel\CG1309	GH07444p	11	11	11	10	11	11	9	10	10	1.24637e+06	1104132	1.21591e+06	-0.174382	-0.0174306	-0.156951	0.000135057	0.456212	0.00134513	1246373	1229450	1259690	1111716	1104133	1094271	1212997	1262172	1215914
Q9VQM2	ND-B14.5B	NADH dehydrogenase [ubiquinone] 1 subunit C2	6	6	6	6	6	5	6	6	5	3667775	2.90016e+06	3367913	-0.338253	-0.102806	-0.235447	0.000135281	0.00671181	0.000498029	3683478	3566221	3667773	2928436	2807623	2900156	3367914	3347030	3451477
Q8IRH1	Psa	FI19310p1	NaN	NaN	NaN	42	41	41	41	40	41	85712.4	6.47896e+06	5130816	5.83304	5.51136	0.321676	0.000142985	0.00017862	0.000141057	85712.4	199864	84517.4	6561047	6478960	6309625	5084101	5267189	5130814
Q95SS8	CG7506	Transmembrane protein 70 homolog, mitochondrial	4	4	4	4	4	4	4	4	4	1.79374e+06	1.53812e+06	1.84237e+06	-0.222551	0.0661462	-0.288697	0.000147508	0.105623	0.00115458	1793741	1784806	1805365	1538122	1566115	1510491	1842368	1834529	1962235
Q9VMW7	CG8891	Inosine triphosphate pyrophosphatase	8	9	8	7	9	8	8	8	9	3541880	2.04253e+06	3.41314e+06	-0.773915	-0.027942	-0.745973	0.000153177	0.633273	3.71655e-06	3541881	3621066	3214297	1973150	2046035	2042530	3420668	3413142	3331631
Q5U117	Egm	Enigma	20	21	21	18	18	17	19	20	20	1.88819e+06	1.41134e+06	1.80072e+06	-0.416765	-0.0667807	-0.349984	0.000155151	0.138317	0.000544863	1806418	1888187	1895999	1357747	1418646	1411342	1711592	1800715	1826195
P00967	Gart	Trifunctional purine biosynthetic protein adenosine-3	37	38	36	30	31	32	37	36	36	2.72266e+06	2.10282e+06	2.38758e+06	-0.373789	-0.224984	-0.148806	0.0001565	0.00322064	0.0152653	2722656	2812895	2699163	2102819	2175385	2077169	2409041	2251093	2387575
Q9VUU8	Dmel\CG15715	MIP04739p	NaN	NaN	NaN	2	1	2	2	2	2	80760.6	1.48788e+06	1.26358e+06	4.06468	3.85942	0.205256	0.000158275	0.000227696	0.0783533	132558	80760.6	67021.5	1522275	1487875	1484333	1191119	1263579	1457703
Q9W5W8	Ech1	RE22677p	11	16	14	12	13	14	16	13	16	2390284	1.82211e+06	2843793	-0.402027	0.231536	-0.633563	0.000160556	0.00194697	1.21311e-05	2337697	2483764	2390285	1786652	1847849	1822112	2748664	2873604	2843792
X2JEY5	AMPdeam	AMP deaminase	20	18	19	17	18	15	20	18	18	2.49854e+06	1635907	2.23328e+06	-0.591221	-0.145072	-0.446149	0.000162667	0.0121121	0.000391409	2543008	2498542	2395404	1582867	1719035	1635906	2233283	2302874	2188701
Q8MLZ7	Idgf3	Chitinase-like protein Idgf3	4	2	5	10	8	6	8	8	10	687681	1.51975e+06	1.41149e+06	1.1811	1.02068	0.160423	0.000166398	0.000351117	0.115296	687681	620751	729526	1519754	1450809	1646656	1452726	1268373	1411494
Q9V595	Urod	Uroporphyrinogen decarboxylase	14	14	13	14	13	14	16	13	14	8262579	6.52838e+06	9837597	-0.338776	0.235233	-0.57401	0.000169852	0.000371122	1.98216e-05	8262580	8485382	8192432	6748103	6528383	6445657	9837591	9924856	9594531
Q9W127	Dmel\CG3663	GH17932p	6	7	5	6	5	5	7	5	6	1.85681e+06	1.28403e+06	1.79836e+06	-0.49337	-0.0624784	-0.430892	0.000177224	0.110179	0.000599691	1873929	1856809	1816150	1281165	1284029	1377004	1704702	1798362	1810186
Q9VCQ9	Dmel\CG6733	RE20374p	10	10	11	4	2	2	3	2	5	1.53414e+06	408008	449112	-1.90713	-1.74391	-0.163216	0.000179401	6.56464e-05	0.35561	1534137	1462293	1664778	355882	487495	408008	518974	426427	449112
Q9VW68	Gabat	(S)-3-amino-2-methylpropionate transaminase	12	19	18	26	26	25	25	24	26	1760227	22542132	18897250	3.55014	3.32929	0.220855	0.000185715	0.000230559	0.00365102	1422622	2658910	1760227	22542130	22644920	20964870	18836010	18897250	18994080
Q9VTG5	Adck5	AarF domain containing kinase 5, isoform A	3	2	2	2	2	2	2	2	2	304985	179158	204297	-0.780304	-0.60734	-0.172963	0.000185943	0.00363763	0.135422	304985	299679	334189	179158	176787	190352	185322	228167	204297
Q9VHD3	GstZ1	Probable maleylacetoacetate isomerase 1	3	3	3	2	2	2	3	3	3	1.18184e+06	675075	701172	-0.800389	-0.709452	-0.0909373	0.000186389	0.000424208	0.332504	1125738	1181839	1185883	675075	710373	622839	667235	771321	701172
Q9W2M4	Dmel\CG10527	Uncharacterized protein	7	8	7	7	7	7	7	7	7	7.4702e+06	8359141	7025794	0.168578	-0.0754306	0.244008	0.000189253	0.165166	0.00572509	7527367	7405343	7470203	8305940	8359138	8515523	7499583	7025796	6755654
Q9VB10	Hsdl2	GH01709p	17	15	15	14	15	14	15	15	17	4.98779e+06	3766843	5331069	-0.42713	0.0858523	-0.512983	0.000198146	0.0420401	9.68443e-05	5204627	4985872	4987791	3766844	3646831	3876220	5259611	5518277	5331068
Q8SZN1	Dmel\CG31313	GEO08217p1	2	3	3	3	3	3	2	2	2	1.24603e+06	922241	632275	-0.473646	-0.989009	0.515364	0.000201839	0.0102682	0.0743667	1237380	1246027	1327135	922241	893004	927904	632275	497636	831694
Q9VXV3	shtd	Anaphase-promoting complex subunit 1	8	10	10	6	8	4	12	11	9	674625	515839	703707	-0.400457	0.0436109	-0.444068	0.000213806	0.271201	1.76835e-05	710686	663118	674626	515839	522970	512498	717254	689686	703707
A0A0B4KI27	Fer1HCH	Ferritin	10	11	10	10	10	9	10	10	10	16847102	12087346	15224649	-0.471768	-0.142953	-0.328815	0.000214472	0.0106128	0.000309871	17534000	16404200	16847100	11925330	12604060	12087350	15224650	15636650	15120680
Q9VQD7	ND-B17.2	NADH dehydrogenase [ubiquinone] 1 alpha subcomplex subunit 12	5	5	5	5	5	5	6	7	6	4.60455e+06	3.75626e+06	4685451	-0.280025	0.0319487	-0.311974	0.000214473	0.440326	0.00165613	4566960	4604555	4665384	3756262	3736899	3904333	4530637	4685449	4939062
Q7K0B6	GstT1	Glutathione S transferase T1	15	16	15	15	14	14	16	13	15	3632321	4675872	5.12555e+06	0.372323	0.497615	-0.125291	0.000221352	2.03492e-05	0.0142124	3576244	3700924	3632319	4581807	4867027	4675869	5040678	5125546	5237005
Q24276	Cdc37	Hsp90 co-chaperone Cdc37	16	16	18	15	17	14	15	16	20	3.51503e+06	4.40669e+06	4.03022e+06	0.30411	0.210144	0.0939662	0.000227738	0.0083723	0.114588	3495285	3590908	3515031	4239288	4444770	4406691	4321448	3921363	4030219
Q9V9T5	Mccc1	GM14617p	19	20	19	19	20	19	21	21	21	1.80119e+06	1.41487e+06	1.74366e+06	-0.350875	-0.050499	-0.300376	0.000231921	0.0623549	0.000733171	1823466	1788385	1801186	1414868	1370020	1460840	1704479	1779342	1743657
Q7K0P0	JhI-26	Juvenile hormone-inducible protein 26	10	10	10	9	8	7	4	4	4	2028830	1.2181e+06	904805	-0.705304	-1.036	0.330694	0.000236712	0.00142024	0.0525456	2028831	1831345	2067161	1218097	1184852	1227696	867682	904805	1134684
A0A0B4K6V8	alpha-Est5	Alpha-Esterase-5, isoform B	14	14	13	11	11	11	12	12	11	1.096e+06	777741	815068	-0.505173	-0.433692	-0.0714804	0.000237161	9.53094e-05	0.102247	1079848	1095998	1144171	810723	777742	751172	832008	815069	810360
Q9VE24	Sgsh	N-sulfoglucosamine sulfohydrolase	8	8	7	7	7	7	7	8	7	1.18489e+06	2.47764e+06	2.29139e+06	1.01588	1.01245	0.00343259	0.00023852	0.000549196	0.978009	1184885	1138990	1250965	2576917	2186431	2477638	2217616	2291385	2727657
Q9VTY2	anon-WO0172774.89	Uncharacterized protein, isoform A	16	15	15	16	15	15	16	14	16	4231973	5894811	5.94855e+06	0.434828	0.442422	-0.00759379	0.000252514	0.00057314	0.838652	4507962	4231974	4210205	5894813	5898056	5706067	5618981	6029828	5948550
Q7K2K2	CG30474	FI04612p	3	3	3	2	2	2	3	2	3	252710	469676	312480	0.897709	0.378052	0.519657	0.000254618	0.13284	0.0548944	229332	267051	252710	443028	481020	469676	262944	413438	312480
Q27606	Cyp4e2	Cytochrome P450 4e2	13	13	13	10	12	9	9	10	12	1.6551e+06	426478	477180	-1.80245	-1.53055	-0.271903	0.00026305	0.00553279	0.355519	1655100	1677278	1274812	405894	481718	426478	416141	477180	739149
Q9W402	ND-B16.6	Complex I-B16.6	8	8	8	7	8	8	7	8	8	11030077	8963163	10932854	-0.292782	-0.0261046	-0.266678	0.000264734	0.217921	0.000247162	11030080	10904090	11289830	9277322	8963168	8883055	10968320	10932850	10725250
Q9VPH7	eRF1	Eukaryotic peptide chain release factor subunit 1	14	17	12	14	15	14	16	14	15	8528477	10267077	9743798	0.250722	0.190187	0.0605348	0.00027357	0.000505787	0.0835469	8595457	8528479	8465884	10267080	10310610	9874297	9930644	9743799	9524968
Q9W3U1	Setd3	Actin-histidine N-methyltransferase	18	17	19	15	14	14	15	15	15	1.24901e+06	815723	1.28515e+06	-0.676067	-0.0104733	-0.665593	0.000276271	0.848296	0.000196418	1236473	1249008	1350320	827432	815723	757465	1214678	1285146	1307117
Q8T8T9	Dmel\CG31717	AT30094p	2	2	2	2	2	2	2	2	2	591979	994730	944448	0.752714	0.612434	0.14028	0.000285855	0.00363875	0.190676	558599	591979	637687	1044184	994731	971182	944448	982387	812151
Q9VJG4	BcDNA:GH16758	GEO09352p1	3	3	3	3	3	3	3	3	3	926600	697928	735547	-0.404479	-0.431354	0.0268752	0.000298177	0.0533488	0.872967	901243	963804	926600	697928	689168	721616	558282	799296	735546
Q9VXN4	ArgRS	Probable arginine--tRNA ligase, cytoplasmic	33	33	32	34	34	33	31	31	34	5.24941e+06	4570754	5.50836e+06	-0.202124	0.0601266	-0.26225	0.000300378	0.0405684	6.10314e-05	5249407	5334050	5139823	4586516	4570754	4509298	5366957	5508364	5516511
Q9VTU0	CG5645	Protein KRI1 homolog	8	5	6	5	5	5	4	5	5	695567	423002	433673	-0.743591	-0.539128	-0.204463	0.000304332	0.0452601	0.347709	695567	745222	695321	399312	423002	454596	428258	433673	632500
Q9VCC2	Dmel\CG5510	RE50040p	10	10	10	10	10	10	10	9	10	2758911	2.49939e+06	2.89618e+06	-0.141345	0.0682068	-0.209552	0.000309307	0.144909	0.00500025	2739884	2799716	2758912	2489613	2499391	2534956	2777188	3032151	2896175
Q9VQ60	Dmel\CG7289	LD12115p	5	5	5	6	5	6	8	7	6	1.03311e+06	781893	764930	-0.435404	-0.34903	-0.0863749	0.00031479	0.0414841	0.51709	1058604	1033108	1020582	731806	781892	788814	738388	764931	956345
Q9VKB8	firl	FI18124p1	3	1	3	1	2	1	1	1	1	362725	169806	133191	-1.17159	-1.32251	0.150923	0.000329581	0.00289826	0.531233	390561	362725	356326	179760	169806	144683	133191	194346	124657
Q8MRT7	BcDNA:SD26038	SD26038p	4	5	6	5	5	6	8	6	7	1.28294e+06	833570	1.26391e+06	-0.575849	-0.0698242	-0.506025	0.000339019	0.36985	0.00358804	1260025	1282941	1310067	833270	833570	920678	1298404	1116076	1263915
Q9VLF6	CG18661	UPF0585 protein CG18661	2	2	2	1	2	2	2	2	2	435582	239353	514648	-0.910038	0.286281	-1.19632	0.000353038	0.0120863	0.000120764	435582	405112	452071	240275	209054	239353	502804	559088	514648
Q9VV74	Smn	Survival motor neuron protein	4	5	4	4	3	4	4	4	5	3.35134e+06	2.14113e+06	3.72425e+06	-0.603358	0.138684	-0.742042	0.000368152	0.126202	0.000200307	3351334	3475053	3095299	2140907	2242612	2141131	3724254	3813853	3386278
Q9W3G0	PIG-T	Phosphatidylinositol glycan anchor biosynthesis class T	14	12	13	13	13	12	13	14	14	1.32567e+06	1.11337e+06	1.30801e+06	-0.228885	0.0150293	-0.243914	0.000369281	0.645972	0.00157541	1294378	1331531	1325669	1113373	1149221	1109428	1308014	1382578	1303521
Q9V3U0	hll	Long-chain-fatty-acid--CoA ligase heimdall	14	16	16	17	18	18	17	14	17	2.21536e+06	3.50295e+06	2.40147e+06	0.638765	0.0319913	0.606774	0.0003759	0.722927	0.0035331	2215359	2300005	2212766	3502946	3721433	3264580	2450923	2047355	2401466
Q8T3X9	MagR	Iron-sulfur cluster assembly 1 homolog, mitochondrial	2	2	2	1	1	1	2	1	2	570081	316562	371574	-0.904795	-0.709255	-0.195539	0.000392885	0.00411158	0.229009	570081	545655	591092	323296	316562	273741	296628	371574	381708
P20007	Pepck	Phosphoenolpyruvate carboxykinase [GTP]	10	10	9	12	13	12	7	8	7	607651	1159710	610324	0.94553	0.0235888	0.921941	0.000421401	0.794117	1.213e-05	648346	533624	607651	1099906	1159710	1177308	589518	613679	610325
A1Z8U0	Prp8	Pre-mRNA processing factor 8	84	89	87	88	90	85	89	90	92	6002491	5230869	5.20927e+06	-0.198313	-0.190147	-0.00816663	0.000424451	0.000973764	0.751539	6097585	6002491	5939827	5153520	5339377	5230868	5410672	5209267	5194165
P08761	MsrA	Peptide methionine sulfoxide reductase	5	5	5	6	6	5	5	4	5	258642	372355	307116	0.532386	0.318474	0.213912	0.000425725	0.0231506	0.10124	263614	258642	257967	400474	356857	372355	303028	307116	366487
Q7JWD3	CG1598	ATPase ASNA1 homolog	8	9	9	10	9	8	11	10	11	4.32261e+06	3.47037e+06	3.74122e+06	-0.346284	-0.209854	-0.13643	0.000430712	0.00373831	0.0320082	4322608	4288625	4439960	3470365	3508220	3290448	3741215	3913501	3633688
Q9VSU6	Dhpr	Dihydropteridine reductase	12	12	11	12	14	13	14	12	14	3.73611e+06	4735446	4799008	0.375971	0.405092	-0.0291214	0.000433011	0.00124845	0.545737	3799640	3736114	3547871	4918276	4725980	4735449	5164536	4718264	4799010
Q9VEQ2	EMC2B	ER membrane protein complex subunit 2	2	2	2	1	1	1	2	1	1	2.5724e+06	1180490	2466650	-1.16413	-0.147736	-1.01639	0.000453529	0.34432	0.000929169	2572403	2970121	2376377	1180490	1251761	1091780	2613281	2466650	2071651
Q9VCV4;Q9VGZ3	Irp-1A;Irp-1B	Citrate hydro-lyase	8	10	10	11	9	9	9	10	10	3.90404e+06	5.20722e+06	4.85677e+06	0.431103	0.298911	0.132193	0.00050592	0.00806927	0.0687868	3904039	3693597	4024713	5096106	5207215	5360185	4457634	4991023	4856774
Q9VQ29	RFeSP	Cytochrome b-c1 complex subunit Rieske, mitochondrial	10	12	13	10	12	10	11	13	11	8536898	7.32996e+06	8802861	-0.200058	0.0887502	-0.288808	0.000511138	0.0816676	0.000987884	8536895	8216860	8563233	7322155	7382996	7329962	8802866	9393845	8736259
O18335	Rab11	Drab11	11	11	11	11	12	11	10	11	11	10584660	11829972	11724235	0.168591	0.133615	0.0349751	0.000512635	0.0507405	0.520871	10452350	10584660	10657910	12098130	11829970	11698050	11724230	12191200	10891780
Q9VLU5	Wwox	WW domain-containing oxidoreductase	2	2	2	6	6	4	2	3	2	251191	591220	208524	1.19354	-0.136311	1.32985	0.00051306	0.473081	0.000769464	251191	219732	283367	534711	591900	591219	205700	208524	274634
Q9V460	Spt5	Transcription elongation factor SPT5	32	33	31	29	32	31	34	32	32	1.83817e+06	1.98372e+06	2.02386e+06	0.114071	0.147756	-0.033685	0.000538304	0.0174026	0.418507	1838166	1821900	1861044	1983720	2010891	1980675	2137542	2023856	1958883
Q9VLM3	Dmel\CG13384	Uncharacterized protein, isoform C	3	2	2	3	4	2	2	1	4	274634	447297	354347	0.778119	0.637365	0.140755	0.000545417	0.201619	0.74904	274634	279108	236328	457303	446635	447297	706889	272182	354347
Q9VMD6	retm	Protein real-time	8	7	6	9	11	9	11	10	11	1158051	1.58814e+06	1.685e+06	0.487249	0.557723	-0.0704734	0.000546253	0.000571832	0.149253	1174749	1158051	1064744	1548280	1622588	1588145	1723333	1590829	1684997
Q9VAJ9	Dmel\CG1907	SD09259p	10	11	10	10	11	10	11	11	11	2.64784e+06	2.22544e+06	2.52152e+06	-0.25451	-0.0888348	-0.165675	0.00054686	0.0400894	0.00270847	2611498	2647839	2742979	2204561	2225437	2277303	2521519	2562814	2440050
Q9VAY6	BCAS2	Pre-mRNA-splicing factor SPF27	6	7	6	6	6	6	6	7	9	1.10641e+06	1.24864e+06	1.19017e+06	0.173342	0.0995948	0.073747	0.000585567	0.072665	0.145254	1080851	1112857	1106411	1220222	1248642	1252529	1190168	1228183	1119935
P98159	ndl	Serine protease nudel	12	13	12	14	15	14	17	16	16	1651275	1.95876e+06	1585932	0.280167	-0.00690651	0.287074	0.000596522	0.872721	0.00173401	1651276	1651793	1577942	1943285	2024718	1958761	1696776	1585932	1576595
Q9V3W7	SF2	Splicing factor, arginine/serine-rich 1	13	14	13	14	14	12	12	13	12	15198609	14202999	13248626	-0.103354	-0.20344	0.100086	0.000605782	2.10278e-05	0.000346231	15113380	15198600	15380400	14040410	14203010	14290080	13248630	13143810	13289720
Q7KVX1	Pdha	Pyruvate dehydrogenase E1 component subunit alpha	16	17	16	16	16	16	16	16	17	5.26401e+06	5.73196e+06	5.82551e+06	0.118559	0.126953	-0.00839424	0.000607371	0.00347776	0.680413	5264008	5363921	5241390	5704498	5731963	5791538	5868010	5825512	5637292
Q9VV60	TyrRS	Tyrosine--tRNA ligase	32	34	31	33	32	30	33	34	35	9265951	7.84328e+06	8967531	-0.233325	-0.0502777	-0.183048	0.000610565	0.14137	0.00333023	9283126	9265947	8984654	7843285	7958056	7621960	9037740	8967529	8589096
Q8MT58	Cndp2	Carnosine dipeptidase 2, isoform A	27	28	28	30	28	26	31	29	29	9419604	10770312	10424821	0.185797	0.147826	0.0379715	0.000617936	0.000419188	0.114297	9247113	9419600	9453710	10423740	10770320	10793950	10477890	10424820	10251770
Q9VM11	Dmel\CG5973	HL01515p	8	9	8	4	5	6	7	6	9	1.1941e+06	490226	876375	-1.35021	-0.379089	-0.971125	0.000629682	0.0439289	0.00368139	1194102	1059112	1259430	389349	503566	490227	876375	800229	1032528
Q7JVI6	GstE13	Glutathione S transferase E13, isoform A	7	8	7	7	7	7	7	6	7	2.8735e+06	2082173	2364510	-0.542295	-0.322306	-0.21999	0.000634488	0.00172943	0.00555935	2873501	3127082	2869583	2082173	1924346	2083665	2401155	2323471	2364509
P07183	Cp38	Chorion protein S38	2	2	2	NaN	NaN	NaN	NaN	NaN	NaN	1.43492e+06	57219.1	96995.2	-4.92818	-4.19129	0	0.000639542	0.00211744	1	1074951	1434924	3421962	63491.9	57219.1	51480.3	138036	64661	96995.2
Q7K0W1	Dmel\CG8531	LD27406p	10	11	10	11	11	10	10	11	11	912474	765118	921779	-0.242808	0.0296593	-0.272467	0.000645935	0.608004	0.00483196	919054	912475	871427	753411	765165	765118	921780	867267	972295
Q9VMY1	mRpL24	Probable 39S ribosomal protein L24, mitochondrial	16	15	14	14	15	16	16	16	16	2.29324e+06	2.03717e+06	2.31586e+06	-0.184206	-0.00638453	-0.177821	0.000656526	0.814477	0.00300483	2258718	2320324	2293246	2037166	1973098	2038599	2209363	2315859	2318016
Q9VBI2	Cmpk	UMP-CMP kinase	11	11	11	11	10	10	11	10	11	7341084	5483860	5792311	-0.405013	-0.314855	-0.0901578	0.000677135	0.00182109	0.00716904	7341085	7484468	6821494	5355291	5483862	5497538	5890263	5792312	5707840
Q03043	for	cGMP-dependent protein kinase, isozyme 2 forms cD4/T1/T3A/T3B	19	18	16	20	20	18	18	20	19	874072	1.16251e+06	1.22072e+06	0.442413	0.504285	-0.0618725	0.000707647	0.000767803	0.100477	874072	889015	800945	1151598	1162505	1166545	1220724	1247403	1166406
A1Z9B9	Dmel\CG17047	FI18409p1	NaN	NaN	NaN	4	4	2	NaN	1	1	91717.4	382960	296668	2.05939	0.99817	1.06122	0.000707996	0.215033	0.188456	76935.6	91717.4	115900	462617	382960	334269	79037	371150	222186
O77460	Nurf-38	Inorganic pyrophosphatase	14	15	15	13	14	13	14	14	15	24343036	22813816	23067078	-0.0995413	-0.0954787	-0.00406265	0.000714811	0.0284745	0.88898	24797680	24296490	24343050	22813830	22994120	22731060	23568560	23067070	22119640
Q867Z4	lola	Longitudinals lacking protein, isoforms F/I/K/T	13	14	14	16	16	16	15	14	15	1630900	1982970	1.70214e+06	0.279244	0.0840886	0.195155	0.000740863	0.173644	0.0243682	1672060	1630901	1617014	1982970	2057118	1931970	1661509	1857099	1702139
Q9VUN9	Dmel\CG7857	FI09629p	9	9	9	8	9	9	10	10	9	866539	1.03999e+06	882616	0.236446	0.0247523	0.211694	0.000756715	0.63274	0.0118153	866539	856709	892516	1001038	1039991	1040614	842831	882616	937733
Q9VHG6	Ibf2	Insulator binding factor 2	6	7	7	6	6	5	6	7	6	1.50165e+06	1.31276e+06	1.25553e+06	-0.215394	-0.306562	0.0911674	0.00075718	0.0176948	0.307106	1501649	1555609	1493644	1324958	1312759	1281764	1325827	1108027	1255527
P91929	ND-42	NADH dehydrogenase [ubiquinone] 1 alpha subcomplex subunit 10, mitochondrial	16	17	17	15	16	14	17	14	17	5732391	4.81556e+06	5750594	-0.246367	0.00848325	-0.25485	0.000758439	0.728342	0.000209631	5625492	5732395	5906038	4963668	4815560	4773667	5750597	5744161	5868328
Q9VJ58	Faf2	Fas-associated factor 2, isoform A	15	16	15	17	16	17	18	14	19	1334219	1.60847e+06	1.58837e+06	0.283187	0.269943	0.013244	0.000774995	0.00303627	0.709821	1350452	1334220	1266349	1577183	1608471	1620719	1528915	1588368	1647055
Q9VXK7	ND-20	LD31474p	9	10	9	8	8	8	8	9	9	5139396	4221438	5.29751e+06	-0.260539	0.0715593	-0.332099	0.000787367	0.06509	2.66425e-06	5139395	4870973	5177374	4257846	4221441	4194654	5297505	5361588	5295377
Q9V8W3	Rep	Rab proteins geranylgeranyltransferase component A	7	6	7	8	9	7	6	8	8	338194	695550	472878	1.00371	0.438933	0.564779	0.000790415	0.00489134	0.00320323	338194	385216	328000	636822	777751	695549	456654	472878	492951
Q7KT58	CT18477	GH08155p	2	2	5	6	6	5	4	3	3	1.0876e+06	2104277	1.03085e+06	0.953124	-0.0719922	1.02512	0.000791775	0.770071	0.0125507	1087601	985123	1133901	2264022	1850585	2104276	1314772	1030847	771747
Q9XTL9	GlyP	Glycogen phosphorylase	56	60	57	59	57	59	60	57	61	16866290	14339325	15748453	-0.231089	-0.131844	-0.0992451	0.000797089	0.0183865	0.0360908	17476790	16699720	16866290	14810000	14339330	14335480	14942160	15748450	15902730
Q9VPY7	Dmel\CG5126	LD42035p	16	17	18	19	17	17	16	17	16	2.93537e+06	2.19296e+06	2.07036e+06	-0.386774	-0.446001	0.059227	0.000802809	0.00200386	0.268112	2935375	2965790	2704435	2192959	2205345	2178119	2236790	2070358	2011085
A1Z746	cn	Kynurenine 3-monooxygenase	4	6	7	1	2	2	2	5	NaN	990526	284380	594977	-1.72966	-1.44213	-0.287532	0.000813292	0.140635	0.737774	990526	995631	838975	284380	229678	347260	546330	643623	117288
Q9I7I6	Dmel\CG5191	IP13792p	3	3	4	5	6	5	3	1	3	232523	407870	255005	0.831586	-0.183554	1.01514	0.000824191	0.616984	0.040979	232523	229371	260740	407132	407870	472011	133657	255005	278552
P05990	r	CAD protein	68	71	71	66	68	62	73	69	75	9250513	7.51249e+06	9852015	-0.281071	0.108424	-0.389495	0.000827931	0.0215326	5.19681e-06	9250512	9352752	8760849	7512494	7596318	7403415	9852012	9875120	9761141
Q9VNF3	Dmel\CG12171	RE01652p	10	11	11	12	12	11	12	11	13	4725082	5788188	6187354	0.314772	0.42674	-0.111968	0.000847615	0.00383066	0.178529	4550194	4861207	4725081	5788186	6035308	5757170	5937887	6909254	6187350
Q7JRM5	Dmel\CG11127	GH12965p	9	10	8	9	8	6	8	8	10	881418	550009	822757	-0.627621	-0.00454966	-0.623072	0.000880619	0.962103	0.00372618	884753	881419	820235	550009	603549	522470	822757	800426	962146
Q9VMB6	Ent2	Equilibrative nucleoside transporter 2, isoform A	5	5	5	5	5	5	5	5	5	5.37985e+06	3.95932e+06	3951504	-0.456076	-0.471942	0.015866	0.00089834	0.00139451	0.726969	5864691	5272540	5379844	4126432	3959323	3944219	3800655	3951506	4151521
Q9VVI1	Alsin2	LD04387p	12	13	13	13	13	12	12	13	12	1.31669e+06	1669192	1.44421e+06	0.334264	0.14764	0.186625	0.0009285	0.0367907	0.00347563	1316691	1262367	1381623	1669193	1670970	1649888	1444214	1421039	1521084
Q9VJ11	anon-37B-2	Calcium load-activated calcium channel	4	5	4	5	4	5	4	5	5	5200570	4736460	4283426	-0.131172	-0.292904	0.161732	0.000929326	0.0201188	0.107453	5160864	5200569	5295104	4832218	4736457	4727018	4661697	4283428	3870736
Q9VGP7	mRpL40	Mitochondrial ribosomal protein L40	6	7	7	7	7	7	7	7	7	1.32659e+06	1.04009e+06	1.05258e+06	-0.401918	-0.373699	-0.0282186	0.000935444	0.00299255	0.712322	1326590	1363032	1321518	1045731	1040085	952487	1052576	956971	1090634
P49071	MAPk-Ak2	MAP kinase-activated protein kinase 2	12	11	10	12	13	12	13	12	13	1.1059e+06	1292536	1269474	0.221345	0.194292	0.0270526	0.000945684	0.00220183	0.489114	1105897	1087825	1108935	1292536	1243634	1315040	1269474	1216361	1294068
Q9VSA3	CG12262	Probable medium-chain specific acyl-CoA dehydrogenase, mitochondrial	18	21	20	23	20	19	20	22	20	11981289	15738996	15484321	0.403501	0.395078	0.00842285	0.000964534	0.00107731	0.736363	11981290	12486620	11254020	16038670	15739000	15435060	15438180	16016190	15484310
A1ZBJ2	cg7461	Uncharacterized protein, isoform B	23	25	27	25	26	25	27	26	27	7409861	8069060	7551931	0.125481	0.042565	0.0829163	0.000969423	0.103029	0.0060532	7268885	7409858	7510160	8112652	8069063	8021614	7551928	7775299	7526481
Q8IQX8	HisRS	Histidine--tRNA ligase	19	21	20	19	18	19	21	19	21	5.34685e+06	3.91955e+06	3.86576e+06	-0.404083	-0.469228	0.0651455	0.000969622	0.0011313	0.160423	5346858	5440598	4926339	3909844	4035999	3919549	3879347	3865765	3601805
Q8MT18	Dmel\CG5028	RH49423p	18	18	18	18	18	17	17	17	17	5282806	5.82056e+06	5400374	0.142038	0.023838	0.1182	0.000991139	0.233367	0.00528095	5282804	5276529	5357720	5972877	5820561	5771878	5291807	5400374	5491523
P82804	Pym	Partner of Y14 and mago	6	7	7	7	7	7	7	7	8	1.32834e+06	1584011	1.54033e+06	0.26483	0.199828	0.0650024	0.00100189	0.00643891	0.109015	1328341	1372280	1287418	1584010	1630963	1575562	1568983	1471307	1540328
Q7K0D8	Nup50	Nuclear pore complex protein Nup50	27	27	24	26	26	25	24	26	26	2.3718e+06	1.80896e+06	1.94671e+06	-0.353502	-0.253568	-0.0999336	0.00102302	0.00176289	0.01457	2385370	2371804	2217452	1773002	1808959	1875456	1961856	1946715	1938761
A1Z729	Dmel\CG2064	Uncharacterized protein	NaN	NaN	2	7	7	7	1	1	3	263825	1.17683e+06	284731	2.67643	0.653229	2.0232	0.00103706	0.142549	0.000439037	125648	184673	263825	1244548	1091967	1176826	284731	232525	359662
H8F4T3	smp-30	MIP34848p1	7	7	7	4	5	5	4	2	5	865646	491372	364081	-0.814206	-1.07027	0.256067	0.00104821	0.00484759	0.229372	865646	940507	778502	491371	519741	456524	364082	361946	519477
Q9VUN7	Dmel\CG7275	DDB1- and CUL4-associated factor 13	8	7	8	9	10	8	10	9	10	611149	676147	607674	0.135477	0.0474873	0.0879898	0.00105532	0.630909	0.38934	602749	620558	611148	662066	676816	676147	607674	581080	714568
A0A0B4LFW5	Gyg	Glycogenin, isoform E	8	8	8	8	8	9	8	7	8	2.13913e+06	2.66179e+06	1.77831e+06	0.310514	-0.259453	0.569967	0.00107992	0.0569181	0.00509732	2138619	2139125	2206841	2799028	2584536	2661787	1621124	1778308	2041776
E1JI03	bmm	Brummer, isoform B	2	2	4	3	6	4	2	2	1	1.10615e+06	1.75375e+06	891708	0.677614	-0.335164	1.01278	0.00110296	0.0331271	0.000146003	1106146	1207523	999709	1802982	1753755	1728095	936800	796211	891708
P26016	Fur1	Furin-like protease 1, isoforms 1/1-X/2	3	4	1	4	5	5	2	5	6	272373	478443	471759	0.746385	0.750616	-0.00423114	0.00112281	0.000722853	0.961152	302236	272373	261492	478443	428044	496254	471758	438936	495134
Q9VPT3	Dbp21E2	RNA helicase	10	10	11	8	10	10	12	11	13	1035730	817205	1.24174e+06	-0.334642	0.243521	-0.578163	0.00112893	0.00134731	2.63094e-05	1015324	1089615	1035730	812577	860431	817205	1241741	1232156	1242649
Q9V3E7	Ref1	LD24793p	21	23	23	19	21	20	19	22	19	9790404	8818201	8.25464e+06	-0.156635	-0.268406	0.111771	0.00113622	0.0028762	0.0635158	9845437	9790402	9662507	8818195	8905797	8562825	8413977	7674175	8254631
Q9VMW9	Gmd	GDP-mannose 4,6 dehydratase	15	17	16	15	16	16	15	16	17	879411	1.06689e+06	951475	0.318505	0.126134	0.192371	0.00114591	0.0561458	0.0029615	816366	885597	879411	1066886	1066459	1083651	902230	962739	951475
Q9VCK1	GILT2	GILT-like protein 2	2	2	2	1	1	1	1	1	1	1.79453e+06	779342	887210	-1.20427	-1.05344	-0.150824	0.00115528	0.000537328	0.40026	1794533	1653604	1888207	779342	652775	900283	759842	887210	929671
Q9W3U0	Dmel\CG4586	Acyl-coenzyme A oxidase	12	13	12	15	15	12	10	13	13	754848	1.23344e+06	596708	0.803385	-0.228912	1.0323	0.00116984	0.196218	0.00223573	754848	770283	662431	1190138	1394647	1233441	543112	738365	596708
Q9VIQ8	COX4	Cytochrome c oxidase subunit 4	10	9	9	8	8	7	9	8	10	24962392	19581798	24734792	-0.400784	-0.0269349	-0.373849	0.00124271	0.534043	0.0019652	24893000	26287450	24962410	19581790	18149160	19973750	25901210	24107900	24734780
Q24298	shg	DE-cadherin	42	43	42	44	45	42	42	42	42	2318336	2.62244e+06	2.60683e+06	0.15954	0.162556	-0.00301615	0.00124921	0.0243011	0.947472	2298841	2318337	2395689	2583661	2622445	2625745	2606831	2490884	2757096
Q7JXB5	Pepck2	Phosphoenolpyruvate carboxykinase (GTP)	16	18	15	18	17	15	15	11	12	2142391	2.95202e+06	950256	0.496862	-1.15285	1.64971	0.00125131	0.000133275	4.60486e-05	2205015	2028292	2142391	3202048	2848424	2952020	950256	879024	1043454
Q9W086	mRpL46	39S ribosomal protein L46, mitochondrial	11	11	10	11	10	10	8	10	8	1.525e+06	1.25881e+06	1.42605e+06	-0.24518	-0.0902112	-0.154969	0.0012921	0.0938715	0.0269471	1481425	1524997	1540081	1324164	1253636	1258807	1359351	1426045	1487847
Q9VFZ4	Dmel\CG7966	Uncharacterized protein	7	14	10	9	11	10	12	10	14	2.8378e+06	2.17548e+06	3.66554e+06	-0.410837	0.406209	-0.817045	0.0013095	0.00123281	0.000169359	2837794	2897021	2716619	1995101	2189876	2175477	3665543	3590751	3948941
P16568	BicD	Protein bicaudal D	28	25	26	26	28	26	31	31	31	1.07529e+06	1228430	1.26005e+06	0.181067	0.263606	-0.0825392	0.00131317	0.00490547	0.165045	1075285	1097746	1064713	1194539	1228430	1248036	1251541	1378747	1260053
Q9VM14	muc	Dihydrolipoyllysine-residue acetyltransferase	20	18	18	20	19	17	21	19	21	10372312	9287040	11113615	-0.170075	0.113221	-0.283296	0.00131833	0.00535186	0.000407472	10372310	10183750	10412790	9287041	8938825	9302500	10954850	11432400	11113610
Q9VYW4	Dmel\CG1703	LD04461p	27	22	25	26	26	21	24	23	24	3757859	3.4866e+06	3.46598e+06	-0.119946	-0.136682	0.0167363	0.00132195	0.00333529	0.49503	3741497	3827992	3757861	3486599	3423727	3513456	3494176	3465986	3344641
Q9VVP9	Dmel\CG4306	Gamma-glutamylcyclotransferase	4	4	5	6	6	5	3	2	5	967328	1.70495e+06	561368	0.793416	-0.748351	1.54177	0.00132203	0.00198978	3.94103e-05	1045708	853667	967328	1713636	1704954	1538746	561368	611788	530390
O96299;O97479	Sodh-1;Sodh-2	LD47736p	4	4	4	3	3	3	4	2	4	1340998	663118	834929	-1.15511	-0.730422	-0.424692	0.00132272	0.000757466	0.0600251	1340998	1319994	1365100	493762	668166	663118	870212	728204	834930
Q9V3E3	mRpL50	39S ribosomal protein L50, mitochondrial	8	8	9	9	9	6	7	8	7	1.35126e+06	1.21366e+06	1.34191e+06	-0.144513	0.00898361	-0.153497	0.00134222	0.629688	0.00224649	1352682	1328808	1351256	1213662	1194070	1240965	1335400	1341913	1380934
Q9VG51	Snx3	RE52028p	7	7	7	7	7	7	7	7	7	2.40652e+06	2262153	2.50379e+06	-0.0920232	0.0496604	-0.141684	0.00134329	0.00120438	0.000326614	2406520	2420896	2405124	2262152	2231651	2292185	2504929	2477176	2503793
Q9VG97	GstD3	Inactive glutathione S-transferase D3	3	5	4	6	4	5	6	6	6	504132	830349	1.07784e+06	0.679841	1.15655	-0.476708	0.0013436	9.30026e-05	0.0104026	505276	504132	475488	845309	709404	830349	1031870	1206428	1077840
P00399	mt:CoI	Cytochrome c oxidase subunit 1	3	3	3	3	3	2	3	3	3	5460924	3848927	4.79047e+06	-0.561996	-0.194149	-0.367847	0.00134771	0.273062	0.0818261	5460927	5434480	5908561	4032942	3848925	3510841	4790472	5898890	4144036
P25171	Rcc1	Regulator of chromosome condensation	23	23	24	23	23	20	22	19	21	7.34979e+06	6.35085e+06	6.34691e+06	-0.206333	-0.183327	-0.0230058	0.00135586	0.0188001	0.658221	7540584	7222320	7349786	6350851	6267921	6547321	6898146	6244547	6346906
E2QD16	nsl1	Non-specific lethal 1, isoform M	6	4	5	6	7	6	5	6	6	900420	1.101e+06	1.02894e+06	0.28429	0.186234	0.0980568	0.00139222	0.0177187	0.112817	907578	900419	858645	1102605	1043941	1100997	956538	1050112	1028941
Q9VQX4	Naprt	Nicotinate phosphoribosyltransferase	11	13	12	13	10	11	15	13	15	1.83673e+06	1.45593e+06	2.40959e+06	-0.399412	0.3683	-0.767712	0.00140181	0.000426232	4.66476e-05	1836730	1833537	1962582	1455929	1348098	1467563	2409592	2397406	2460855
Q9VYH3	CG2200	Probable alpha-aspartyl dipeptidase	5	5	5	6	5	5	5	7	5	2204264	2.5313e+06	2160446	0.177125	-0.0363566	0.213481	0.00146667	0.0732804	0.000419062	2257115	2189714	2204263	2545626	2531302	2443575	2160447	2180816	2143921
Q9VHT5	mRpL1	LD31571p	12	12	12	11	12	12	13	12	12	1.8709e+06	1.60682e+06	1.81346e+06	-0.209651	-0.0462723	-0.163379	0.00148415	0.00607455	0.00387985	1858809	1884284	1870904	1574188	1675230	1606821	1813463	1797297	1826065
Q9VBG6	CG6073	Protein HGH1 homolog	8	8	8	10	10	9	NaN	NaN	NaN	673538	823631	77582.4	0.247637	-2.99799	3.24563	0.00149107	3.95738e-05	2.92306e-05	673538	672889	703204	784356	825618	823631	105413	77582.4	76432
Q8MRW1	Tim23	SD19278p	4	4	3	4	4	3	3	3	3	2.85208e+06	2.47889e+06	2.82109e+06	-0.187859	-0.0623875	-0.125472	0.0015029	0.407793	0.139547	2892586	2852075	2785892	2478886	2451892	2558585	2487731	2821092	2876401
Q9VIE8	mAcon1	Aconitate hydratase, mitochondrial	32	33	32	34	33	31	32	31	32	11412751	10571783	10962954	-0.123353	-0.0537103	-0.069643	0.00151658	0.070292	0.0462804	11541570	11412750	11313330	10599000	10290430	10571780	10763240	11294580	10962950
A1ZAW0	Dcr-2	Dicer-2, isoform A	34	33	33	27	35	31	31	30	35	1.61622e+06	1.38993e+06	1.66008e+06	-0.236415	0.0352535	-0.271668	0.00151704	0.0977325	0.000854	1586729	1632592	1616223	1316025	1389927	1399980	1668238	1626788	1660084
Q70PY2	PGRP-SB1	Peptidoglycan-recognition protein SB1	6	6	5	5	6	6	6	6	5	925168	419600	325404	-1.14224	-1.41961	0.277372	0.00153749	0.000520939	0.135192	952620	925167	766218	341403	419600	438373	325404	370470	292604
Q9VMI3	ND-51	NADH dehydrogenase [ubiquinone] flavoprotein 1, mitochondrial	14	15	11	12	10	10	13	11	15	4.35363e+06	3.79042e+06	4.30976e+06	-0.227364	-0.0313257	-0.196039	0.00153919	0.307208	0.000117636	4312025	4353630	4576704	3790424	3814035	3704101	4309763	4334763	4309005
A1Z7T0	Pkn	Serine/threonine-protein kinase N	21	21	23	21	25	23	23	23	23	1.71575e+06	1.94006e+06	1.69663e+06	0.165126	-0.0225042	0.18763	0.00154169	0.427613	0.000597793	1715747	1711759	1784044	1940058	1972201	1930451	1696632	1684779	1749233
Q9VAC1	anon-WO0153538.36	Acetyl-CoA deacylase	18	18	17	18	17	16	18	17	18	9654809	10276122	11229006	0.0958049	0.216545	-0.12074	0.00154342	0.000177698	0.00273193	9662341	9532048	9654807	10145090	10276130	10409910	11229010	11340020	10955120
Q5BIA9	Dmel\CG8613	RE10908p	5	5	6	4	4	3	7	5	7	559550	376177	637545	-0.642738	0.127907	-0.770645	0.00154494	0.112085	0.000666984	615624	556442	559550	396892	376177	337334	596466	657642	637545
Q7JUN9	Dmel\CG3358	LD08659p	6	8	7	3	6	4	2	1	1	970706	541516	250552	-0.912171	-2.08742	1.17524	0.0015502	0.0010518	0.012546	970705	956907	973764	541516	437409	572980	163456	250552	287732
Q9V471	ZnT35C	RE54080p	5	3	5	6	6	6	6	5	5	260231	699994	315582	1.35791	0.231763	1.12615	0.0015837	0.25105	7.22061e-05	343080	231041	260231	753203	658797	699995	338646	312528	315582
Q9VPY8	Tgt	Queuine tRNA-ribosyltransferase catalytic subunit	5	5	4	5	5	4	5	5	5	626136	515518	529807	-0.283377	-0.292148	0.00877126	0.00158654	0.00913777	0.869987	626135	659304	604165	514278	521859	515518	534402	479831	529807
Q9VHN7	anon-WO0118547.344	LP07963p	32	37	37	35	36	35	36	33	36	56277668	47833468	49117036	-0.20624	-0.19553	-0.0107098	0.00159114	0.00301054	0.735641	56277680	56328890	54035230	49340950	47833450	47266360	49434250	49117060	46978910
Q9VCX3	mRpL45	Probable 39S ribosomal protein L45, mitochondrial	14	13	14	14	13	13	12	13	14	2117919	1.8729e+06	2.14373e+06	-0.172618	0.0376199	-0.210238	0.00159339	0.119012	0.00173923	2117918	2118792	2091155	1920196	1872901	1822358	2132997	2219208	2143728
Q7K1W4	Jheh3	Epoxide hydrolase	11	12	12	12	11	10	10	11	12	2603782	1.78056e+06	2.27603e+06	-0.610704	-0.207719	-0.402986	0.00161094	0.00105499	0.00808712	2603783	2654639	2582619	1780564	1534939	1834430	2276030	2200277	2314338
Q9VAN8	Dmel\CG11882	FI15955p1	1	1	2	2	3	1	3	2	3	411457	502366	510927	0.315511	0.264138	0.0513732	0.00163305	0.0258131	0.564191	396839	416362	411457	502366	489550	532755	510927	520299	442934
Q8MKN0	Coq9	Ubiquinone biosynthesis protein COQ9, mitochondrial	10	8	9	8	9	8	10	11	11	801600	594553	841560	-0.442583	0.0649923	-0.507575	0.00163531	0.321222	4.00208e-06	865814	755239	801600	601796	594552	583626	851050	841560	837760
Q9VH72	BVR	TA01656p1	10	8	9	9	9	7	9	9	9	3.68633e+06	2972189	3.29314e+06	-0.342264	-0.176732	-0.165532	0.00164123	0.0333736	0.008034	3686333	4000893	3616918	2994583	2941590	2972188	3480009	3293138	3223259
Q7K084	Obp44a	Odorant-binding protein 44a, isoform A	3	NaN	3	5	7	7	6	7	7	304092	943845	1.09815e+06	1.99573	2.16656	-0.17083	0.00164823	0.000903289	0.486609	301528	200614	306655	943845	929691	1340980	1098152	1058466	1444099
Q9XZ19	Dmel\CG3909	WD_REPEATS_REGION domain-containing protein	9	11	11	9	11	10	10	11	10	2750676	2.58476e+06	2.48461e+06	-0.0906951	-0.145544	0.054849	0.00167514	0.141725	0.525095	2797962	2721569	2750678	2599906	2581169	2584765	2484615	2743327	2270518
Q9VJZ4	ND-B22	NADH dehydrogenase [ubiquinone] 1 beta subcomplex subunit 9	7	7	6	6	4	6	7	5	7	3981076	3030721	4.15814e+06	-0.36647	0.119103	-0.485573	0.00168261	0.3373	0.00996396	4087452	3981075	3721871	3030720	2955245	3155872	3830817	4158135	4870631
P20432	GstD1	Glutathione S-transferase D1	6	7	5	9	6	8	8	10	8	870996	1.76885e+06	19850134	1.01978	4.57712	-3.55734	0.00169287	2.71824e-06	1.52458e-06	715543	870995	932550	1791411	1528925	1768856	19850130	19209850	20729250
Q9W1C9	EbpIII	Ejaculatory bulb-specific protein 3	3	3	4	3	4	4	4	4	4	596097	1493837	2.3153e+06	1.45442	1.97356	-0.519136	0.00170516	0.000775493	0.102268	596097	517854	671109	1493837	1410529	2023508	2315299	1863811	2908092
Q9V439	MED22	Mediator of RNA polymerase II transcription subunit 22	2	2	2	2	2	2	2	2	1	847029	717051	723015	-0.236744	-0.224616	-0.0121276	0.00171674	0.0090786	0.837128	856828	847030	836575	717051	693918	745827	723015	767049	686243
Q9NK57	anon-35F/36A	NIF3-like protein 1	11	12	11	12	10	11	12	10	12	1.95366e+06	1.69277e+06	2.32555e+06	-0.212676	0.241279	-0.453955	0.00172064	0.0019586	7.54167e-05	2049563	1953656	1943447	1745237	1692765	1692644	2414580	2325545	2288824
Q9VWP1	Usp39	LD38070p	12	10	12	11	11	9	12	11	12	1.51899e+06	1.40563e+06	1.413e+06	-0.122087	-0.0737069	-0.0483805	0.00173308	0.192315	0.345219	1550982	1518988	1497315	1384975	1405743	1405629	1538000	1392552	1413002
Q9VBH7	Dmel\CG14544	tRNA (adenine(58)-N(1))-methyltransferase catalytic subunit TRMT61A	3	4	4	3	4	3	4	4	4	996012	1.06513e+06	1.09463e+06	0.102336	0.155232	-0.0528959	0.00173746	0.00285799	0.0748377	1009129	996012	981500	1065134	1079498	1061437	1090839	1094628	1140940
Q9VL06	Ufd4	E3 ubiquitin-protein ligase Ufd4	26	23	27	24	31	30	33	28	35	1.08822e+06	1.38789e+06	1.26e+06	0.33381	0.228107	0.105702	0.00174674	0.0113051	0.134751	1088223	1073197	1141592	1447798	1387887	1328331	1260005	1242191	1368830
Q9VC57	atl	Atlastin	13	15	17	18	18	16	17	15	18	2368416	2.65662e+06	2.57616e+06	0.170116	0.0916214	0.078495	0.00177041	0.119354	0.159674	2368417	2393751	2299163	2691007	2597120	2656626	2362906	2590779	2576157
Q9VDE8	Dmel\CG7044	FI02071p	11	12	12	15	14	11	22	19	20	924835	1.14826e+06	1.62217e+06	0.278872	0.800979	-0.522107	0.00181456	2.28225e-06	9.99824e-05	912790	953725	924835	1078789	1160719	1148261	1607267	1622170	1633164
Q8IQ70	MCU	Calcium uniporter protein, mitochondrial	7	7	7	7	8	7	6	6	6	984275	1198648	1.05813e+06	0.322082	0.0848382	0.237244	0.00185563	0.244653	0.0188815	984274	1008724	937236	1190549	1198648	1273995	962761	1058135	1089669
Q8IPB7	LManII	Alpha-mannosidase	29	29	28	30	30	30	29	27	26	3.81111e+06	5.17562e+06	2.45847e+06	0.437493	-0.634193	1.07169	0.00185784	0.000786865	1.42744e-05	3811116	3515035	4031263	5000580	5182456	5175622	2315587	2458471	2537252
Q9W092	Cht2	Probable chitinase 2	7	8	8	10	9	9	11	10	10	727216	1170464	1209258	0.641014	0.664531	-0.023517	0.00185935	0.00268634	0.750105	727216	690150	832433	1170464	1116379	1212496	1094297	1209258	1257286
Q9VTF8	mRpL2	Mitochondrial ribosomal protein L2	10	9	11	8	7	8	11	9	10	3.10396e+06	2.66191e+06	3.01931e+06	-0.229291	-0.0420952	-0.187196	0.00189464	0.216461	0.0059776	2999679	3111646	3103962	2674946	2661914	2525816	3019306	2889895	3042121
Q9VM60	CG3430	Mini-chromosome maintenance complex-binding protein	8	8	9	7	8	6	5	6	7	1.0937e+06	700039	722159	-0.639683	-0.564873	-0.07481	0.00189501	0.0226788	0.611045	1189061	1093703	974511	700039	715333	669219	863264	722160	628033
Q9VN73	CT1789	RE70318p	4	2	4	7	7	7	4	6	7	860817	1.8631e+06	1.37848e+06	1.20692	0.754941	0.451979	0.00189701	0.0139704	0.00866997	860817	629655	893878	1872859	1708086	1863095	1182250	1378479	1428770
Q9VWP4	shop	Sulfite oxidase, mitochondrial	5	7	7	4	8	5	7	6	9	475546	373304	416120	-0.382346	-0.207474	-0.174871	0.00193744	0.0139819	0.0134312	475546	511025	463525	373304	355450	383332	432686	406395	416120
Q9W413	mldr	Ribonuclease P	5	5	5	4	5	4	5	5	5	741191	492347	648960	-0.568183	-0.211117	-0.357066	0.00194072	0.012302	0.0117249	741191	757081	703868	455027	492347	540922	601859	648960	651918
Q8MRM0	GstT4	GH16740p	14	15	14	15	15	14	15	16	14	2.893e+06	4.77406e+06	4.97443e+06	0.700703	0.788166	-0.0874634	0.00195819	0.00130304	0.436042	2892995	2680748	3144203	5094995	4304080	4774059	4608069	4974423	5478195
Q9VVU6	Prp6	PRP6 homolog	27	26	27	29	29	24	26	27	27	2.13879e+06	2.01657e+06	2.11542e+06	-0.0905031	-0.0141029	-0.0764001	0.0019625	0.493172	0.0121538	2171265	2120409	2138791	1993284	2016573	2029483	2086535	2115425	2166413
Q9VLX0	LKRSDH	Lysine ketoglutarate reductase	8	6	6	11	12	12	10	10	7	421841	894603	641035	1.04054	0.578018	0.462519	0.00199844	0.0224418	0.011322	527299	386200	421841	894604	855528	976902	641036	602588	739804
Q7JRC9	CG30493;CG30496;l(2)08492	RE73310p	8	7	9	10	11	12	13	12	12	593729	718314	652088	0.322046	0.216022	0.106024	0.0020335	0.0404676	0.154481	543679	593729	594012	709293	735230	718314	725389	652088	635239
Q8SY58	Dmel\CG4872	Ketimine reductase mu-crystallin	5	5	5	4	4	4	5	5	5	805908	516564	664872	-0.575815	-0.381254	-0.194562	0.00207471	0.0642378	0.281664	752648	805908	844776	510010	587359	516564	664872	504988	690707
Q9VBS7	Dmel\CG10550	Uncharacterized protein, isoform B	NaN	NaN	NaN	2	3	3	3	1	3	100318	348326	242548	1.98659	1.55655	0.430041	0.00208314	0.00621948	0.131943	100318	64423.3	110121	424960	299246	348326	224278	242548	332976
P22813	Hsf	Heat shock factor protein	7	8	8	7	8	7	7	9	8	406802	443112	429500	0.128636	0.0967248	0.0319112	0.00208496	0.0144382	0.331541	405888	410082	406802	456112	437769	443112	428454	449930	429500
Q9W247	Dmel\CG4752	FI03324p	23	21	23	18	22	19	28	26	28	1.40724e+06	1.01483e+06	1.67925e+06	-0.486719	0.228247	-0.714966	0.00209185	0.0106506	0.000157605	1366700	1407240	1527240	967191	1014831	1087655	1645335	1679246	1708863
Q9VDD2	SNF4Agamma	LD22662p	12	9	15	11	12	13	14	14	15	710682	863431	891686	0.319553	0.306218	0.0133343	0.00209321	0.00104664	0.805708	710682	694262	727384	863431	860949	938302	891686	843026	902512
Q9VW09	Ltn1	E3 ubiquitin-protein ligase listerin	26	27	26	26	31	25	30	30	27	3563198	3.28215e+06	3.28285e+06	-0.122305	-0.1298	0.00749461	0.00211073	0.0184982	0.832885	3540833	3646904	3563200	3252814	3341945	3282154	3150878	3395989	3282853
Q9I7Q6	Lcp65Ag3	FI01403p	NaN	NaN	NaN	2	3	3	NaN	NaN	NaN	79210.8	1.65923e+06	84661.8	4.54167	0	4.5147	0.00211477	1	0.00163877	104212	79210.8	54220	920811	1659228	3701022	64694.2	86430.4	84661.8
Q9VJX8	Hacd2	Very-long-chain (3R)-3-hydroxyacyl-CoA dehydratase	5	4	5	5	5	5	5	5	5	1.15845e+06	1.45477e+06	1.48827e+06	0.36342	0.35332	0.0100994	0.00211532	0.00941914	0.877814	1158455	1057120	1174249	1417348	1454769	1484888	1514158	1330427	1488268
Q9VN58	ctrip	E3 ubiquitin-protein ligase TRIP12	29	29	30	26	32	24	30	28	30	1.23301e+06	1.03113e+06	1.0391e+06	-0.248264	-0.261195	0.0129306	0.00213363	0.000270312	0.75542	1233010	1258924	1232269	1012138	1031132	1093736	1057936	1010820	1039097
B7Z0E0	Idh	Isocitrate dehydrogenase [NADP]	34	35	36	36	33	33	35	31	35	18185880	20407292	16837568	0.178897	-0.103531	0.282427	0.00215502	0.0438952	0.00219515	18533660	18185890	18016720	21299480	20266400	20407290	16837570	17741910	16390560
Q9VMS1	cype	Cyclope, isoform A	4	4	4	4	4	4	4	4	4	10520175	6.8678e+06	8.08933e+06	-0.699171	-0.400927	-0.298244	0.00216922	0.00239695	0.0453972	9997260	10891010	10520170	6878494	5665602	6867808	8268306	8089326	7439945
A0A4D6K327	haf	Hattifattener, isoform I	8	5	8	9	8	8	9	9	8	627861	992483	791219	0.636993	0.336807	0.300186	0.00218164	0.0413237	0.0270159	627861	575743	700530	1026408	934840	992483	730852	791219	882186
Q9W4V3	Dmel\CG14419	RH61722p	1	1	1	2	1	2	1	1	2	556766	2.61067e+06	922167	2.00267	0.712376	1.29029	0.00218682	0.077782	0.00514469	556766	487974	854388	2840538	2014470	2610666	861682	922167	1285012
Q9VSL8	rhea	Rhea, isoform B	95	97	99	99	100	99	103	95	103	2.89483e+06	3.37942e+06	2.90718e+06	0.244755	0.0164585	0.228296	0.00218842	0.543887	0.00467723	2894831	2878935	2951228	3356038	3379422	3607648	2907181	2886298	3033249
Q9VZI8	Faa	Fumarylacetoacetase	3	4	4	6	6	6	6	6	6	406338	1327314	831525	1.54216	1.01784	0.524321	0.00220932	0.00742776	0.0346204	406337	363534	547524	1429358	1053009	1327314	803220	831525	1005374
Q7K581	Dmel\CG8963	SD01637p	16	16	15	16	18	17	17	16	16	3.29498e+06	2.8784e+06	3081067	-0.186109	-0.101162	-0.084947	0.00221302	0.0231251	0.0319686	3374163	3294980	3214386	2878398	2963070	2845451	3081067	3138629	2994452
P35220	alpha-Cat	Catenin alpha	29	33	28	31	28	27	25	29	28	2318654	2.49262e+06	2.05668e+06	0.104718	-0.190884	0.295602	0.00223051	0.00704048	0.00180026	2303316	2318653	2322823	2531258	2444454	2492623	2102627	1928813	2056682
Q9W2X1	Ipod	Interaction partner of Dnmt2, isoform A	2	2	2	2	2	2	2	2	2	1.26226e+06	2.87907e+06	1.61495e+06	1.11119	0.351962	0.759233	0.00224478	0.142703	0.0267595	1262259	1111505	1351027	2996718	2214803	2879068	1267545	1925104	1614952
Q9W0I6	Sac1	Phosphatidylinositol-3-phosphatase SAC1	18	17	17	17	18	17	16	19	21	1663832	1.51553e+06	1.44964e+06	-0.119714	-0.230911	0.111197	0.00226532	0.00854491	0.0730995	1671854	1615550	1663832	1515530	1534253	1506796	1320420	1452524	1449639
Q94511	ND-75	NADH-ubiquinone oxidoreductase 75 kDa subunit, mitochondrial	31	33	31	28	29	27	29	29	29	6.31002e+06	5576229	6.49625e+06	-0.178466	0.0576642	-0.23613	0.00227842	0.301844	0.0082481	6247585	6310025	6517491	5756043	5523174	5576228	6340968	6496251	7032041
Q9VZ34	Dmel\CG2076	RH72958p	4	4	4	5	5	4	5	4	4	1400762	1939996	2.27619e+06	0.499999	0.717456	-0.217456	0.00227851	0.000132381	0.0237436	1309804	1400762	1454686	1843381	2110902	1939997	2344940	2276186	2222937
Q0E8K5	mri	AT10158p	4	4	3	4	3	2	4	4	4	552841	437917	523013	-0.329648	-0.0687408	-0.260907	0.00227897	0.239235	0.0189032	552841	551805	558350	418401	437917	468389	563432	523013	501026
Q9VT05	CT11439	RE10106p	6	6	6	7	7	7	7	7	7	2.07897e+06	2.29019e+06	2.23307e+06	0.134588	0.130829	0.00375875	0.00231746	0.0839953	0.952145	2060272	2078966	2108013	2330704	2290189	2237855	2459066	2233070	2158357
Q7K110	OstDelta	Dolichyl-diphosphooligosaccharide--protein glycosyltransferase subunit 2	25	27	28	26	28	26	28	27	27	7.52724e+06	6.96935e+06	7.37922e+06	-0.115379	-0.0295734	-0.0858053	0.00232843	0.189098	0.00281162	7406841	7527237	7680620	6969345	7011581	6893816	7290453	7485012	7379220
Q6IDF5	ND-B15	Complex I-B15	5	4	5	5	4	5	6	6	6	3.02008e+06	2.43125e+06	3486424	-0.364419	0.133085	-0.497505	0.00233594	0.165368	0.00215744	3020080	2975258	3285271	2464736	2431249	2308932	3104192	3486424	3597275
M9PHB8	CBP	Sarcoplasmic calcium-binding protein, isoform C	10	10	10	10	10	8	9	9	9	4.02927e+06	5.09487e+06	4393205	0.304193	0.0946636	0.20953	0.00234183	0.0787622	0.00401045	3981943	4029270	4297746	5217889	4882565	5094874	4393207	4484334	4261597
Q0E9F9	Dmel\CG2915	FI16720p1	14	18	15	17	17	17	16	16	18	3.86917e+06	4284431	3.44541e+06	0.13619	-0.160071	0.296261	0.00236645	0.00179569	6.88162e-05	3960287	3869165	3804431	4284431	4300349	4199798	3429979	3536248	3445409
Q9VJQ3	yellow-c	RH54244p	9	8	14	14	14	15	12	13	15	843142	2.6062e+06	1.22575e+06	1.48307	0.316448	1.16663	0.00238452	0.325528	0.00522863	843142	747461	1194673	2606204	2298300	2745823	868628	1225745	1365479
Q86BK8	Rab14	Ras-related protein Rab-14	11	11	12	12	13	11	13	13	14	15333600	18645882	20774144	0.298742	0.429255	-0.130514	0.00239147	6.13085e-05	0.0236423	15897540	15333600	15015280	18645880	18339760	19921480	20774130	20840540	20641050
P46223	RpL7A	60S ribosomal protein L7a	14	16	15	14	14	13	14	15	15	20425548	18812778	18868876	-0.11094	-0.111201	0.000260671	0.00241799	0.00431038	0.984478	20703280	19963250	20425540	18994230	18757730	18812770	19100450	18587860	18868890
Q95U54	Mms19	MMS19 nucleotide excision repair protein	27	30	32	27	29	23	29	27	31	1803394	1.55247e+06	1900381	-0.209514	0.0834007	-0.292915	0.00242117	0.0438496	0.000155474	1803395	1868637	1757118	1600867	1552474	1541087	1899607	1900380	1950882
P18935	mt:Cyt-b	Cytochrome b	5	5	5	5	5	5	5	5	5	5515723	4.34759e+06	5879523	-0.378627	0.0480264	-0.426654	0.00242912	0.695217	0.0219094	5769986	5312760	5515724	4347590	4006334	4417406	5879526	6408254	4958926
Q9VK06	CG6263	Phospholipid-transporting ATPase	8	9	9	13	10	10	13	12	14	763045	1.06102e+06	1.09725e+06	0.431348	0.475351	-0.0440032	0.00243385	0.00176723	0.282043	861066	763045	761475	1105668	1061015	1045784	1073336	1141526	1097250
Q8IMT8	veli	Protein lin-7 homolog	4	4	5	5	5	4	5	5	5	770946	930810	825077	0.286599	0.115819	0.170781	0.0024565	0.128208	0.0499482	738462	770945	790824	972034	930810	903054	825077	781867	887971
Q9VSZ6	CG3434	Queuine tRNA-ribosyltransferase accessory subunit 2	6	7	6	6	6	7	6	6	6	800840	622647	661348	-0.404495	-0.2876	-0.116895	0.00247135	0.0288631	0.159606	800840	799325	899841	618204	645306	622647	744841	661348	643002
Q24546	Syn	Synapsin	1	3	3	6	7	8	5	5	8	198422	426011	292360	1.24648	0.828508	0.417973	0.00247754	0.0279013	0.0673006	198422	139980	209046	411866	426011	441981	292360	277716	400492
C9QPE7	CG5171-RC	Trehalose 6-phosphate phosphatase	9	8	9	9	9	8	8	10	10	1.58312e+06	3.06213e+06	1.65912e+06	1.00393	0.18518	0.818752	0.00248433	0.195633	0.00771205	1384596	1583116	1599048	3561387	3062127	2592362	1659125	1573247	1973583
Q9VXB0	CG9132	NECAP-like protein CG9132	9	8	9	10	8	9	10	9	10	2270666	2.56057e+06	2.92228e+06	0.165798	0.366509	-0.200711	0.00253743	0.000605904	0.00434336	2363899	2263397	2270665	2547403	2560565	2629298	2922283	3093352	2879929
O01939	mst	Protein misato	11	8	10	8	8	7	10	10	9	1.14702e+06	760610	1.2407e+06	-0.538969	0.125893	-0.664862	0.00254572	0.155435	0.000616723	1147022	1222216	1060918	752938	846725	760611	1311221	1240699	1187823
Q7JZD5	Dlip3	Dorsal interacting protein 3	4	4	3	4	3	4	4	3	3	223158	343957	311248	0.663167	0.499542	0.163625	0.00258765	0.0100527	0.227941	223158	198849	230562	343956	376037	314115	274652	311248	338194
Q9VEQ1;Q9VEQ2	EMC2A;EMC2B	ER membrane protein complex subunit 2	11	12	13	12	13	11	13	13	13	3.57944e+06	3.22406e+06	3.6217e+06	-0.133753	0.00703621	-0.140789	0.00263551	0.859694	0.01831	3620850	3579442	3494047	3308363	3224060	3214752	3621698	3706766	3422958
Q9W0L7	Usp10	LD28815p	23	23	21	22	23	20	22	23	23	1.62719e+06	1.50814e+06	1498576	-0.121004	-0.108466	-0.0125376	0.00264471	0.0113952	0.690832	1645074	1623277	1627194	1508141	1527234	1466873	1498577	1563094	1480466
Q8T3L6	beg	Probable malonyl-CoA-acyl carrier protein transacylase, mitochondrial	10	9	10	11	10	11	11	10	10	1.56572e+06	1.43962e+06	1.55269e+06	-0.129437	-0.0159747	-0.113462	0.00265503	0.427554	0.000189851	1565725	1606229	1539509	1439618	1420395	1446624	1559414	1546797	1552687
Q7K0L4	CG7611	WD repeat-containing protein 26 homolog	18	21	19	18	20	18	17	18	19	2490576	2.70391e+06	2.44564e+06	0.110154	-0.064717	0.174871	0.00269115	0.3194	0.0356214	2490577	2463739	2544606	2724849	2664769	2703909	2445644	2217413	2516693
P29844	Hsc70-3	Endoplasmic reticulum chaperone BiP	40	40	40	41	39	37	38	42	40	32423524	36821304	29137772	0.173028	-0.129697	0.302725	0.00269271	0.037634	0.00246939	32423510	32126180	33302960	37679400	35831020	36821300	28882440	31476340	29137760
Q9VLU3	Dmel\CG12560	IP09231p	NaN	NaN	NaN	5	5	5	NaN	NaN	NaN	87564	1.1639e+06	96328.9	3.55313	0	3.59992	0.00270429	1	2.20219e-05	56729.2	87564	199860	1084839	1163905	1271651	96328.9	81397.2	114876
Q9V9E3	CG3107	Presequence protease, mitochondrial	31	30	29	28	29	27	28	29	28	2619606	2.43048e+06	2.7022e+06	-0.108374	0.0628567	-0.171231	0.00278516	0.0823103	0.00217846	2580729	2619607	2671659	2412595	2458731	2430481	2692131	2829511	2702198
Q9V438	CaBP1	Protein disulfide-isomerase A6 homolog	11	12	11	11	12	10	10	10	11	12171954	10766785	11057258	-0.17072	-0.136327	-0.0343933	0.00282307	0.00264722	0.303484	12121840	12429630	12171960	10637830	10766790	11227210	11398290	10959330	11057260
A1Z6V5	Spn43Ab	FI01422p	5	5	5	4	5	5	5	5	4	406900	477357	443072	0.232641	0.111265	0.121376	0.00282369	0.0619006	0.0813761	406900	405084	417911	465567	502790	477357	443072	421426	464947
Q9VCR2	Dmel\CG6726	Uncharacterized protein, isoform A	11	12	12	10	12	10	12	12	10	1872450	1.6235e+06	1.8181e+06	-0.229682	-0.0329634	-0.196718	0.00283231	0.665054	0.0577056	1933457	1872451	1854248	1546077	1658851	1623496	2013520	1818096	1712266
P42325	Nca	Neurocalcin homolog	3	7	7	5	5	5	6	6	6	1.29405e+06	747374	1.09756e+06	-0.699173	-0.195438	-0.503735	0.0028431	0.0899108	0.0199926	1239813	1294048	1307437	720703	747374	909948	1097563	1020593	1247231
M9PGG8	Dmel\CG17493	Uncharacterized protein, isoform B	5	6	5	3	4	3	5	5	5	2.01e+06	844081	1.89566e+06	-1.10092	0.0513725	-1.1523	0.0028463	0.758212	0.000152422	2010001	2104215	1504425	801500	953095	844081	1895655	1852790	2015882
Q8SY96	CG33502	NFU1 iron-sulfur cluster scaffold homolog, mitochondrial	4	4	4	4	4	4	4	4	4	2.61563e+06	2.16045e+06	2.32272e+06	-0.307663	-0.202992	-0.104671	0.00286187	0.0333434	0.0760166	2552193	2840234	2615631	2133626	2169377	2160447	2322721	2437055	2196148
Q960D4	EG:22E5.5	SD06560p	21	24	22	22	22	20	22	23	22	2640067	2.4215e+06	1.83334e+06	-0.133765	-0.532349	0.398584	0.00286663	5.98389e-05	0.000171265	2640068	2596282	2692669	2364362	2421498	2440902	1768484	1881687	1833339
Q8MT48	CG9416-PA	RE28322p	9	7	8	9	10	9	8	8	10	703266	1.08393e+06	764661	0.668543	0.192673	0.47587	0.00287857	0.23009	0.0111945	703266	617012	772621	1167985	1083933	1063395	722087	764661	906405
Q9VIU7	Dpm1	Dolichol-phosphate mannosyltransferase subunit 1	8	8	8	9	8	9	9	7	9	1.30049e+06	1.10502e+06	1.21789e+06	-0.22273	-0.0591113	-0.163619	0.00288576	0.306273	0.0129894	1242572	1300495	1346370	1121343	1104942	1105023	1217894	1310074	1205886
A0A0B4KH14	Dmel\CG5447	Uncharacterized protein, isoform B	4	3	4	4	4	4	4	5	5	533892	661078	725130	0.29781	0.446713	-0.148903	0.00292534	0.000819354	0.00669818	570435	515198	533892	661077	651380	676856	725130	721020	759788
Q8I725	Dmel\CG1236	Uncharacterized protein	13	15	14	14	14	14	14	14	14	4005142	4692553	4.16511e+06	0.204165	0.0664298	0.137735	0.00294123	0.0672784	0.011695	4098204	4005142	3914945	4698357	4692553	4456167	4119030	4300389	4165111
Q9VYA7	CG2691	RRP12-like protein	25	27	27	22	28	25	26	27	28	1.658e+06	1.50984e+06	1.55818e+06	-0.152505	-0.123929	-0.0285759	0.00294605	0.023911	0.411189	1648296	1658005	1723108	1509841	1529568	1484937	1558184	1479419	1578719
A0A0B4K897	BcDNA:RH27395	Uncharacterized protein, isoform O	11	11	11	11	11	11	10	12	11	6938228	6295232	6532056	-0.141273	-0.0715504	-0.0697231	0.00296946	0.192373	0.230051	6996561	6938226	6859088	6433491	6295235	6128554	6532052	6990449	6283885
Q9VU45	Syx13	LD27581p	5	5	5	5	5	5	5	5	4	707747	914021	1.00751e+06	0.348479	0.499284	-0.150805	0.0029802	0.000807286	0.00095754	707746	679654	770036	926007	914020	903264	1007512	1003475	1034710
Q4V665	APC15	GEO10730p1	1	2	1	1	1	2	1	2	1	340012	225790	335029	-0.553212	-0.0557944	-0.497418	0.00298844	0.329364	0.00481105	363709	340012	339234	225790	222562	264235	319051	349476	335029
Q8SY19	Mgstl	Glutathione transferase	6	6	7	7	7	6	7	7	7	8974813	12534093	8685991	0.462832	-0.0859896	0.548822	0.00298921	0.383667	0.00461738	9100423	8974812	8270777	12534090	12635010	11167200	8749690	8685989	7433013
Q9VW98	Dmel\CG13813	IP11764p	5	3	5	7	8	7	3	6	5	757470	1.5806e+06	627266	0.884334	-0.39666	1.28099	0.0029989	0.106845	0.00153651	755424	757470	966417	1580604	1374008	1601553	518742	744900	627265
Q9VNX8	CG7414	Eukaryotic translation initiation factor 2A	13	17	14	12	12	12	14	15	17	2.81881e+06	2.33955e+06	2623870	-0.250075	-0.095459	-0.154616	0.00299965	0.0105673	0.0196576	2758216	2830761	2818810	2262891	2471500	2339552	2678495	2623871	2567769
Q9VGE7	Ect3	Beta-galactosidase	19	18	21	21	21	19	17	16	15	2.97164e+06	4.40046e+06	1.82169e+06	0.549158	-0.695831	1.24499	0.00301626	0.00324843	6.46711e-05	2971642	2741231	3355328	4353636	4400462	4469572	1728895	1821690	2041909
Q7KND8	Mad1	FI09619p	16	18	18	18	18	18	17	17	17	1.28621e+06	1.20194e+06	1.25708e+06	-0.119376	-0.0833855	-0.0359904	0.00301701	0.147862	0.459039	1331293	1283798	1286210	1201940	1204306	1184828	1271804	1156099	1257079
Q9VRP2	BEST:CK00496	Uncharacterized protein, isoform A	22	25	22	24	22	21	23	22	26	17840806	16067347	15736561	-0.152711	-0.173415	0.0207043	0.003023	0.00434171	0.37657	17840820	18315340	17349000	15884920	16067340	16168280	16217200	15736570	15488490
Q9W1G0	Taldo	Probable transaldolase	14	15	15	15	16	16	17	17	17	6848911	5612667	5.38379e+06	-0.264896	-0.332336	0.06744	0.00302867	0.00106207	0.0398413	6848912	7044175	6457129	5779537	5536092	5612670	5300945	5469157	5383786
Q7KW39	CG17896	Probable methylmalonate-semialdehyde dehydrogenase [acylating], mitochondrial	17	18	17	17	16	16	17	17	18	5.82208e+06	4.95051e+06	7002112	-0.231683	0.27803	-0.509713	0.00303771	0.00214845	6.1705e-05	5822085	6105579	5661357	4915058	4950509	5108775	6980632	7339872	7002113
X2JB52	Dmel\CG1637	Purple acid phosphatase	6	4	5	6	7	6	6	6	6	1.4356e+06	2.24132e+06	2.05917e+06	0.651175	0.48268	0.168495	0.00305195	0.0064408	0.0286006	1435596	1654943	1337075	2229872	2241316	2461825	2004457	2099838	2059169
F3YDF1	YME1L	ATP-dependent zinc metalloprotease YME1L	20	21	20	19	19	18	19	20	18	1.47536e+06	1.37579e+06	1374494	-0.123493	-0.104367	-0.0191263	0.00305803	0.00516426	0.346586	1519422	1474988	1475364	1343472	1375786	1383761	1374494	1373560	1409688
Q9VQR8	LeuRS	Leucyl-tRNA synthetase	43	45	43	45	45	42	44	45	45	5.138e+06	4677007	4.96855e+06	-0.124283	-0.0226536	-0.101629	0.00306618	0.384494	0.00298962	5137996	5162331	4959247	4624847	4696252	4677007	4946315	5106061	4968547
Q02936	hh	Protein hedgehog	2	1	2	2	2	2	2	2	2	351412	584384	470482	0.815257	0.592218	0.223039	0.00308152	0.0555723	0.348569	366901	290928	351412	584384	540168	647402	656211	416285	470482
P12370	Pka-C1	cAMP-dependent protein kinase catalytic subunit 1	11	14	17	16	17	15	15	14	15	1.51273e+06	1.90176e+06	1.87147e+06	0.287501	0.315531	-0.0280298	0.00310223	0.00286925	0.603106	1512726	1506031	1609281	1901758	1801698	1945486	1868368	1871468	2020848
Q9VD00	Dmel\CG5377	FI07666p	10	7	9	7	9	7	9	10	10	1.84152e+06	1.43759e+06	2043195	-0.337448	0.13919	-0.476638	0.0031121	0.0630585	0.000603177	1841525	1885079	1713804	1437594	1376612	1490302	2047282	2043194	1899687
Q9VG31	Men	Malic enzyme	16	17	18	19	17	13	22	17	21	1.83624e+06	2.53262e+06	2.96854e+06	0.509427	0.758816	-0.249389	0.00313134	0.00186928	0.0398021	1836235	1664675	1976845	2527099	2532621	2723304	2968539	2887122	3415869
Q8IMF4	Dmel\CG2201	RE24176p	3	3	2	5	5	5	5	6	5	569992	765322	701104	0.386885	0.0941734	0.292711	0.00313181	0.649533	0.216338	592668	569991	568622	801871	699756	765322	472607	705129	701103
Q9VMU0	ND-13A	NADH dehydrogenase [ubiquinone] iron-sulfur protein 6, mitochondrial	4	5	4	3	3	4	3	4	4	1.77861e+06	1.37692e+06	1.74067e+06	-0.399793	-0.0220439	-0.377749	0.00314616	0.791402	0.0154263	1709724	1818577	1778609	1410906	1239600	1376922	1594929	1740669	1902711
Q9W547	mRpL16	39S ribosomal protein L16, mitochondrial	11	11	11	11	10	11	12	11	11	2.08796e+06	1.70508e+06	2.06445e+06	-0.313433	0.00998497	-0.323418	0.00316237	0.747452	0.00353425	2091407	2087959	2020968	1729526	1705076	1559519	2031348	2064455	2148560
Q9V414	Smg5	LD36341p	14	16	17	15	18	18	18	16	18	954372	1.2232e+06	1.1059e+06	0.40728	0.261929	0.145351	0.00318791	0.019368	0.0174966	954371	961480	843206	1223205	1187436	1242488	1105897	1057197	1140949
Q27884	PpV	Serine/threonine-protein phosphatase 6 catalytic subunit	6	7	5	5	5	5	6	4	6	2.73745e+06	2479456	2.85915e+06	-0.145952	0.0813014	-0.227254	0.00319248	0.339368	0.0407125	2737447	2788022	2701840	2534852	2479456	2422058	2859150	3190469	2676902
P32234	128up	GTP-binding protein 128up	14	14	14	14	14	14	14	14	13	5047100	4549343	4334533	-0.151653	-0.207102	0.0554492	0.00320255	0.00236447	0.059137	4903635	5179072	5047100	4573921	4549346	4493842	4334534	4485870	4285394
Q24319	Ost48	Dolichyl-diphosphooligosaccharide--protein glycosyltransferase 48 kDa subunit	21	20	21	21	20	20	20	21	21	15464603	14326537	15462726	-0.1346	-0.00881322	-0.125787	0.00321973	0.743707	0.00126149	16139130	15464610	15462180	14359660	14179090	14326530	15904210	15407510	15462730
Q9VA97	Dmel\CG1983	Pyridoxal phosphate homeostasis protein	8	8	9	10	10	9	7	9	9	727463	807702	692432	0.163668	-0.0471293	0.210797	0.00323947	0.749651	0.206477	721349	733197	727463	807702	842417	794705	602001	836837	692432
Q9W299	Dmel\CG11474	Sugar phosphate phosphatase	8	8	9	9	8	8	7	9	9	923979	1.17213e+06	1.03181e+06	0.406366	0.188014	0.218352	0.00326852	0.00619772	0.0264061	923979	880736	935502	1172132	1152121	1312390	1031815	1073762	1015865
Q9VSD7	ldbr	Lariat debranching enzyme	10	12	11	9	11	9	10	10	10	1.24934e+06	1079550	1.28067e+06	-0.225326	0.0589314	-0.284257	0.00327763	0.199301	0.00389918	1233046	1249339	1280420	1111022	1079550	1029336	1280670	1270029	1370822
P82147	l(2)efl	Protein lethal(2)essential for life	3	3	6	5	7	6	5	5	5	405931	987406	554080	1.10326	0.523613	0.579645	0.00327945	0.12501	0.10012	403151	405931	521889	987406	799944	1072220	554080	518882	882524
O61345	peng	Protein penguin	23	23	25	24	24	23	23	23	24	2403165	2.20291e+06	2008184	-0.132179	-0.238968	0.106789	0.00328593	0.000220939	0.00891486	2411227	2347729	2403166	2205803	2126850	2202912	1997743	2008184	2063085
Q95RQ4	Snp	LD16074p	2	3	2	2	2	2	2	3	2	800921	693382	612820	-0.209794	-0.333054	0.12326	0.00332897	0.0415982	0.33333	841314	797574	800922	690764	725361	693382	749784	612820	585158
Q9I7L4	MAGE	MAGE	2	2	2	1	2	1	1	2	2	975939	494880	627360	-0.911198	-0.630067	-0.281132	0.00334093	0.024655	0.178428	975939	1082146	834665	494881	579688	461989	730430	627361	518941
Q9V8M5	CG15093	Probable 3-hydroxyisobutyrate dehydrogenase, mitochondrial	9	10	8	7	8	6	11	7	11	4.9632e+06	3.11964e+06	5809539	-0.748116	0.146889	-0.895005	0.00334543	0.301755	6.98987e-05	4963196	6104328	4682544	2991295	3208493	3119641	5809537	6064879	5464762
Q2PE14	CG4622	Zinc finger CCHC domain-containing protein 8 homolog	7	4	7	7	7	6	7	6	5	570190	628939	585627	0.140243	0.0661278	0.0741151	0.00335907	0.260204	0.201651	563582	570190	588460	628940	643520	625423	585628	640988	578017
Q9VAQ0	Cul5	Cullin 5	22	19	23	20	25	19	22	21	19	684073	838071	806795	0.294255	0.198326	0.0959288	0.0033616	0.0499961	0.152293	684073	723553	646712	833096	845369	838070	822226	806795	728845
Q9VZI3	Fit1	Unc-112-related protein	19	19	20	20	19	21	20	22	24	1482287	1760154	1.41843e+06	0.245248	-0.00053215	0.24578	0.00336403	0.994006	0.0318233	1482287	1452469	1484670	1760154	1662399	1819130	1418426	1396051	1612429
Q7KT91	CG33090	Non-lysosomal glucosylceramidase	8	6	7	9	11	10	9	9	8	475225	662717	467769	0.539683	0.0204849	0.519198	0.00337878	0.828628	7.89798e-05	490133	405447	475225	647681	662716	675835	445777	472605	467769
Q9W130	Cyp9c1	Cytochrome P450 9c1	NaN	NaN	1	4	4	3	1	1	2	143903	289723	314511	1.32341	1.48564	-0.162236	0.00339755	0.00142139	0.407052	112826	98861.3	143903	349226	248640	289723	314511	297384	376895
D6W4U0	CG3376-RA	Sphingomyelin phosphodiesterase	3	3	5	3	5	4	5	6	6	263340	451474	499427	0.692996	0.777241	-0.0842457	0.00339917	0.00626493	0.509038	245286	263340	311224	455571	412962	451474	401706	504428	499427
Q9VS54	qm	Quemao, isoform A	9	9	9	10	11	10	11	12	10	639005	860398	939018	0.473076	0.589472	-0.116397	0.00341472	0.000697143	0.0744839	652200	569936	639006	860398	812901	908247	913035	939018	943836
Q9VLQ1	wol	Dolichyl-phosphate beta-glucosyltransferase	10	10	10	12	11	11	13	10	12	1.73966e+06	1843562	1.83775e+06	0.0829646	0.0612424	0.0217222	0.00341495	0.101776	0.462628	1773131	1722654	1739657	1839564	1843561	1861893	1837753	1757899	1868225
Q8SY53	Ostgamma	GH11935p	10	10	10	10	10	10	10	10	10	2.81776e+06	2.37278e+06	2.47075e+06	-0.223764	-0.160455	-0.0633087	0.00342515	0.055998	0.293468	2817756	2634448	2824887	2396075	2316098	2372782	2321091	2619188	2470756
Q9VZK1	Dmel\CG14985	FI11682p	2	2	2	NaN	NaN	NaN	2	2	2	157046	68676.2	215379	-1.30309	0.446984	-1.75007	0.00345244	0.0487944	0.000248401	157046	195340	134054	74103	53783.7	68676.2	215380	226396	213645
Q9W196	Dmel\CG3356	HECT-type E3 ubiquitin transferase	15	15	17	14	15	17	16	17	16	916965	781116	769471	-0.228693	-0.22853	-0.00016276	0.00346885	0.0015941	0.997026	916965	891337	927507	781116	807739	746783	769472	761072	804840
Q9VVD2	Fit2	Fermitin 2	2	2	2	3	2	2	2	3	3	418226	568146	407530	0.466578	0.098273	0.368305	0.00348124	0.594305	0.0888183	418226	379487	438494	539288	568147	599310	382988	407531	546986
Q9W252	rad50	DNA repair protein RAD50	26	25	27	16	25	18	24	27	26	1.36153e+06	1.05827e+06	1.20767e+06	-0.420092	-0.168243	-0.251849	0.00356146	0.0153704	0.0182698	1361528	1435293	1329770	946358	1083201	1058275	1267289	1207668	1196690
Q7JY94	Atg7	Ubiquitin-like modifier-activating enzyme ATG7	19	21	19	18	21	19	22	19	20	1.29591e+06	1.60895e+06	1437474	0.304456	0.149664	0.154792	0.00356341	0.0168717	0.026239	1359661	1295909	1264967	1608947	1692600	1541485	1437474	1493150	1417556
Q9VII9	CCG31673	LD14730p	5	7	7	6	7	8	6	7	7	1.91731e+06	1.21932e+06	1.48552e+06	-0.608891	-0.354542	-0.254348	0.00356438	0.00320534	0.069151	1917306	1974194	1820171	1219320	1408731	1130746	1412285	1571119	1485520
A0A0B4K620	mtd	Mustard, isoform V	14	10	15	12	19	17	21	21	24	989940	1.27337e+06	1452877	0.358982	0.517074	-0.158092	0.00359289	0.000177198	0.0795607	986916	1015410	989941	1372832	1197162	1273367	1358270	1452878	1473261
Q9VZU8	Alg2	Alpha-1,3/1,6-mannosyltransferase ALG2	12	13	12	11	13	12	12	14	13	1.91078e+06	1.55163e+06	1.52002e+06	-0.286021	-0.272564	-0.013457	0.00359884	0.0138945	0.797954	1910775	1774740	1970377	1517696	1551626	1565378	1520021	1498603	1664209
Q27869	Pcmt	Protein-L-isoaspartate(D-aspartate) O-methyltransferase	6	5	6	4	5	3	6	6	6	708132	377761	654458	-0.802659	-0.112851	-0.689808	0.00359936	0.243701	0.0066564	708132	755646	661175	477720	369390	377761	703594	607619	654458
Q9VA18	Chchd3	Coiled-coil-helix-coiled-coil-helix domain containing 3	11	12	11	14	13	13	13	13	13	1.52586e+06	1.73931e+06	1.86281e+06	0.171904	0.295492	-0.123588	0.00362855	0.000239357	0.00514651	1525860	1492566	1568564	1677739	1750218	1739314	1859595	1862814	1906417
Q9VTN9	Dmel\CG10361	FI03238p	NaN	NaN	NaN	8	8	8	4	6	6	100675	1.05415e+06	717916	3.19685	2.62191	0.574947	0.00364124	0.00787348	0.0122613	100675	223365	65347.1	1054147	957750	1122163	603202	717916	791488
Q9VGZ3	Irp-1B	Citrate hydro-lyase	36	35	32	35	33	33	36	34	36	3.04753e+06	3.35647e+06	3073529	0.129809	-0.0136089	0.143418	0.00365837	0.75288	0.017532	3036748	3047527	3165010	3416556	3345716	3356473	2917631	3175220	3073528
Q9NG60	eIF2D	Eukaryotic translation initiation factor 2D	12	11	12	9	14	13	12	11	10	1.20425e+06	973179	973060	-0.259676	-0.300447	0.0407715	0.00367962	0.00621012	0.528549	1139440	1210880	1204251	973179	1033924	962317	973060	1013977	901594
Q9VS44	Dmel\CG8607	Uncharacterized protein	6	6	7	6	6	6	7	7	6	1.48957e+06	1.12915e+06	1.54655e+06	-0.401347	0.0715981	-0.472946	0.00370327	0.408169	0.00370299	1382132	1541479	1489572	1045558	1166795	1129153	1662608	1546547	1432369
P91875	RpI1	DNA-directed RNA polymerase I subunit RPA1	25	31	28	29	33	31	31	29	33	1.54486e+06	1.62842e+06	1.34532e+06	0.0691255	-0.205098	0.274223	0.00372894	5.35e-05	9.84584e-07	1539328	1576230	1544863	1622318	1628419	1638194	1342962	1354347	1345320
P54622	mtSSB	Single-stranded DNA-binding protein, mitochondrial	8	8	8	8	8	8	8	8	8	6.33488e+06	5392955	6608817	-0.208168	0.0759131	-0.284081	0.00375557	0.0627688	0.000513592	6334884	6399982	6044019	5580403	5392954	5281491	6608815	6711002	6469767
E1JIZ4	Men-b	Malic enzyme	7	8	7	9	10	9	9	10	10	1.59211e+06	2.14377e+06	1.98749e+06	0.390165	0.297842	0.0923227	0.00376107	0.00702242	0.048241	1592114	1746497	1528064	2039300	2187657	2143765	1961895	1987484	2024335
C3KGN2	nw	MIP03875p	13	13	12	12	11	11	12	11	12	9584392	5.63823e+06	6799157	-0.679342	-0.432835	-0.246506	0.00376434	0.0226201	0.0085584	9584389	10155840	7885519	5638231	5880801	5636696	7167549	6403181	6799156
X2JAQ5	Dmel\CG14434	Uncharacterized protein, isoform C	8	8	7	9	8	7	9	8	9	2.02246e+06	2.67713e+06	3535848	0.447855	0.822051	-0.374196	0.00378432	3.41946e-05	0.00592646	2067842	2022457	1913665	2977304	2548141	2677128	3440893	3535846	3634827
Q8INM3	sle	Protein slender lobes	17	16	16	12	14	10	19	16	18	1.56295e+06	898884	1.33186e+06	-0.724728	-0.308172	-0.416555	0.00379846	0.0466141	0.0454972	1562950	1699683	1511458	898885	1118352	884978	1331863	1407701	1128319
Q2PDY3	Dmel\CG7255	Uncharacterized protein, isoform F	3	4	4	3	3	3	3	2	3	576542	368263	321465	-0.626785	-0.881954	0.255169	0.00384595	0.000129758	0.0893229	576543	598926	561348	368263	426239	335415	321465	330196	291775
Q9VRU1	Dmel\CG10467	Aldose 1-epimerase	8	8	9	6	7	5	8	9	9	1.51728e+06	1.12748e+06	1.35238e+06	-0.463259	-0.154598	-0.308661	0.00387872	0.00870194	0.0155555	1478142	1517282	1566491	1000763	1127479	1188245	1405992	1339720	1352377
Q7KUD4	iPLA2-VIA	Calcium-independent phospholipase A2 VIA, isoform B	20	20	21	22	23	23	20	21	24	943213	850244	1.10088e+06	-0.146713	0.201843	-0.348556	0.00388398	0.00213283	0.000325224	942759	974518	943212	850026	883750	850244	1100885	1125953	1063703
Q7JYX2	Dmel\CG2065	RH23455p	2	2	2	NaN	NaN	NaN	NaN	NaN	NaN	772914	82551.1	70835	-2.95331	-2.96441	0	0.00390468	0.00675562	1	772915	831404	484352	54003.5	82551.1	150264	52714.9	70835	175306
Q9Y112	dm1	BcDNA.GH10614	14	15	14	13	15	13	14	13	16	5.02077e+06	4.13206e+06	5.10063e+06	-0.263694	0.0545807	-0.318275	0.0039219	0.326261	0.000125889	5020772	5208812	4694551	4161539	4132060	4126132	5316020	5072050	5100636
Q8SWU7	CG1354	Obg-like ATPase 1	27	26	27	25	26	25	26	25	25	5922637	6.55703e+06	6.72167e+06	0.149785	0.179701	-0.0299155	0.00394698	6.22789e-05	0.315685	5922638	5889095	5961990	6776819	6389862	6557032	6775932	6721667	6634298
Q0E9E2	PCB	Pyruvate carboxylase	53	54	53	53	49	51	52	47	49	6.98725e+06	7644402	7.1577e+06	0.140298	0.0471605	0.0931371	0.00397778	0.101	0.000334184	6987252	7081253	6727410	7644404	7562548	7708218	7147686	7157701	7176547
Q9VXP3	mRpS30	GH05406p	26	27	27	25	27	27	28	28	29	4382740	3.86027e+06	4.45604e+06	-0.180093	0.0118027	-0.191896	0.00399694	0.738935	0.000400619	4523437	4218283	4382742	3821985	3860269	3897654	4314780	4457605	4456038
Q9VE75;Q9VKF6	Vha100-2;Vha100-5	V-type proton ATPase subunit a	2	1	2	2	2	1	2	2	2	1060610	1289912	1.25272e+06	0.309431	0.159079	0.150352	0.00402392	0.482165	0.502088	983201	1060610	1077530	1338545	1289912	1238450	1252723	1410173	885448
A1Z9E3	mEFTu1	Elongation factor Tu	22	25	20	21	21	19	24	19	22	11679970	10464008	12256790	-0.154593	0.0294081	-0.184001	0.00402974	0.494192	0.0148665	11679970	11653210	11906840	10464000	10304620	10897910	11377080	12354770	12256780
A0A0B4KF40	St3	Sulfotransferase 3, isoform C	5	2	5	8	8	8	2	3	4	595787	1.33622e+06	481245	1.23729	-0.27375	1.51104	0.00408249	0.410325	0.0041217	595787	420624	631506	1396640	1111168	1336225	327606	481245	568098
Q8T3V6	mRpL47	AT29239p	11	11	11	10	10	9	12	10	12	2.07094e+06	1.85021e+06	2.08458e+06	-0.188019	0.0138753	-0.201894	0.00409335	0.575255	0.00315467	2124638	2070942	2045694	1850208	1870887	1758845	2084577	2146931	2070085
Q9VKC5	p8	RH17958p	1	NaN	1	2	3	2	3	3	3	160861	512259	693098	1.92748	2.29075	-0.363264	0.00409721	0.00271497	0.042759	115856	97838.8	205866	485618	516321	512259	717634	693097	549626
Q9VBU5	Dmel\CG10425	LD07939p	6	6	5	6	6	6	5	5	5	1.08437e+06	1.34538e+06	1.27661e+06	0.349709	0.230149	0.11956	0.00412818	0.00768756	0.170851	1065954	1084370	1107893	1345382	1316447	1496179	1207659	1276611	1340468
P34082	Fas2	Fasciclin-2	29	30	27	29	28	27	28	27	31	3412465	4215060	3.57291e+06	0.261009	0.0790552	0.181954	0.0041291	0.255234	0.0206772	3412466	3374725	3680962	4256760	4065367	4215061	3568588	3572913	3918709
P46222	RpL11	60S ribosomal protein L11	8	11	10	11	9	8	11	11	10	30385956	28500166	29184736	-0.101877	-0.0941715	-0.00770569	0.00413191	0.0302402	0.788071	30385950	30350180	31272920	28950610	28500170	28280900	27755250	29184720	29272280
Q9V3Y4	Mtch	LD43650p	12	13	13	12	12	11	11	12	12	3.17604e+06	2.89121e+06	3051628	-0.153405	-0.0476182	-0.105787	0.00418219	0.196199	0.0423028	3137725	3235641	3176038	2891209	2921510	2774824	2994512	3195949	3051627
Q9W457	Shmt	Serine hydroxymethyltransferase	23	24	24	24	24	23	23	25	23	7781440	6.52091e+06	6377928	-0.246763	-0.270999	0.0242354	0.00418269	0.0063464	0.469957	7781438	8119015	7344522	6520913	6543522	6509646	6671213	6377928	6207350
Q7KN94	wal	Electron transfer flavoprotein subunit alpha	12	14	15	14	14	13	15	16	15	14380638	15058226	13990130	0.0661297	-0.0347137	0.100843	0.00420086	0.0386436	0.0030064	14431550	14347950	14380640	14865590	15263220	15058220	14256000	13990130	13890310
Q9VHD0	phu	Alkaline phosphatase	3	2	2	1	1	NaN	NaN	NaN	NaN	339651	105687	89045	-1.97029	-1.64077	-0.329519	0.00421619	0.0115982	0.542573	339651	317306	359819	76676	134697	62406	89045	180145	79725.5
A0A0B4KF06	ValRS	Valyl-tRNA synthetase	41	45	40	40	38	37	39	38	44	7168597	6395990	6547683	-0.149031	-0.131044	-0.0179876	0.0042283	0.0150048	0.450011	7288284	7168601	6881641	6395989	6468416	6374665	6315651	6620665	6547685
Q9VE08	Dmel\CG6013	GH10002p	5	4	5	5	5	5	5	5	5	647494	787814	696112	0.279339	0.157347	0.121992	0.00424177	0.117611	0.156032	615281	681684	647494	765254	805250	787814	683598	791609	696111
Q9VD52	CDC40	LD21931p	18	16	16	15	15	17	15	15	16	985074	899456	884381	-0.129268	-0.154154	0.0248858	0.00424463	0.00340117	0.477788	985074	973410	988405	920332	899455	875055	884381	857038	907498
Q9VNI9	Sec20	IP18173p	7	8	8	7	10	7	8	7	6	679432	958758	759054	0.438737	0.0939643	0.344773	0.00424903	0.506509	0.037955	660110	679432	771081	958758	915196	981427	653280	759054	847908
Q23997	Idgf6	Imaginal disk growth factor 6	16	19	18	21	19	20	18	16	18	8.29945e+06	11666952	7395587	0.453157	-0.132488	0.585646	0.00426773	0.162249	0.000614661	8299453	7718457	9017855	10754990	11812940	11666950	7395589	7360960	8056144
Q86PD3	CG30022;CG30023	RE56416p	6	8	6	5	4	6	6	6	6	2002098	1.29311e+06	1.45189e+06	-0.679211	-0.427684	-0.251527	0.00428132	0.025747	0.0681721	2002097	2291788	1821503	1354472	1162239	1293110	1451889	1409992	1677655
Q9VIW7	RtcB	RNA-splicing ligase RtcB homolog	19	16	18	14	18	13	16	16	18	1.14001e+06	870155	1.08496e+06	-0.367785	-0.102662	-0.265123	0.00428171	0.104435	0.0254158	1139299	1140013	1179848	844817	970222	870155	1128106	1084959	1011340
Q9VMY9	DhpD	Guanine deaminase	12	13	12	12	12	11	12	13	11	1.60846e+06	1788784	1.65624e+06	0.151081	0.0700576	0.0810235	0.00428936	0.189916	0.120455	1564083	1608460	1647941	1751980	1811191	1788784	1628783	1777845	1656239
Q8INM3;Q9VGZ8	CG12592;sle	Protein slender lobes	9	9	9	5	9	8	9	9	9	1.80219e+06	1.10392e+06	1.34791e+06	-0.659271	-0.392849	-0.266422	0.00430399	0.0270921	0.00727489	1802189	2012931	1554969	1098453	1181005	1103920	1427449	1347907	1295247
Q9VAI4	Naa40	N-alpha-acetyltransferase 40	8	8	6	5	8	7	4	6	7	1.48741e+06	1.1474e+06	1.08195e+06	-0.357851	-0.452929	0.0950782	0.0043317	0.00333324	0.0992894	1487413	1572326	1364979	1147401	1171952	1127985	1081954	1127089	1020698
Q7YU24	Marf	Transmembrane GTPase Marf	21	20	20	18	20	19	20	19	19	1.30208e+06	1.09614e+06	1.13471e+06	-0.289368	-0.252093	-0.0372747	0.00434171	0.0077312	0.173453	1302079	1286751	1428640	1075590	1112282	1096145	1134711	1139260	1096185
A1Z8P9	Mtor	Nucleoprotein TPR	102	102	97	92	103	91	97	102	101	3.92441e+06	3452426	3856591	-0.177301	-0.0141106	-0.163191	0.00435145	0.740775	0.00881379	3924407	4050024	3805608	3416659	3546586	3452426	4043984	3856591	3766167
Q0E8S7	homer	Homer, isoform E	11	10	10	11	9	10	12	11	11	914284	1.09978e+06	1.07736e+06	0.25013	0.209838	0.0402921	0.00436248	0.00256263	0.279418	972671	914284	913718	1075117	1156077	1099782	1091864	1077359	1068644
Q9VEZ5	IKKbeta	Inhibitor of nuclear factor kappa-B kinase subunit beta	4	4	4	6	6	5	5	6	4	279033	436138	389188	0.657892	0.504871	0.153021	0.00436498	0.00121736	0.249215	286397	259171	279033	489645	436138	380928	411157	389188	369819
Q0E8R1	vir-1	FI07211p	1	2	2	1	2	1	2	1	2	260807	409325	332037	0.726139	0.387879	0.33826	0.0043926	0.0198825	0.0181303	260807	219015	272798	456576	377416	409325	332037	310976	338072
Q9VQ39	Dmel\CG31937	IP05441p	3	6	5	5	4	5	6	5	5	705465	530896	734140	-0.468338	0.0635414	-0.531879	0.00439329	0.187193	0.00194925	729749	668682	705465	530896	534001	458528	734141	717826	745512
Q9VIJ3	BcDNA:SD01241	FI14214p	1	2	2	1	2	2	2	3	1	499643	603186	521807	0.259398	0.203952	0.0554466	0.00440705	0.291397	0.760761	493837	499643	523092	603186	579572	633173	515914	732690	521807
A1ZAZ2	Sardh	Sarcosine dehydrogenase	1	1	2	3	3	3	NaN	1	1	211772	696921	331490	1.5134	-0.039601	1.553	0.00441413	0.944778	0.032799	201215	211772	344204	696921	631381	775543	124186	364890	298091
Q9VY78	Clic	Chloride intracellular channel, isoform A	10	9	10	10	10	10	10	9	10	2.55611e+06	3431543	2.7291e+06	0.406296	0.0790723	0.327223	0.00442025	0.0634978	0.010116	2484050	2556114	2605563	3431544	3093843	3627237	2729099	2604895	2743102
X2JGK6	Dmel\CG5946	NADH-cytochrome b5 reductase	10	8	10	9	8	8	10	10	8	2.20031e+06	1.88252e+06	2.57057e+06	-0.252079	0.14716	-0.399239	0.0044468	0.140391	0.00552447	2370443	2200312	2178447	1882521	1844412	1937372	2653537	2262065	2570568
Q9VPX2	MFS3	Major facilitator superfamily transporter 3	4	4	4	4	4	4	4	4	4	912282	1.41794e+06	1.01191e+06	0.553857	0.0832806	0.470576	0.0044563	0.404607	0.00547681	912282	872040	1025874	1417943	1253861	1452225	1044418	918234	1011909
O77410	eIF3e	Eukaryotic translation initiation factor 3 subunit E	25	27	27	27	27	23	25	23	25	7257829	6.68621e+06	7.10706e+06	-0.104665	-0.0278587	-0.0768064	0.0044836	0.0100725	0.0125422	7287504	7203087	7257832	6638194	6686214	6904816	7142689	7082611	7107064
Q9VU76	cmb	Combover, isoform A	11	12	14	14	18	14	19	18	17	727124	964874	832966	0.450551	0.24467	0.205882	0.00449239	0.0376892	0.0135449	727124	656593	777964	964875	956434	1027133	827851	832966	895867
Q9VZE7	Ctl1	Choline transporter-like 1	9	10	9	9	9	9	8	8	9	1.33778e+06	1.06955e+06	1.18228e+06	-0.280725	-0.118085	-0.162641	0.00450246	0.0749706	0.0176981	1343037	1337782	1235757	1069554	1039389	1114051	1182275	1252905	1172543
Q95029	Cp1	Cathepsin L	8	12	8	9	8	8	8	8	10	27566366	21910504	28760438	-0.314513	0.0770283	-0.391541	0.00452012	0.251149	0.00329862	27566370	29319530	27093160	23853850	21910490	21784730	28760440	28425140	31438490
Q9W1N3	levy	Levy, isoform A	4	4	3	4	4	2	4	4	3	3.40606e+06	1.8509e+06	2.94863e+06	-0.770037	0.0363522	-0.806389	0.0045242	0.880873	0.0259423	3522227	2895187	3406061	2189552	1850900	1728207	2839276	2948634	4474527
Q4V6J1	GstE10	Glutathione S transferase E10, isoform A	2	2	2	2	NaN	NaN	NaN	2	1	1.82989e+06	300011	609669	-3.9698	-2.42857	-1.54122	0.0045279	0.0460449	0.228899	1829890	1625332	2052109	300011	68625.4	77066	105398	633689	585649
D6W4T8	pod1	Coronin	27	28	28	25	28	28	26	26	32	4.00273e+06	4153562	4.08595e+06	0.0613009	0.0367018	0.0245991	0.0045864	0.0120882	0.0395443	3946947	4002729	4016368	4153563	4202375	4129483	4110207	4077926	4085950
Q86P18	osy	RE14039p	NaN	NaN	1	2	3	3	2	3	1	81036.8	278733	286668	1.37389	1.33504	0.0388489	0.004591	0.00417732	0.838723	124610	118653	81036.8	231934	278733	322632	228858	286668	293246
Q9VSJ5	Dmel\CG13667	NADPH-dependent diflavin oxidoreductase 1	3	4	7	6	8	4	7	6	7	328086	383394	483215	0.247006	0.520598	-0.273592	0.00460672	0.00207592	0.0197695	328086	329523	308217	394976	383394	367776	483494	421060	483215
Q9VHN6	mRpL19	39S ribosomal protein L19, mitochondrial	11	11	9	10	11	9	11	11	10	2.4536e+06	2.10864e+06	2.4812e+06	-0.196234	0.0221113	-0.218346	0.00463088	0.180363	0.00299329	2483912	2453601	2422945	2079609	2239148	2108637	2521576	2471255	2481204
O17445	RpL15	60S ribosomal protein L15	11	11	11	11	11	11	11	10	11	25067480	23268810	21982148	-0.103113	-0.217279	0.114166	0.00464884	0.00980786	0.0839599	24974920	25067470	25242140	23268800	23900700	22931670	22573570	20269730	21982160
Q9VZU4	ND-30	NADH dehydrogenase [ubiquinone] iron-sulfur protein 3, mitochondrial	12	13	13	12	12	12	13	10	13	6.62554e+06	5.32201e+06	6.18846e+06	-0.364971	-0.0572071	-0.307764	0.00465148	0.387499	0.0160583	6625542	6857773	6398366	5379353	4754080	5322005	6188455	6102149	6835108
A1Z9A8	CG4679	Protein PTCD3 homolog, mitochondrial	22	25	25	21	20	22	25	25	26	2.4428e+06	2.28418e+06	2320064	-0.101533	-0.0748113	-0.026722	0.00465355	0.000234245	0.221346	2433520	2442803	2447008	2223805	2318662	2284184	2320064	2301495	2331780
Q9W0S6	mRpL17	39S ribosomal protein L17, mitochondrial	8	8	8	7	8	8	8	8	8	2.34496e+06	2.05153e+06	2.21205e+06	-0.200001	-0.0758018	-0.124199	0.00468014	0.106128	0.0126903	2453406	2288791	2344965	2051534	2105676	2011051	2212055	2308449	2202620
Q9V3W2	ND-B17	Complex I-B17	11	11	11	11	11	11	11	10	11	5159844	3907304	5.50349e+06	-0.38896	0.110249	-0.499208	0.00469397	0.265036	0.00423754	5159847	4890356	5490093	3907302	3752782	4207856	5503486	5177005	6115119
Q9W3C2	CG1785	Ribosome biogenesis protein NOP53	10	8	8	9	9	7	11	7	9	962624	792423	835302	-0.247681	-0.175284	-0.0723966	0.0047144	0.0184305	0.0344111	890410	962624	977018	792423	807104	782322	835302	853589	815756
Q9VZ35	Vago	Vago, isoform B	2	1	2	NaN	NaN	NaN	2	3	3	232671	97287.1	391321	-1.17418	0.868547	-2.04272	0.00473712	0.00696207	0.000516221	232671	183073	242116	97287.1	116907	78905.1	391321	459185	349338
Q9V434	AsnRS	Asparagine--tRNA ligase	22	24	22	21	21	20	22	21	23	6352921	4.72264e+06	4775780	-0.393503	-0.369688	-0.0238152	0.00474728	0.00414558	0.645462	6352925	6625953	5799315	4554750	5007037	4722639	4775782	5017009	4723326
Q9VCT9	Usp12-46	RE52890p	2	1	1	2	1	1	2	2	2	439625	622725	561734	0.512446	0.345768	0.166678	0.00475848	0.00767631	0.0466962	482445	408787	439625	680902	622725	593514	568257	561734	557457
A0A0B4KH64	btz	Protein CASC3	14	13	17	15	15	14	17	15	15	1.17334e+06	1.30552e+06	1.19702e+06	0.131883	0.0122248	0.119658	0.00476106	0.793724	0.0484822	1207601	1158119	1173340	1265969	1305523	1306157	1197023	1130650	1243685
Q9W555	deltaCOP	Coatomer subunit delta	22	22	22	22	21	20	23	21	22	4.80388e+06	4.89199e+06	5.01816e+06	0.0252508	0.0540822	-0.0288315	0.00477589	0.00744731	0.0578207	4822103	4788680	4803879	4868861	4908344	4891992	4917333	5030506	5018157
Q9VMM2	Dmel\CG11034	Uncharacterized protein, isoform B	NaN	NaN	NaN	5	6	6	6	6	6	59899.2	697351	891780	3.24348	3.66024	-0.416768	0.0047815	0.00302134	0.0318841	59899.2	41171.6	153201	603391	762748	697350	839295	891780	1020089
Q23983	alphaSnap	Alpha-soluble NSF attachment protein	14	17	15	15	14	14	14	13	15	3.75782e+06	4.06217e+06	3.75715e+06	0.129246	0.0330741	0.0961723	0.00478919	0.432055	0.0746826	3795850	3680207	3757826	4200242	4025384	4062165	3720022	3757151	4023303
M9PFK5	anchor	Anchor, isoform B	2	1	2	2	2	2	1	2	NaN	126864	266994	143354	1.15419	-0.0995884	1.25378	0.00479297	0.817013	0.0236296	150837	93898.8	126864	285487	259874	266994	115726	170982	73823
P31007	dlg1	Disks large 1 tumor suppressor protein	20	22	24	20	25	22	23	25	24	1784330	2.06334e+06	1.88038e+06	0.234229	0.121357	0.112872	0.00484107	0.082709	0.0425197	1808246	1658162	1784330	2019262	2063336	2089909	1835776	1880382	1994758
Q9VHF4	anon-EST:fe2G11	RE70963p	5	5	5	4	4	4	4	3	5	667127	853827	682793	0.302635	0.0757726	0.226862	0.00485704	0.334644	0.0551296	682310	657041	667127	853827	768265	855476	682794	663683	772612
Q9VVM7	Wdr92	IP21091p	5	4	5	2	4	3	5	5	5	846451	626185	778989	-0.400457	-0.0743364	-0.326121	0.00488517	0.309551	0.00671354	768346	859672	846451	626186	661486	586973	748473	821584	778989
Q9U915	Adk2	Adenylate kinase	17	18	19	20	19	19	18	17	18	5.87484e+06	5.0829e+06	4993367	-0.198748	-0.194438	-0.00431061	0.00492385	0.0064196	0.90842	5899257	5572765	5874841	5082898	4879668	5150803	4993366	4931506	5234756
Q9VIW5	Dmel\CG10237	LD41874p	5	7	7	8	8	8	6	7	7	435917	720180	450365	0.759651	0.128063	0.631588	0.00493576	0.53945	0.0143538	365610	493571	435917	685796	720180	772981	402979	565688	450365
Q9VK99	atilla	Protein quiver	1	3	2	3	2	3	2	2	3	580154	1.02466e+06	713856	0.790921	0.309484	0.481436	0.00494341	0.195718	0.0882704	497008	580154	597529	1024657	822670	1058606	546083	713856	841179
Q9W0U0	Gk1	Glycerol kinase	4	5	5	1	2	1	1	2	1	475179	135681	229771	-1.72212	-1.4942	-0.22792	0.00498813	0.0532881	0.732977	475179	417784	487495	98418.9	135681	201816	76522.4	229771	246208
P24014	sli	Protein slit	12	15	14	15	17	13	13	13	15	703019	843373	848992	0.263968	0.239352	0.0246162	0.0050009	0.00996244	0.589576	677609	744827	703019	879242	828440	843372	848992	798398	861064
Q9W0C5	ABCB7	ATP binding cassette subfamily B member 7, isoform A	9	8	10	10	9	10	9	8	10	551006	380782	480179	-0.527971	-0.122046	-0.405924	0.00501293	0.351158	0.0261547	551006	505099	590084	349358	411809	380782	462549	480178	573678
P91931	SamDC	S-adenosylmethionine decarboxylase proenzyme	2	2	3	1	1	1	3	3	3	551035	472245	495964	-0.225143	-0.15573	-0.0694129	0.00505822	0.0739719	0.387209	558571	551035	534666	472246	487393	447681	454922	495964	527612
Q9VY48	mRpL38	Mitochondrial ribosomal protein L38	11	12	12	11	13	13	13	12	12	2.23285e+06	1.99417e+06	2.23786e+06	-0.144509	0.01717	-0.161679	0.00507345	0.428385	0.00609049	2232855	2204689	2245288	1994175	2083894	1969410	2216484	2237864	2309338
Q9VF27	ND-23	NADH dehydrogenase (ubiquinone) 23 kDa subunit	10	10	10	9	10	9	9	10	11	4676096	3.57762e+06	4.46964e+06	-0.422647	-0.142241	-0.280406	0.0051036	0.134398	0.00695449	4565614	5283719	4676098	3577620	3455267	3789296	4150440	4523760	4469643
Q9VKM1	piwi	Protein piwi	23	25	23	23	23	21	22	21	21	1.89293e+06	1.29221e+06	1.5968e+06	-0.540112	-0.301593	-0.238519	0.00514441	0.0627814	0.0707377	1892933	2166055	1782012	1285387	1430800	1292208	1726925	1596798	1415227
Q9VCC0	CHORD	Cysteine and histidine-rich domain-containing protein	12	12	12	11	12	10	12	11	13	2.26891e+06	1.78555e+06	2.07678e+06	-0.295356	-0.0976696	-0.197687	0.00517514	0.172618	0.0120533	2268915	2306848	2080882	1762283	1872854	1785550	1979968	2161875	2076784
Q9W4K8	Dmel\CG3626	FI22513p1	7	3	8	9	9	9	7	8	7	493034	751082	416895	0.589261	-0.188884	0.778145	0.00519484	0.0195973	0.00122915	496164	447096	493034	632516	751082	783970	416895	426540	415277
Q9V491	PlexA	Plexin A, isoform A	29	33	27	30	29	31	30	29	31	1.28678e+06	1.43679e+06	1.37939e+06	0.154465	0.0874138	0.0670516	0.00522644	0.00816321	0.0847796	1313245	1281671	1286780	1397898	1486807	1436789	1349373	1379394	1395562
Q9VX95	wus	DnaJ homolog subfamily C member 22	5	5	4	5	5	5	4	5	4	548780	805957	808740	0.539038	0.467386	0.0716521	0.00527335	0.0294408	0.610608	548780	492832	595603	837124	732408	805956	640222	822254	808740
Q9VJY9	loqs	Loquacious, isoform B	4	4	6	5	5	6	5	6	4	1162883	1.29804e+06	1.16472e+06	0.171243	0.0150738	0.156169	0.00528693	0.740085	0.039728	1162883	1158332	1173506	1298037	1272520	1366315	1164716	1126107	1243563
Q7K556	Ttd14	TRPL translocation defect protein 14	10	12	10	9	10	11	12	13	13	998559	853975	942837	-0.243509	-0.0929756	-0.150533	0.0053183	0.0401554	0.0399991	974411	998560	1006824	853975	872298	792592	954894	896835	942837
Q9VX51	Dmel\CG5613	Mannosyl-glycoprotein endo-beta-N-acetylglucosaminidase	3	3	4	3	3	4	4	5	5	381813	558986	619155	0.4551	0.57888	-0.123779	0.0053219	0.00426299	0.166253	441912	381814	374888	560031	520562	558986	625445	619155	544353
E1JHT6	Rtnl1	Reticulon-like protein	23	22	23	23	23	22	22	23	22	9288187	10553777	8614026	0.203292	-0.0916106	0.294902	0.00533529	0.0929257	0.00161646	9523520	8905432	9288183	10974930	10379200	10553780	8614023	8383065	9016580
Q9VPF9	Dmel\CG5274	SD10847p	4	4	3	4	4	3	4	4	4	813384	590528	577014	-0.404867	-0.537535	0.132669	0.0053514	0.00135327	0.252184	826450	813384	810224	582326	682466	590527	600302	577014	514184
A1Z9W2	CG10220	RH47216p	7	7	7	6	6	6	6	7	7	1.22915e+06	903124	1.18454e+06	-0.433838	-0.0526759	-0.381162	0.00539079	0.0580025	0.00911316	1229150	1217635	1244418	903124	1004933	832548	1212719	1162001	1184542
Q9VYR4	fw	Furrowed, isoform A	1	1	1	2	1	2	2	2	1	149452	274392	191358	0.761658	0.40328	0.358378	0.0054619	0.202283	0.250239	174696	139582	149452	227110	274392	285004	156832	191358	280886
Q76NR6	regucalcin	Regucalcin, isoform D	12	13	13	14	13	15	14	15	13	1.71649e+06	2.3445e+06	2.42365e+06	0.427219	0.49146	-0.0642408	0.00552619	0.00252793	0.353375	1716493	1590816	1846847	2162979	2344503	2417726	2297355	2423650	2516676
B7Z001	FASN1	3-oxoacyl-[acyl-carrier-protein] reductase	25	24	15	30	36	37	41	44	42	553680	989276	1.23078e+06	0.902398	1.16689	-0.264494	0.00554544	0.00332586	0.176254	553680	654413	473581	955058	989276	1186054	1230781	1465855	1076569
Q9VKI8	GH26	GH03305p	18	20	19	18	18	18	20	17	20	8.12937e+06	6865211	7.41058e+06	-0.245237	-0.176826	-0.0684109	0.00559152	0.0316561	0.211773	8129369	8631385	7890796	6865211	7158212	6765951	7513050	7410583	6884935
Q24114	dally	Division abnormally delayed protein	6	5	6	7	6	7	7	5	5	930083	1.18218e+06	1.06575e+06	0.352583	0.173268	0.179315	0.00562923	0.15245	0.185603	930083	908103	964283	1182183	1114718	1286547	934442	1065749	1172547
Q01637	r-l	Uridine 5'-monophosphate synthase	21	23	21	21	21	21	22	23	23	5457671	4.63734e+06	5.24217e+06	-0.216255	-0.0537974	-0.162458	0.0057412	0.250449	0.000184999	5655918	5457672	5152703	4637343	4721284	4633599	5258075	5242166	5159697
Q95RV5	Rpe	Ribulose-phosphate 3-epimerase	5	5	4	5	4	5	4	5	5	1.85543e+06	1546325	1.24881e+06	-0.296265	-0.528573	0.232307	0.00577062	0.00470586	0.0488275	1821202	2032135	1855428	1546324	1502070	1596650	1246117	1470109	1248814
Q9W2D9	eIF3k	Eukaryotic translation initiation factor 3 subunit K	13	14	13	12	13	12	14	13	12	6855728	5.97501e+06	6.33186e+06	-0.17417	-0.126143	-0.0480264	0.00577428	0.0434078	0.216849	6855724	6991457	6514691	5975009	5957766	6106636	5957215	6368272	6331862
Q9VU68	flr	Actin-interacting protein 1	29	30	29	29	28	28	27	26	27	6.6473e+06	7066060	7248229	0.0927429	0.0927919	-4.89553e-05	0.00578691	0.0925429	0.999127	6647301	6524319	6718646	7174413	6970340	7066057	6686568	7291658	7248233
Q9VAI6	Obp99b	General odorant-binding protein 99b	2	1	1	2	2	2	2	2	2	204185	313265	1.24478e+06	0.569031	2.48657	-1.91754	0.00580126	0.00017984	0.00056778	204185	218702	186693	313265	268603	323496	1244777	895399	1316724
Q8MKW7	RNaseZ	Ribonuclease Z, mitochondrial	6	8	9	7	10	7	7	6	7	525089	705365	555305	0.347169	0.108653	0.238516	0.00580333	0.202986	0.0457436	560801	525089	519935	630749	705364	708346	549401	555305	629061
A1Z784	ACC	Acetyl-CoA carboxylase	44	42	43	55	58	55	52	53	56	4.41982e+06	6.20598e+06	6258777	0.529929	0.451517	0.0784117	0.0058083	0.00683697	0.391218	4419819	4083850	4871179	6205980	6068696	7027097	5687847	6258779	6315843
Q01989	jar	Myosin heavy chain 95F	46	50	45	43	47	40	46	42	45	2664200	2.82038e+06	2663185	0.0775865	-0.0211805	0.098767	0.00591318	0.487856	0.0194799	2659944	2730323	2664199	2814818	2820380	2863932	2715290	2560399	2663184
Q9VNW1	Dmel\CG7133	LD30543p	5	6	3	6	6	5	5	6	5	510569	657391	629918	0.406832	0.312727	0.0941054	0.00593278	0.0245704	0.324844	510569	467866	536625	714218	636208	657391	575829	629917	677159
Q9VSY8	Bet3	Trafficking protein particle complex subunit	5	5	5	5	5	5	5	5	5	1.18969e+06	1.33171e+06	1.34479e+06	0.18804	0.329727	-0.141687	0.0059821	0.122467	0.44205	1120075	1189691	1204678	1357480	1331708	1312884	1282003	1848330	1344796
Q9VL72	Etl1	SWI/SNF-related matrix-associated actin-dependent regulator of chromatin subfamily A containing DEAD/H box 1 homolog	23	20	20	17	17	16	21	19	22	1.16888e+06	802302	1093064	-0.496735	-0.108775	-0.38796	0.00603698	0.135439	0.0156915	1168884	1237580	1130844	773534	938281	802302	1152067	1093064	1036072
Q9W2H8	BEST:GH22856	4-alpha-glucanotransferase	35	37	34	33	38	35	36	36	38	2.27943e+06	2.46789e+06	2.56099e+06	0.11141	0.199535	-0.0881252	0.00603749	0.00884579	0.128336	2271833	2302524	2279432	2467892	2528442	2409025	2537970	2777860	2560995
P00417	mt:CoIII	Cytochrome c oxidase subunit 3	2	2	2	2	2	2	2	2	2	324869	189461	296856	-0.857926	-0.155093	-0.702833	0.00603939	0.686891	0.128746	324869	303422	380226	189461	212631	156267	296856	457194	200026
Q9VJ62	CG10341	H/ACA ribonucleoprotein complex non-core subunit NAF1	NaN	NaN	NaN	2	2	2	3	2	1	62496.2	150182	136594	1.30637	0.797839	0.508532	0.00608648	0.0699173	0.159598	54496.1	86774.7	62496.2	147776	201447	150182	136594	140054	81171.8
Q7K2B0	CG7137	Ribosomal RNA-processing protein 8	10	11	9	7	9	5	8	9	9	1.42089e+06	869080	1.10716e+06	-0.592796	-0.295134	-0.297661	0.00612909	0.0417983	0.0180414	1420894	1194763	1462740	981766	869080	848389	1049138	1157271	1107160
Q9VLS0	Dmel\CG8460	LD18607p	11	11	11	12	12	10	10	10	11	1.20036e+06	924320	1.16602e+06	-0.337959	-0.0187664	-0.319193	0.00614665	0.752276	0.00277192	1200357	1216232	1091812	924320	970758	879698	1166021	1181098	1113101
Q8WSF3	fdl	Probable beta-hexosaminidase fdl	3	2	2	5	5	4	4	5	5	499098	814694	765979	0.730551	0.616947	0.113604	0.00615327	0.00983087	0.0672182	499098	586067	426932	814694	798307	877164	749353	765978	784780
Q8MSW0	IleRS	Isoleucyl-tRNA synthetase	50	53	52	50	48	48	51	51	53	8.28405e+06	7.22017e+06	8057994	-0.187822	-0.0302633	-0.157558	0.00615938	0.472146	0.00787959	8284051	8413721	7869616	7220172	7344842	6998976	8057998	8232039	7764605
A0A0B4K6F9	Esyt2	Extended synaptotagmin-like protein 2, isoform C	1	1	2	8	8	9	8	10	10	210370	519969	466468	1.30481	1.25202	0.0527948	0.00616423	0.00566892	0.650313	147158	210370	251264	519969	427666	527449	501186	449534	466468
Q7K8Y5	Spn42Da	Serpin 4	18	19	18	19	18	18	17	19	17	2.65664e+06	3.03308e+06	2652464	0.162102	0.00367355	0.158428	0.00617644	0.937388	0.0129036	2803164	2640630	2656640	3063107	2965072	3033081	2652464	2837516	2632804
Q9VUQ7	Dmel\CG7739	RE36966p	7	8	10	9	10	9	8	9	9	712060	817105	923578	0.245093	0.332696	-0.0876026	0.0061859	0.00706537	0.315212	691271	712060	719899	817105	890094	811081	816942	923579	938049
Q9V3F9	out	BcDNA.LD28120	4	2	2	3	3	1	4	5	4	255469	379838	440964	0.480015	0.692966	-0.212951	0.00619573	0.00162905	0.000668468	254116	255468	307138	383785	379838	371119	440965	445831	428490
Q9VXH3	sl	1-phosphatidylinositol 4,5-bisphosphate phosphodiesterase gamma	13	12	11	13	13	13	16	16	15	566667	622580	613556	0.126582	0.105579	0.0210031	0.00619581	0.0564006	0.638937	566667	572498	553109	625146	599860	622580	578009	630189	613556
Q9VKV2	LManI	Alpha-mannosidase	4	4	5	3	4	5	1	1	2	214202	276255	143536	0.426426	-0.582253	1.00868	0.00625958	0.311372	0.115818	192588	216079	214202	301018	260174	276255	247755	74689.1	143536
Q8INH6	CG8775	FI18373p1	32	32	31	33	35	31	35	34	34	2.82369e+06	3.11546e+06	3.51987e+06	0.141279	0.302647	-0.161369	0.00631241	0.000143816	0.00483379	2823693	2877573	2786128	3115462	3210606	3036146	3519867	3538193	3410788
Q9VZ82	LeuRS-m	Leucyl-tRNA synthetase	17	14	17	15	13	14	18	15	16	741935	626525	731484	-0.270014	0.0355104	-0.305525	0.00637226	0.718418	0.0200742	741936	712828	796800	604246	634894	626525	723784	731484	856951
X2JEJ0	Dmel\CG1440	Bleomycin hydrolase	22	26	23	25	25	25	24	18	26	14155211	17017696	18108722	0.282618	0.349448	-0.0668297	0.00637429	0.000483561	0.280023	14155210	14609390	13782220	18375700	17017700	16404090	17547170	18550470	18108730
Q9W0E8	CG12084	Protein zer-1 homolog	7	9	8	8	8	6	7	8	9	914667	776158	803417	-0.202427	-0.200509	-0.00191752	0.00638805	0.0518722	0.98256	914667	910926	922005	773995	776158	839424	803417	727438	866292
Q0KI98	TrpRS	Tryptophanyl-tRNA synthetase	17	18	18	18	19	17	19	18	19	3.96065e+06	3640524	3965914	-0.134693	0.0034682	-0.138161	0.00641556	0.714756	0.00507114	3908346	3960648	3982380	3479783	3677440	3640526	3940206	3965914	3973487
Q9VL24	Npc1a	Niemann-Pick type C-1a, isoform A	7	7	8	7	7	7	9	8	7	543267	663034	659182	0.259969	0.249821	0.0101484	0.00648023	0.0228875	0.892981	572441	543266	528230	680799	624867	663034	602278	659182	695626
Q9VCC6	Dmel\CG6178	GM05240p	10	11	10	10	12	11	10	12	11	1.7426e+06	2.18013e+06	1.85585e+06	0.27599	0.0850538	0.190936	0.00649198	0.0688251	0.0203847	1742597	1717781	1824216	2221002	2001954	2180127	1825367	1923799	1855847
Q24451	alpha-Man-IIa	Alpha-mannosidase 2	4	4	4	4	6	3	6	7	5	578571	447362	642366	-0.371244	0.121049	-0.492293	0.00651783	0.0644735	0.00320487	558559	593916	578571	482318	411047	447362	647717	642366	593337
P10379	uzip	Protein unzipped	12	10	13	13	14	14	13	14	14	699930	986932	812611	0.484992	0.203057	0.281935	0.00654241	0.0817861	0.0348331	699930	680920	788068	944434	986932	1104708	812611	783895	899400
Q9W2E8	ND-B12	Complex I-B12	3	3	3	2	3	2	3	3	3	3.93572e+06	2.87161e+06	3.67607e+06	-0.509004	-0.103448	-0.405556	0.00659368	0.49155	0.0714744	3935724	4026395	3856153	3037704	2430796	2871606	3111411	3676069	4308555
Q9W1Q5	Dmel\CG3520	FI21439p1	9	11	11	9	12	8	8	10	9	620577	365339	406562	-0.782437	-0.551524	-0.230913	0.00659534	0.00225688	0.17706	621379	539330	620577	365339	390043	286805	383667	423495	406562
A0A0B4KFR5	Khc-73	Kinesin heavy chain 73, isoform E	14	11	18	12	21	18	19	16	17	609623	698625	611086	0.208878	0.0934995	0.115378	0.00664175	0.302828	0.180903	619274	569038	609623	677968	700272	698626	611086	606727	703766
P42282	ttk	Protein tramtrack, alpha isoform	7	6	7	6	7	5	6	6	7	3490228	3228567	3.11393e+06	-0.131666	-0.226452	0.0947863	0.00673171	0.0167722	0.188926	3490228	3572709	3467632	3273834	3228569	3111086	3113926	3122579	2776876
Q9VNX4	P5CDh1	Multifunctional fusion protein	26	27	29	28	26	26	29	28	30	2.21871e+06	2.07366e+06	2.67885e+06	-0.0974216	0.27559	-0.373012	0.0067696	0.00138884	0.00048015	2204537	2266553	2218710	2054375	2073657	2125135	2606369	2816322	2678849
Q8MMC4	CG3760	Protein CDV3 homolog	20	19	20	17	18	19	18	19	19	7.15758e+06	6.52308e+06	7.2684e+06	-0.153971	-0.0133146	-0.140656	0.00677549	0.671405	0.0169133	7369421	7121794	7157578	6272381	6665835	6523077	7277269	6908076	7268404
Q9VFF0	UQCR-C1	GH01077p	16	19	16	15	16	16	17	14	18	16944248	15554413	18019514	-0.114645	0.0642319	-0.178877	0.00678447	0.132801	0.0084106	17261630	16773400	16944240	16100210	15434930	15554420	17011850	18291020	18019500
Q9W2T3	Dmel\CG2124	CG2124	5	4	4	5	5	5	4	4	5	548531	430238	500758	-0.372698	-0.120363	-0.252335	0.0068316	0.0579497	0.0389857	559006	540303	548531	430238	458393	387016	482025	534391	500758
Q9VED8	DNaseII	Deoxyribonuclease II	3	3	3	5	4	4	5	4	5	700939	911571	1.50644e+06	0.407504	1.08856	-0.681059	0.00683548	0.00116677	0.00759283	751884	667756	700939	884421	1018622	911570	1506437	1735107	1294919
Q9W1H1	Dmel\CG5339	GH17155p	4	4	2	4	4	2	2	4	2	1.11509e+06	844246	867407	-0.412769	-0.341239	-0.07153	0.0068362	0.00791796	0.251081	1183085	1115092	1013704	844246	865185	776055	867407	845856	896498
Q9V3H9	Nab2	Zinc finger CCCH domain-containing protein 14	6	8	7	5	8	5	6	6	7	438991	532732	527132	0.286528	0.269296	0.0172316	0.00684078	0.000421925	0.778817	438992	431938	447856	573552	504306	532732	518704	543720	527132
Q9VP68	Dmel\CG10512	Uncharacterized protein, isoform A	7	8	8	6	8	5	7	6	6	1.23612e+06	901545	748313	-0.426346	-0.820559	0.394212	0.00685415	0.0056457	0.0568916	1236119	1120161	1297714	848479	967970	901545	748313	568681	766530
Q9VD55	Cchl	Holocytochrome c-type synthase	10	11	11	8	9	12	6	7	7	2.59407e+06	2.24357e+06	744626	-0.193874	-1.76349	1.56962	0.00689023	2.83748e-05	5.40915e-05	2687874	2594066	2570251	2230916	2243573	2392524	744626	715635	859301
Q24179	Slh	Protein sly1 homolog	19	18	18	18	19	16	20	19	17	2.57958e+06	2763691	2.63986e+06	0.0862033	0.025725	0.0604782	0.00691162	0.273161	0.0252722	2646152	2563305	2579582	2782403	2722102	2763691	2691067	2639862	2598308
Q9VBX4	CG10057	LD36051p	6	5	5	5	8	7	5	6	9	371256	430304	408990	0.19299	0.132116	0.0608737	0.0069482	0.293234	0.622427	371256	365156	376276	438343	430304	403977	355694	461511	408990
A1Z9J6	mRpL53	Mitochondrial ribosomal protein L53	5	5	5	5	5	5	5	5	5	2.28819e+06	2.05832e+06	2.37969e+06	-0.171588	0.0510794	-0.222668	0.00699232	0.270989	0.00157866	2401524	2288192	2233868	2058320	2076005	2010647	2322890	2379691	2469544
Q6NN55	oys	Oysgedart, isoform A	1	2	2	2	3	3	4	4	5	199866	395397	475254	0.852737	1.17888	-0.326138	0.00705076	0.00223984	0.00343948	184643	268506	199866	398294	395397	370584	514481	470285	475254
Q9VLK2	CG13096	Ribosomal L1 domain-containing protein CG13096	32	35	34	34	36	31	33	33	34	3.1534e+06	3.00401e+06	3041505	-0.0755138	-0.0448895	-0.0306244	0.00705814	0.0126382	0.138421	3133728	3173323	3153403	3036234	2938485	3004005	3095119	3034240	3041505
P29746	bnb	Protein bangles and beads	32	34	34	33	33	32	33	35	32	31387434	35651088	37171476	0.180418	0.225523	-0.045105	0.00707548	0.0037949	0.409496	32052540	31387450	31251850	37298560	35651080	34408290	35245980	37171450	38356820
P15364	Ama	Protein amalgam	12	14	13	12	12	12	13	10	12	11991450	10135978	12213679	-0.236977	-0.00294813	-0.234028	0.00708422	0.945175	0.00528887	11991450	11610720	12522440	9842326	10676900	10135980	12228400	12213680	11602230
Q7K0E6	AspRS	Aspartate--tRNA ligase, cytoplasmic	23	28	26	28	25	25	25	24	27	5.55022e+06	5.14227e+06	5258604	-0.0946236	-0.0691757	-0.0254478	0.00724295	0.104403	0.437968	5611950	5550221	5395864	5142277	5135870	5227114	5084605	5258603	5443591
M9PD88	Atox1	Antioxidant 1 copper chaperone, isoform B	3	4	3	3	3	3	3	3	3	2.57418e+06	2172072	2.51353e+06	-0.282305	-0.0320505	-0.250254	0.00725236	0.520053	0.00516655	2574186	2737548	2491832	2172072	2026560	2217891	2620286	2513527	2494271
Q9VUV9	l(3)72Ab	Putative U5 small nuclear ribonucleoprotein 200 kDa helicase	88	97	96	93	95	91	94	91	92	3.4608e+06	3.20521e+06	3.17132e+06	-0.113108	-0.128398	0.0152899	0.00726313	0.00228571	0.417755	3399713	3460794	3538797	3147397	3262267	3205207	3201188	3140273	3171322
Q9V9X9	Ugt35D1	UDP-glucuronosyltransferase	13	12	12	12	11	11	11	8	10	2.03274e+06	1.5677e+06	1.40433e+06	-0.332544	-0.583162	0.250619	0.00727185	0.00117493	0.0585445	2036107	2032743	1990656	1567697	1749830	1504196	1425327	1224182	1404335
Q9V564	Cog6	Conserved oligomeric Golgi complex subunit 6	7	6	7	7	7	7	7	6	8	745386	652670	622330	-0.212702	-0.202994	-0.00970777	0.007292	0.0682047	0.904292	745386	788864	722764	662500	652669	631556	622330	722718	619538
Q9W1M9	Rrp4	Ribosomal RNA-processing protein 4	9	8	9	9	9	9	9	9	10	1.35945e+06	1.52838e+06	1452169	0.163738	0.0687866	0.094951	0.00730471	0.111407	0.10323	1358044	1384307	1359448	1476714	1528380	1591662	1452169	1479485	1372465
A1Z803	Marc	FI02892p	10	11	10	11	9	8	12	11	11	2181323	1.81666e+06	2345397	-0.23427	0.0821406	-0.316411	0.00730908	0.29968	0.00973252	2181324	2271626	2094874	1810839	1938625	1816661	2345396	2459928	2134306
Q9V3C4	Gem3	RNA helicase	10	10	9	10	9	7	11	10	12	905445	631006	1.12588e+06	-0.488085	0.223337	-0.711422	0.00732027	0.110864	0.00329633	905445	985647	842809	605026	714037	631006	1125884	1130804	939993
Q9W1A2	Naa35	N-alpha-acetyltransferase 35, NatC auxiliary subunit homolog	14	16	15	13	16	14	16	17	16	1.19705e+06	1.10419e+06	1.28199e+06	-0.109863	0.058616	-0.168479	0.00735104	0.258486	0.0259506	1211135	1193646	1197048	1104194	1144132	1090039	1176641	1295946	1281988
Q7JWF1	Etf-QO	Electron transfer flavoprotein-ubiquinone oxidoreductase	14	16	15	14	15	13	15	15	16	4.7584e+06	3974853	4.57247e+06	-0.239796	-0.0583801	-0.181416	0.00737589	0.326605	0.0187991	4953003	4758400	4531326	4182808	3901289	3974853	4352088	4753175	4572470
Q7JWS8	Mtl	AT17867p	5	5	5	4	4	3	4	4	4	1.01936e+06	1.22982e+06	1.08891e+06	0.220364	0.0190887	0.201275	0.0073811	0.805059	0.0691882	1050519	1013779	1019363	1233715	1131426	1229824	1088907	944452	1098358
Q7KRR5	Pngl	Peptide-N(4)-(N-acetyl-beta-glucosaminyl)asparagine amidase	7	7	10	6	8	8	8	8	4	491200	432248	442897	-0.189937	-0.099692	-0.0902449	0.00738629	0.290226	0.350662	470902	491239	491200	406329	435853	432248	501425	442897	415855
O01367	how	Protein held out wings	12	13	12	12	12	12	11	11	13	4344086	5224191	3.83382e+06	0.227491	-0.170767	0.398258	0.00738692	0.0185012	0.00235038	4333176	4344086	4507229	5355956	4866345	5224191	3761539	3833817	4124763
Q8IP45	Cul3	Cullin 3, isoform F	31	32	30	27	30	26	30	32	31	1.85631e+06	1.62702e+06	1944754	-0.167192	0.0793076	-0.2465	0.00744285	0.0241856	0.00310368	1882897	1856309	1849555	1617470	1735105	1627018	2026062	1944755	1934854
Q9W475	Dmel\CG3108	LP17541p	18	16	20	22	21	21	19	20	22	1.44175e+06	3.82856e+06	2.55109e+06	1.29432	0.667515	0.626805	0.00749436	0.06866	0.0205297	1441745	1216761	2115461	4296274	3328580	3828559	2070230	2551090	2815663
Q86BM0	gh06087	Uncharacterized protein, isoform A	4	6	6	4	5	5	6	6	6	757259	541302	702330	-0.403882	-0.0821915	-0.32169	0.00750835	0.40528	0.00622753	657701	772040	757259	576328	541302	532184	719146	702331	641694
Q9VF89	mRpL9	39S ribosomal protein L9, mitochondrial	7	8	9	6	9	8	7	8	9	1.82253e+06	1.55396e+06	1.81544e+06	-0.229987	-0.00237083	-0.227617	0.00751216	0.97447	0.0374137	1822531	1917375	1805091	1519248	1656199	1553962	1723684	2005854	1815444
A1Z843	Dmel\CG1371	Uncharacterized protein	45	52	48	50	48	47	46	44	47	5468334	5.09002e+06	4.84571e+06	-0.107895	-0.211437	0.103542	0.00753639	0.00338179	0.0317384	5468332	5412618	5633076	5038113	5090019	5194954	4564968	4855863	4845711
Q9VLN6	Dme_CG7627	FI20146p1	17	14	18	16	21	19	19	17	19	1.02877e+06	1.19465e+06	1.29475e+06	0.208221	0.33469	-0.126469	0.00767345	0.00131851	0.0347755	1028768	1057711	983239	1194648	1214447	1137018	1331752	1244486	1294749
Q9VRZ7	Dmel\CG10075	RE68357p	7	7	7	6	7	6	7	7	7	697883	611927	901757	-0.223932	0.309958	-0.53389	0.00769734	0.0197578	0.00362032	733415	695969	697882	632262	577956	611927	791452	901757	950884
Q9VPH4	kin17	FI03293p	7	6	7	5	7	4	5	4	6	766168	620046	523723	-0.294023	-0.558798	0.264775	0.0077073	0.0246562	0.173243	766169	725115	798648	591508	620046	656407	619205	428062	523723
Q9VSL5	GstO2	Glutathione S transferase O2, isoform A	7	6	8	8	7	7	7	7	7	737743	968261	775358	0.369052	0.0901445	0.278908	0.007723	0.404037	0.0559485	706647	785869	737742	968261	889123	1025157	775358	721142	883777
Q9VQL1	SerRS	Seryl-tRNA synthetase	29	34	31	33	30	31	31	29	32	10189756	10947401	10652958	0.0893599	0.0633659	0.025994	0.00775324	0.0123784	0.155809	10405140	10189760	10103280	11015780	10947400	10696660	10800550	10652960	10621430
Q7K2N0	Lnpk	Endoplasmic reticulum junction formation protein lunapark	12	12	12	10	12	12	12	12	11	1.42946e+06	1.15674e+06	1.40502e+06	-0.296627	-0.027949	-0.268678	0.00776662	0.690949	0.015258	1429456	1532943	1390631	1135916	1251541	1156742	1405022	1518045	1348033
X2JAM4	Svil	Supervillin, isoform AE	7	5	12	14	13	14	12	11	14	484543	720644	747874	0.529571	0.51325	0.0163212	0.00777726	0.00616533	0.837384	483669	484544	580834	807726	703394	720644	747874	693418	763168
Q9V3J4	Sec13	Protein SEC13 homolog	7	7	7	8	7	8	8	6	8	6017693	5592185	6.24252e+06	-0.0875289	0.0553646	-0.142893	0.00785284	0.0503487	0.0040963	6052663	6017691	5939254	5774649	5584122	5592182	6242524	6100181	6373890
Q9VSY6	aay	Phosphoserine phosphatase	1	1	NaN	2	2	1	2	2	1	123226	212067	263787	0.829387	1.18188	-0.35249	0.00787685	0.0103434	0.229067	123859	122593	94071.1	172732	218784	212067	328710	192364	263787
Q7K1C3	Dmel\CG6984	GH22096p	6	6	6	4	6	5	6	6	8	780626	611635	891757	-0.373947	0.192212	-0.566159	0.00787848	0.012129	0.00088534	749414	829790	780626	560311	611635	650885	911962	891757	890215
Q9VFA0	Dmel\CG4338	18S rRNA aminocarboxypropyltransferase	3	3	3	2	2	2	3	3	3	660614	495112	615551	-0.417454	-0.164486	-0.252968	0.00789564	0.158695	0.0347582	660614	615411	727234	530210	472756	495112	543872	627308	615551
Q04499	slgA	Proline dehydrogenase 1, mitochondrial	18	24	24	24	27	26	28	27	28	1.68508e+06	1.84261e+06	1.93322e+06	0.156083	0.215442	-0.0593586	0.00793526	0.000369791	0.0914928	1696036	1628539	1685075	1842609	1813909	1926466	1926502	1933217	1955987
Q8SWW9	EG:171D11.2	LD18126p	2	2	3	4	5	3	1	4	4	137622	297258	313903	0.967972	1.09313	-0.12516	0.00798914	0.000893157	0.571447	156952	137622	130254	327315	216427	297258	265078	313903	328300
Q9VVT6	Grx1	GEO08966p1	3	4	3	3	3	4	4	4	4	552542	1.12495e+06	999000	0.844909	0.791423	0.0534865	0.0079939	0.00903528	0.724908	552542	713053	524636	1157672	919721	1124947	925104	999001	1159616
Q8MS69	Dmel\CG9596	tRNA (adenine(58)-N(1))-methyltransferase non-catalytic subunit TRM6	11	11	11	11	11	11	12	12	12	1.41248e+06	1.28586e+06	1.36966e+06	-0.144244	-0.0517445	-0.0924994	0.00803219	0.0186592	0.044392	1412489	1412481	1401755	1285855	1313610	1226637	1373405	1335054	1369657
O02195	eIF3i	Eukaryotic translation initiation factor 3 subunit I	20	21	19	18	19	18	20	16	19	6.72136e+06	6.2562e+06	6.71426e+06	-0.121257	0.00813675	-0.129394	0.00806842	0.687719	0.0138938	6721356	6750351	6716514	6327226	6256206	5982693	6714259	6940886	6650624
Q9Y137	mino	BcDNA.GH07066	3	3	3	3	3	3	3	3	3	290385	189363	332784	-0.56902	0.188645	-0.757665	0.00814215	0.0335115	0.00213004	314677	290385	277732	189363	228093	179962	325367	346970	332784
Q9VVH5	UQCR-Q	Complex III subunit 8	4	5	4	5	5	5	5	4	5	7.52138e+06	5226431	7558885	-0.450941	0.0138022	-0.464743	0.00815546	0.862667	0.00691533	7521378	6730426	7545431	5226430	5845980	4894645	6820845	7624167	7558890
B7YZL3	10737	Uncharacterized protein, isoform T	8	7	9	12	12	12	10	10	10	301445	599909	466915	0.985553	0.641497	0.344056	0.00821276	0.0322622	0.0753103	301445	249941	378408	599909	535635	688802	428203	466915	541312
Q9VM12	Dmel\CG5958	MIP26555p1	15	15	15	15	15	14	14	13	14	6.15404e+06	7.82943e+06	4290639	0.355066	-0.489829	0.844895	0.0082316	0.0100226	0.000644442	6154041	5653743	6640827	8133261	7592432	7829423	4290638	3998106	4863881
Q9VU36	mRpL20	LP04985p	7	7	6	6	5	5	7	6	7	2.80232e+06	2.26507e+06	2.60971e+06	-0.253894	-0.0212205	-0.232674	0.00823662	0.755044	0.0208939	2826651	2604991	2802323	2416496	2223517	2265067	2606852	2609714	2902174
O16797	RpL3	60S ribosomal protein L3	28	26	28	29	28	27	28	24	29	27605980	25700194	26177888	-0.109942	-0.0884997	-0.0214424	0.00828005	0.0679019	0.551965	26857180	28067580	27605980	25734170	25034220	25700200	24830580	26633210	26177890
Q9VN86	Sccpdh1	AT14148p	11	12	12	11	12	13	12	11	12	2.20698e+06	1.64715e+06	1.93577e+06	-0.372755	-0.135023	-0.237732	0.00828897	0.101067	0.0337278	2260367	2206978	2032224	1647150	1809801	1566583	2090171	1935767	1892237
Q9VS51	Cln7	Cln7, isoform A	2	2	3	2	2	2	3	3	2	597867	411255	422602	-0.494928	-0.613686	0.118758	0.00830293	0.00983013	0.417554	597868	669203	562965	411255	476417	410754	435725	341418	422602
Q9VG17	Cyp304a1	Probable cytochrome P450 304a1	10	9	9	11	11	11	7	8	6	363802	661188	402172	0.975091	0.062348	0.912743	0.00831602	0.717691	0.00903947	363802	326134	434469	913863	661188	648051	337473	402172	432389
Q7JX87	Prx2540-2	Peroxiredoxin 2540-2	3	4	4	4	3	2	5	5	6	2181268	4290915	6.85947e+06	0.895137	1.63206	-0.736927	0.00832005	0.000474835	0.0017913	1831698	2661340	2181269	4290916	3572445	4462080	6859468	6693210	6896669
O61443	p38b	Mitogen-activated protein kinase p38b	12	13	11	13	12	11	12	9	13	2.63951e+06	2.83165e+06	2848803	0.119699	0.101875	0.0178242	0.00833952	0.0135078	0.527407	2573199	2673743	2639513	2831648	2929075	2808320	2848804	2752194	2862713
A1ZB68	GstE3	FI01423p	10	10	10	9	9	8	10	10	11	2.62787e+06	1.55951e+06	1.62371e+06	-0.634509	-0.261732	-0.372777	0.00836081	0.544519	0.377654	2709263	2627866	2051064	1640938	1525229	1559509	1623704	1524527	3423134
Q9VYU9	Dmel\CG9360	RH17287p	1	1	1	1	NaN	NaN	6	7	7	190169	66842	840616	-1.20315	2.38618	-3.58932	0.00843238	0.0147367	0.00473109	190170	186408	191049	66842	71744.9	115707	542126	840616	2123178
P11584	mys	Integrin beta-PS	9	11	9	10	9	9	8	8	9	811025	1082444	800414	0.356159	-0.0929941	0.449153	0.00844981	0.523036	0.0271112	794047	811025	895758	1121665	996430	1082444	666988	890546	800414
Q2PDT4	Pax	Paxillin	8	10	9	10	12	10	12	11	9	932066	1.14469e+06	922238	0.347425	-0.0107301	0.358156	0.00845149	0.924676	0.0414297	935823	875651	932066	1144695	1085749	1265636	796879	922238	1016355
Q8I050	Dmel\CG31253	FI01430p	2	2	2	2	2	2	2	2	2	655389	496613	607082	-0.433101	-0.027422	-0.405679	0.00845599	0.855681	0.0365809	741338	655389	624867	530099	468596	496613	779684	607082	605859
Q8IRI6	Glut1	Glucose transporter type 1	1	1	1	2	3	2	1	1	1	217771	476962	188699	1.146	-0.0787849	1.22478	0.00851076	0.861513	0.0346208	261583	160513	217771	476962	395894	524803	315793	188699	130256
P55830	RpS3A	40S ribosomal protein S3a	20	22	20	20	20	18	19	16	21	43452148	40524928	38917508	-0.0900135	-0.137271	0.0472577	0.00865395	0.0107885	0.160467	42329420	43971520	43452170	41135880	40233880	40524930	38917530	40713580	38368280
Q9VGW9	mRpL37	LD25118p	23	23	23	22	23	23	22	23	23	2.04454e+06	1.78501e+06	1.98317e+06	-0.193958	-0.0482845	-0.145673	0.00865528	0.055996	0.0251788	2044537	2040138	2086858	1723069	1890792	1785007	1983172	2027804	1957744
Q9VJQ5	NC2beta	Protein Dr1	2	2	2	2	2	1	1	1	2	982074	777939	619118	-0.296803	-0.602589	0.305785	0.00881785	0.0995119	0.330724	982074	873179	992476	751824	777939	784994	450020	619117	872512
P20478	Gs2	Glutamine synthetase 2 cytoplasmic	8	9	9	9	8	8	9	8	9	2.14962e+06	2741248	2.8487e+06	0.32832	0.345039	-0.0167192	0.00887074	0.0294432	0.871751	2149623	2063808	2349983	2882298	2611626	2741249	3036463	2469919	2848699
Q9VAX8	Dmel\CG4849	116 kDa U5 small nuclear ribonucleoprotein component	28	29	31	27	27	24	29	24	28	4426104	4216548	4.29415e+06	-0.0689754	-0.0505536	-0.0184218	0.00890525	0.216919	0.614968	4426105	4454583	4339677	4216549	4149864	4236470	4400677	4076007	4294151
Q9VPL0	Dmel\CG3436	GM13767p	11	10	12	10	12	11	12	11	12	3.01637e+06	2.47457e+06	2465071	-0.25383	-0.267903	0.0140731	0.00892798	0.00258864	0.833823	3016365	3108648	3001964	2474567	2737443	2451237	2658537	2465072	2460640
Q9W4E8	i7	Uncharacterized protein, isoform C	2	1	2	1	2	1	1	2	2	163150	252873	208865	0.614464	0.532222	0.0822417	0.00893344	0.0335625	0.659437	171674	163150	140750	263824	212050	252873	278712	204814	208866
Q9W592	Lrpprc2	EG:BACN32G11.3 protein	27	23	29	21	27	23	25	27	25	1.28733e+06	1.14016e+06	1212323	-0.227729	-0.11563	-0.112098	0.00896405	0.0135035	0.0756111	1277091	1337241	1287326	1148254	1140159	1045821	1170390	1218278	1212323
O61305	Dbp80	DEAD-box helicase Dbp80	17	18	17	18	18	17	17	17	17	5947847	5.45667e+06	6447282	-0.116674	0.110296	-0.226969	0.00899304	0.0146148	0.0018125	5801440	5982811	5947850	5456669	5583628	5316063	6447285	6182558	6514226
Q9VTX8	CG10616	Protein odr-4 homolog	9	10	11	9	11	12	11	11	11	1.09955e+06	1.1737e+06	1.04085e+06	0.125155	-0.0775121	0.202667	0.00900158	0.0175847	0.00314866	1099553	1085973	1099843	1172864	1173703	1237617	1013141	1060008	1040846
A1Z802	Lsm11	FI05704p	2	2	2	2	2	1	2	NaN	1	158334	248378	272156	0.660039	0.129653	0.530385	0.00905218	0.841811	0.42908	146317	158334	191081	289564	242830	248378	246885	78940.8	297426
Q9V498	Cals	Calsyntenin-1	16	18	16	17	19	18	18	15	18	675081	882728	708749	0.342671	0.041036	0.301635	0.00905821	0.634297	0.00692616	662981	675082	763097	882728	852625	925369	708749	684776	766400
Q8IRR0	Dmel\CG3566	Uncharacterized protein, isoform B	6	5	6	5	5	5	6	6	6	1.93906e+06	1643489	1.95958e+06	-0.232456	0.029658	-0.262114	0.00919379	0.582839	0.00582122	1939058	2018917	1854241	1643489	1584058	1719528	1959583	1904901	2068348
Q9VHS2	COX7A	Cytochrome c oxidase subunit 7A, mitochondrial	7	7	7	7	7	7	7	7	7	16305441	10533938	14619804	-0.769825	-0.307383	-0.462442	0.00920956	0.114201	0.100819	16305450	17229460	15828980	10996980	7744122	10533930	10821060	14833790	14619800
Q9W3C4	Hexo2	Beta-N-acetylhexosaminidase	10	11	11	8	11	10	14	12	14	767038	586520	1.26083e+06	-0.314964	0.751753	-1.06672	0.00923708	0.00116845	7.78346e-05	772353	671706	767038	586520	585272	602185	1139868	1260831	1321908
Q9VDQ7	psidin	Phagocyte signaling-impaired protein	31	36	35	32	35	29	33	32	32	2.95592e+06	2.81281e+06	3.01303e+06	-0.0707296	0.0449816	-0.115711	0.00926017	0.116784	0.00839204	2955921	2959840	2902983	2753708	2830559	2812809	3013029	2969729	3116792
Q9VTZ6	Pmm2	Phosphomannomutase	10	10	10	9	8	8	11	10	10	1.75469e+06	2.03245e+06	1.93143e+06	0.176142	0.0958246	0.0803178	0.00927803	0.0829318	0.0176258	1746100	1754690	1889470	2032447	2010806	2043113	1869717	1956554	1931434
A0A126GUV7	fray	Non-specific serine/threonine protein kinase	9	9	8	9	10	9	9	9	8	2.2159e+06	2.86371e+06	2.39907e+06	0.322419	0.119531	0.202888	0.00928502	0.114833	0.0785653	2215895	2295606	2194566	2978466	2558859	2863713	2285310	2399074	2610680
Q8IQZ7	Fim	FI19014p1	25	27	26	27	25	25	26	24	26	8372619	9642918	10044644	0.188933	0.235999	-0.0470664	0.00931901	0.00166503	0.224459	8372620	8233269	8776778	9642918	9307802	9984738	10044650	9759270	10081970
Q9W4D2	Rnp4F	RNA-binding protein 4F	19	19	19	19	21	19	19	22	21	2.55261e+06	2.37871e+06	2.76338e+06	-0.109428	0.10977	-0.219198	0.00936312	0.0137442	0.000589244	2637860	2523330	2552612	2423285	2347698	2378706	2763377	2721382	2838657
Q9VJ14	mib2	RING-type E3 ubiquitin transferase	8	8	7	9	10	8	10	8	8	436169	516486	471283	0.196414	0.0513611	0.145053	0.00940131	0.388905	0.0171192	434990	473480	436169	518418	516486	504751	471283	479205	442605
A8JNK4	Cip4	Cdc42-interacting protein 4, isoform B	10	8	10	11	12	9	9	8	10	907024	987644	936401	0.129196	0.0610466	0.0681496	0.00941682	0.233691	0.123118	931326	873588	907024	987644	980933	996467	908069	936401	985318
P29681	ImpE2	20-hydroxyecdysone protein	15	13	14	15	14	15	12	13	12	3.80573e+06	9105574	4811359	1.36975	0.436263	0.933482	0.00941999	0.251855	0.0245193	3805734	2770796	5003106	11987740	8341441	9105574	4811360	4050083	6707117
Q7K4H1	CG8185	LD40680p	6	7	7	6	6	7	7	6	7	439631	312790	547774	-0.495239	0.231236	-0.726475	0.00943187	0.103559	0.00270282	439630	501300	421900	312790	355191	298837	575184	477324	547775
Q9V769	Cyp6a22	Cytochrome P450 6a22	11	9	7	10	12	10	10	10	11	556355	712294	648020	0.39725	0.261624	0.135626	0.00944653	0.0154452	0.0858456	498902	575983	556355	668326	767152	712294	648020	664717	639471
Q9VKB9	Rab3-GAP	Rab3 GTPase-activating protein regulatory subunit	6	8	8	8	9	8	8	7	8	473360	574883	488685	0.304106	0.0247275	0.279378	0.00951746	0.711436	0.0230606	489021	473360	453035	547844	626685	574883	505758	446694	488685
Q9VPE2	ND-39	NADH dehydrogenase (Ubiquinone) 39 kDa subunit, isoform A	21	19	19	18	20	17	18	19	19	5027257	4196590	4.92283e+06	-0.243783	-0.0317593	-0.212023	0.00952916	0.595168	0.00227925	5251864	4673298	5027254	4119929	4196589	4298570	4707895	4922836	4983612
Q23978	Myo31DF	Unconventional myosin ID	22	22	31	30	33	35	28	28	29	1.02942e+06	1.60834e+06	1.18502e+06	0.596772	0.262363	0.334409	0.0095559	0.183711	0.0422174	1029421	929863	1243466	1669921	1532888	1608341	1174333	1185021	1475930
Q7JUY7	ced-6	PTB domain-containing adapter protein ced-6	3	4	4	4	5	5	4	5	5	493240	648142	598281	0.420625	0.332019	0.0886065	0.00959849	0.0286386	0.362888	430841	493240	506991	672221	593002	648142	552589	598281	649996
Q9VIF2	Pld3	GM01519p	13	13	12	13	13	11	14	12	13	1.76825e+06	1985393	2.24533e+06	0.16032	0.348738	-0.188417	0.00964065	2.89684e-05	0.00564755	1796997	1768253	1750327	2056171	1985394	1901466	2230394	2245329	2293458
Q9V3K9	whd	Carnitine O-palmitoyltransferase	17	21	20	20	21	17	18	16	19	3.13017e+06	3.73517e+06	3.36454e+06	0.249474	0.0918878	0.157586	0.0096674	0.182262	0.0609111	3130168	2924378	3155013	3735171	3447104	3768209	3071586	3382958	3364541
Q9VBD5	TwdlN	FI07246p	3	1	3	2	3	3	3	3	3	1.42852e+06	3.0546e+06	3.32729e+06	1.20876	1.168	0.0407562	0.00969061	0.00375532	0.901931	1550888	1326935	1428515	2568529	3054594	4626944	3930051	2550571	3327286
P02572;P02574;P53501;P83967	Act42A;Act57B;Act79B;Act88F	Actin-42A	11	11	11	11	11	11	11	11	11	264274784	298349056	278075360	0.19514	0.0916665	0.103473	0.00973933	0.0185503	0.0859625	260799200	264274600	268015200	298349000	290796900	319474000	278075500	290003700	277164900
Q11002;Q9VT65	CalpA;CalpB	Calpain-A	5	5	5	4	5	5	5	5	5	1783823	2.00234e+06	1.82747e+06	0.17487	0.0637271	0.111142	0.00977671	0.187601	0.00323848	1834963	1682279	1783822	1971956	2006162	2002336	1886400	1823659	1827473
A0A0B4K6Z6	Dscam1	Down syndrome cell adhesion molecule 1, isoform BQ	11	8	15	18	19	17	15	19	18	590790	856018	691844	0.566899	0.198639	0.36826	0.00979182	0.257076	0.022453	590790	503819	666088	906441	830572	856019	589431	691844	734830
Q9VI04	pyd3	Beta-alanine synthase	7	7	7	7	8	7	8	7	8	1.11458e+06	1.53684e+06	1.22992e+06	0.504454	0.243861	0.260593	0.00979535	0.0885935	0.045756	1114578	963134	1182037	1421043	1536841	1658667	1229922	1222410	1401401
O96299	Sodh-2	LD47736p	5	7	5	NaN	5	3	5	5	6	875909	302243	620795	-1.9812	-0.568717	-1.41248	0.00982591	0.000937837	0.0303224	875909	858107	934916	127160	262728	341757	556818	623029	620795
Q7KRY6	ball	Nucleosomal histone kinase 1	11	11	10	9	10	9	12	12	12	1.67654e+06	1.43227e+06	1696633	-0.230186	0.0201346	-0.250321	0.00985996	0.662126	0.00704953	1676538	1781119	1666214	1432269	1534620	1402596	1804043	1695063	1696632
Q9U1M2	CG32795	Transmembrane protein 120 homolog	5	6	6	7	6	6	7	6	7	865904	975559	930034	0.170482	0.131299	0.0391833	0.0100432	0.0494837	0.357396	898741	830390	865904	952254	975559	991610	930035	920524	991806
P12426	Aprt	Adenine phosphoribosyltransferase	6	7	7	7	8	7	7	7	7	2.17353e+06	1.86361e+06	1.84112e+06	-0.179805	-0.221426	0.0416209	0.0100786	0.0139059	0.522362	2100129	2173528	2199829	1995409	1857946	1863609	1967261	1749397	1841121
Q9VEK7	CREG	Cellular repressor of E1A-stimulated genes, isoform A	4	4	4	4	4	4	4	4	4	1.31638e+06	1.78136e+06	1.29897e+06	0.376053	-0.0624078	0.438461	0.0101148	0.369354	0.00371097	1464547	1314896	1316378	1781362	1634194	1903398	1257206	1363361	1298967
Q9VHB6	CG9393	Metaxin-1 homolog	4	2	4	3	3	4	5	4	4	801257	683436	782214	-0.286475	-0.0545705	-0.231904	0.010123	0.281371	0.0168981	848404	801257	783019	683437	694056	618502	805253	782214	754408
Q961C9	Tango11	Transport and Golgi organization protein 11	8	8	8	8	8	8	8	7	9	1237844	1.11573e+06	1.12605e+06	-0.190603	-0.164289	-0.0263138	0.0102659	0.0346207	0.531079	1327728	1216182	1237845	1115918	1115732	1080066	1126054	1076816	1171402
Q9VZE2	Dmel\CG15012	GEO04055p1	1	1	1	2	2	2	2	2	2	1.00185e+06	1.48563e+06	1.36223e+06	0.530293	0.547397	-0.0171038	0.0102729	0.00569035	0.87521	870813	1001848	1051468	1485632	1251448	1486282	1543571	1361738	1362233
M9NDI3	Snx6	Sorting nexin 6, isoform B	17	16	17	17	16	18	16	17	18	1.46026e+06	1.35465e+06	1.58381e+06	-0.120275	0.104951	-0.225226	0.0103034	0.0205922	0.00080782	1420032	1460255	1493271	1354651	1357021	1311694	1583813	1592367	1527210
P08144;P81641	Amy-d;Amy-p	Alpha-amylase A	1	2	2	2	6	3	5	2	7	153535	270787	228198	0.694283	0.475531	0.218752	0.0103157	0.0803332	0.349901	153536	190058	152071	231074	300443	270787	185285	228198	282120
Q9NBD7	chb	CLIP-associating protein	24	23	23	27	27	22	24	28	27	1.22554e+06	1.33944e+06	1.31019e+06	0.166519	0.119783	0.0467358	0.0103369	0.0306877	0.11363	1147164	1225536	1229974	1325685	1339442	1376781	1276264	1326619	1310195
Q7K3M5	Dhx15	DEAH-box helicase 15, isoform A	21	24	24	23	23	23	22	23	22	2.84397e+06	2.48862e+06	2.72922e+06	-0.170966	-0.0211296	-0.149837	0.0103387	0.583374	0.0231855	2874998	2843976	2738087	2420525	2604620	2488622	2888443	2729222	2717855
Q8SXY6	bai	Transmembrane emp24 domain-containing protein bai	3	3	3	4	4	4	4	4	4	4.19363e+06	3.72088e+06	3778848	-0.191151	-0.183037	-0.0081145	0.0103775	0.0202288	0.83446	4193628	4083331	4459880	3797034	3632540	3720882	3583670	3778850	3854262
Q8MSG8	CG5316	Aprataxin-like protein	8	5	7	5	4	3	8	6	8	900934	536308	927803	-0.845243	0.0473938	-0.892637	0.0103815	0.46643	0.00810195	900934	830761	928514	578852	536308	386051	873964	927803	945820
Q9VVL6	MED19	Mediator of RNA polymerase II transcription subunit 19	3	3	2	2	2	3	3	3	2	1434918	1321798	1.26441e+06	-0.137158	-0.111824	-0.025334	0.0104155	0.231869	0.780215	1434919	1436956	1429435	1339662	1321798	1251437	1247581	1264412	1480781
Q9VY31	Dmel\CG9411	LD45449p	4	7	7	9	8	8	6	6	6	1.2325e+06	2.6463e+06	1.83613e+06	1.13436	0.365027	0.769331	0.0104547	0.227899	0.0462739	1232495	1177537	1698911	3835809	2569579	2646299	1346002	1836126	2131252
Q8T4E1	PIG-K	Putative GPI-anchor transamidase	9	10	10	9	10	9	10	9	11	1.9765e+06	1.71591e+06	1.75196e+06	-0.214426	-0.183772	-0.0306536	0.0105446	0.00164713	0.571663	2020685	1959772	1976497	1618332	1804645	1715913	1703798	1751964	1789345
Q9U4F8	Ube4A	BcDNA.LD34475	12	12	15	11	13	14	17	14	16	902722	988127	1.04074e+06	0.141987	0.192686	-0.0506986	0.0106595	0.0082208	0.293304	880530	923651	902722	971070	1027946	988127	1040737	1068350	985745
Q8IP91	d3635	Uncharacterized protein, isoform C	8	10	11	11	11	10	12	12	11	1.19166e+06	1.34356e+06	1.53527e+06	0.156715	0.357531	-0.200816	0.0106785	0.000890633	0.010102	1184017	1241360	1191660	1343560	1388640	1300438	1613324	1535269	1487253
P46824	Klc	Kinesin light chain	25	28	24	23	25	24	23	26	26	4534086	4786464	4716003	0.084582	0.0813719	0.00321007	0.0106949	0.0629947	0.92888	4558841	4534088	4449809	4786464	4876275	4698593	4716006	4974245	4643767
P20241	Nrg	Neuroglian	35	40	34	39	36	34	35	36	38	3350640	4812256	3.71878e+06	0.481791	0.1629	0.31889	0.0106959	0.186839	0.0157791	3350638	2984520	3688342	4877204	4279704	4812257	3505600	3718777	3969943
Q9VBV5	Sil1	Nucleotide exchange factor Sil1	9	8	9	9	11	10	11	10	10	2289925	2492472	2.25935e+06	0.141135	0.0490704	0.0920645	0.0106971	0.52751	0.227592	2339011	2289926	2178920	2484365	2527590	2492472	2564444	2230660	2259348
Q9V9T9	betaGlu	Beta-glucuronidase	6	10	8	10	11	8	12	14	13	728788	988188	1.24992e+06	0.416896	0.779984	-0.363088	0.0107208	0.000829521	0.0282937	754460	728788	676536	862712	1038286	988189	1125554	1249917	1338679
Q9VIM1	CG11017	Uncharacterized protein, isoform F	3	1	3	3	3	3	2	3	3	441589	538483	453713	0.372159	0.0995235	0.272635	0.0107245	0.16628	0.0398055	441589	416282	447225	538482	625104	529543	498699	453713	446880
Q9VW73	p18	Late endosomal/lysosomal adaptor and MAPK and MTOR activator 1	4	4	4	4	4	4	4	4	4	747489	856162	830521	0.156844	0.133612	0.0232321	0.010776	0.0529963	0.691806	744086	747489	774238	856161	808060	862477	783278	830522	873976
Q7JZE1	Pex11ab	Peroxin 11	2	2	1	3	3	2	1	1	1	492258	735693	237952	0.573924	-1.13861	1.71254	0.0107843	0.00158136	0.000508016	462428	492258	549733	848748	661026	735693	190878	237952	258150
Q9VPR5	Sf3b1	Splicing factor 3b subunit 1, isoform A	41	39	41	42	42	40	40	37	40	2144385	2.26997e+06	1.91416e+06	0.0816924	-0.177996	0.259688	0.010852	0.00261206	0.000511366	2144386	2184079	2111427	2241233	2303651	2269965	1938740	1840359	1914163
A1Z6M6	Dpit47	DNA polymerase interacting tetratricopeptide repeat-containing, protein of 47 kDa	13	16	13	11	13	10	16	10	15	945328	822770	935528	-0.246962	-0.0883993	-0.158562	0.0108553	0.21213	0.0941512	943199	995748	945328	759212	822770	850482	935528	839049	941150
A1ZBU5	GNBP-like3	GNBP-like 3	1	2	2	1	2	1	1	1	1	569279	339558	397824	-0.684984	-0.527365	-0.157619	0.0108646	0.0243959	0.394308	597110	569279	479906	294899	392054	339558	397824	324385	422207
Q9VHG8	Dmel\CG16734	Uncharacterized protein	2	2	1	2	3	2	3	3	3	353853	272964	372894	-0.395744	0.0532697	-0.449014	0.0109422	0.322503	0.00494659	351668	385318	353853	304582	272964	253263	372893	370461	387753
Q9W074	HBS1	Protein HBS1	18	18	17	15	16	17	16	16	18	1.03826e+06	1.2019e+06	1.17242e+06	0.18457	0.15404	0.0305297	0.01101	0.0340474	0.309819	1017090	1038263	1117211	1204751	1195966	1201902	1214722	1141185	1172416
A1ZAU8	Patronin	Patronin	15	11	11	14	17	13	17	17	19	469190	583373	500866	0.360074	0.178591	0.181483	0.0111543	0.114707	0.140122	436694	469190	489650	583373	559228	650213	500866	497938	583175
Q7YU01	LpR2	Very low-density lipoprotein receptor	1	1	1	3	3	1	4	4	4	137503	249846	555660	0.83578	2.03276	-1.19698	0.0111757	0.000511966	0.000456004	137503	119640	181041	280671	241480	249846	669102	555659	548825
Q7JWG9	mRpL52	39S ribosomal protein L52, mitochondrial	3	4	4	3	4	4	4	4	4	1.19358e+06	988793	1.07892e+06	-0.267422	-0.13747	-0.129952	0.0111781	0.0143106	0.115509	1208587	1164522	1193578	920776	988792	1058061	1078923	1120143	1044394
Q9VX91	Ubr1	E3 ubiquitin-protein ligase UBR1	23	22	24	22	24	23	26	24	24	916726	1.04257e+06	1.02383e+06	0.2216	0.174499	0.0471007	0.0112408	0.00110184	0.36582	887155	928791	916726	1042571	1129559	1016874	1022328	1037353	1023832
Q9W461	Dmel\CG16721	LD23868p	14	14	16	17	18	17	12	17	13	834410	1.41425e+06	870394	0.768844	-0.0368258	0.80567	0.0112579	0.857477	0.00283516	834410	683866	1005827	1414252	1312779	1529293	699735	870393	872907
Q86B79	unk	RING finger protein unkempt	10	10	8	10	8	9	9	8	12	692827	797204	803477	0.182629	0.189656	-0.00702731	0.0113966	0.0182409	0.843372	672689	692826	736945	780637	806836	797204	803476	768158	825518
Q9I7L8	Cdc23	Cell division cycle 23, isoform A	14	14	11	10	14	11	13	14	14	1.44946e+06	1.23694e+06	1560477	-0.244709	0.0463301	-0.291039	0.011401	0.608738	0.0159992	1449457	1576001	1407871	1236940	1288847	1212775	1560476	1630026	1392237
Q8T6B9	hfp	Poly(U)-binding-splicing factor half pint	21	18	21	21	20	18	20	19	20	4871715	4504086	4686200	-0.127274	-0.0540702	-0.0732034	0.0114712	0.0618971	0.0724047	4783946	4939669	4871713	4504084	4559329	4302481	4686198	4777664	4595147
Q9VLB7	Gdi	Rab GDP dissociation inhibitor	30	32	31	31	31	30	30	31	30	13673833	14876190	15483782	0.11959	0.172997	-0.0534064	0.0114907	0.00282518	0.021366	14122230	13673830	13310320	15083180	14876190	14689200	15251780	15596100	15483780
Q9VDE2	Dmel\CG5793	Uncharacterized protein, isoform B	3	3	3	3	3	3	3	3	3	1.20224e+06	924483	1172233	-0.518757	-0.114541	-0.404216	0.0115193	0.336504	0.00300832	1202245	1477933	1188800	939572	826882	924483	1159106	1172233	1225121
Q9VG04	dMEMO	LP04475p	9	10	10	9	9	9	10	9	10	1.82848e+06	1.66366e+06	1.42198e+06	-0.119827	-0.36573	0.245903	0.0115273	0.00104312	0.00805552	1845571	1828485	1822396	1663656	1748622	1647747	1421981	1496419	1350924
P40946	Arf51F	ADP-ribosylation factor 6	3	3	3	3	3	3	3	3	3	1.90802e+06	2.23016e+06	1.92555e+06	0.18338	-0.0195993	0.202979	0.0115287	0.623211	0.0103586	1979863	1908018	1873456	2230158	2079092	2234913	1821052	1925544	1937695
Q9VB15	tau	Microtubule-associated protein	2	NaN	2	4	5	4	2	3	5	172122	285252	251898	0.868893	0.64325	0.225644	0.0115297	0.0196628	0.22241	193071	136930	151173	341390	249976	285252	221850	272469	251898
X2JF73	HUWE1	HECT-type E3 ubiquitin transferase	71	71	73	65	76	63	72	69	73	1.81205e+06	1.561e+06	1.61152e+06	-0.203623	-0.163118	-0.0405057	0.0115546	0.00627996	0.44841	1812049	1876252	1794367	1524541	1678569	1561003	1686847	1598638	1611523
Q9VNC1	mRpL44	Mitochondrial ribosomal protein L44	11	11	12	9	12	10	11	12	11	4.10903e+06	3.53257e+06	4.02031e+06	-0.219182	-0.0360756	-0.183107	0.011576	0.352069	0.0189241	3929194	4109028	4170312	3306286	3654592	3532566	4020310	4039709	3846112
O46043	Parg	Poly(ADP-ribose) glycohydrolase	5	2	5	8	8	6	7	8	8	352504	476793	508895	0.445632	0.501035	-0.0554028	0.0115837	0.00147591	0.599025	332347	352504	374362	535653	476793	433789	508895	471810	517763
Q9VUL1	CTPsyn	CTP synthase	17	18	16	16	15	15	15	14	16	2.69205e+06	2.18915e+06	2.13287e+06	-0.29728	-0.28491	-0.0123698	0.0116118	0.00411367	0.87272	2692049	2745704	2568740	2189150	2325751	2009775	2129993	2311082	2132867
Q9VYK8	Aven	Apoptosis and caspase activation inhibitor, isoform A	2	5	5	1	3	2	4	4	3	454899	322853	380211	-0.574574	-0.225203	-0.34937	0.0116539	0.0560797	0.0564786	413864	475002	454899	255561	322854	328152	412705	380211	356800
Q9VPX5	Vps29	Vacuolar protein sorting-associated protein 29	7	7	7	7	7	7	7	7	7	2194184	2.07316e+06	2.37009e+06	-0.0934213	0.124852	-0.218274	0.0116583	0.0343212	0.00643404	2152541	2211184	2194183	2075269	2073158	1998823	2370086	2500568	2284543
Q9VP61	AcCoAS	Acetyl-coenzyme A synthetase	2	1	1	3	2	1	2	2	3	253814	383280	490441	0.520934	0.747222	-0.226288	0.0116733	0.0153496	0.215281	315899	253814	249093	412699	383280	373014	490441	372065	517639
Q00963	beta-Spec	Spectrin beta chain	125	132	132	137	134	130	135	131	136	6.1167e+06	7.9638e+06	6.46466e+06	0.348286	0.112084	0.236202	0.0117993	0.227485	0.0215574	6116704	5702401	6656728	7963792	7353091	8180494	6413856	6464663	7069570
Q9VXQ0	mRpL3	Mitochondrial ribosomal protein L3	13	13	14	12	13	12	13	13	13	2.68455e+06	2.38776e+06	2.55131e+06	-0.16867	-0.0512702	-0.1174	0.0118663	0.202475	0.0127566	2739934	2684550	2551566	2290416	2416515	2387758	2529686	2551309	2613889
Q9W197	cN-IIIB	7-methylguanosine phosphate-specific 5'-nucleotidase	7	8	8	5	8	7	8	8	8	903987	776758	904824	-0.245434	0.0194047	-0.264839	0.011917	0.888838	0.128755	903987	914741	871105	776757	790522	704178	780230	1062350	904825
Q9W2U7	nocte	LP18708p	46	49	47	46	50	45	49	47	50	3.17725e+06	2752358	3.13436e+06	-0.186183	-0.00940196	-0.176781	0.011974	0.848853	0.0217001	3195472	3177252	3004183	2640568	2849513	2752358	3224904	3134362	2959077
Q9W0H3	sturkopf	Lipid droplet-associated hydrolase	10	7	9	11	9	10	12	11	12	2618699	2.93527e+06	3.75771e+06	0.142695	0.505875	-0.36318	0.0120026	3.36993e-05	0.000207558	2575078	2618700	2706381	2935274	2810304	2976663	3757712	3784950	3673941
O18640	Rack1	Guanine nucleotide-binding protein subunit beta-like protein	16	19	18	19	16	15	15	12	16	48960156	41621412	43947396	-0.211363	-0.142555	-0.0688089	0.0120191	0.00500621	0.194588	48960160	49885550	47267110	44465150	41621440	40193850	43947400	43610780	44782670
Q9V3L6	Cbp20	Nuclear cap-binding protein subunit 2	4	4	4	4	4	4	4	4	4	2320326	2028799	2.1487e+06	-0.180635	-0.0898844	-0.090751	0.0120442	0.164529	0.0718884	2320327	2387900	2176636	1991045	2028799	2050696	2250709	2068624	2148705
Q9VMR6	Acsf2	MIP06029p	6	6	6	3	5	6	6	6	6	695586	477361	448394	-0.551521	-0.616579	0.0650584	0.0120572	0.00350852	0.641232	695586	775185	660387	428515	477361	552928	431667	448394	510410
Q9V6U9	CG16935	Enoyl-[acyl-carrier-protein] reductase, mitochondrial	12	12	12	12	12	12	11	12	12	1.79766e+06	2.16673e+06	1.66003e+06	0.247489	-0.102295	0.349784	0.0120757	0.00458121	0.0031177	1797663	1822302	1753672	1977062	2243662	2166728	1660027	1659586	1685701
O61444	Mkk4	MAP kinase kinase 4, isoform A	8	10	8	10	11	9	11	7	10	2.07882e+06	2.3463e+06	2.53737e+06	0.15603	0.255421	-0.0993913	0.0121617	0.0272917	0.268425	2015458	2122558	2078814	2219258	2362478	2346295	2246068	2654056	2537373
Q9W1X9	asrij	OCIA domain-containing protein 1	10	9	8	7	7	8	9	9	10	1.10998e+06	788379	1.07706e+06	-0.420041	-0.049523	-0.370518	0.0121837	0.153699	0.020354	1098372	1109980	1127791	767660	788379	948537	1077060	1106989	1040365
Q9NHV9	Vav	Protein vav	11	13	13	13	16	13	16	13	16	555838	721425	615345	0.366239	0.131026	0.235213	0.0122017	0.183689	0.00212263	511965	555839	619350	721426	699570	747910	600036	615345	626842
Q9VY93	CG11134	Probable methylthioribulose-1-phosphate dehydratase	8	8	7	7	8	6	8	7	7	1.2254e+06	1.00807e+06	1.27128e+06	-0.316486	0.0906378	-0.407124	0.0122986	0.152297	0.00456256	1268938	1225398	1158361	1031140	897298	1008073	1271279	1259656	1358072
Q9VIT2	CG10268	Probable phosphomevalonate kinase	1	2	3	2	2	2	1	1	2	438318	602672	582089	0.480644	0.185804	0.29484	0.0123359	0.597754	0.434719	446882	438318	414276	602672	532550	686902	316091	582089	649035
Q9VUQ5	AGO2	Protein argonaute-2	32	32	31	31	35	27	33	36	35	1.82987e+06	1.41961e+06	1.72987e+06	-0.341515	-0.0309175	-0.310597	0.0123376	0.743303	0.00303453	1829873	1616732	1933143	1419606	1374546	1440713	1729866	1671640	1854584
Q9V431	cass	Apoptosis inhibitor 5 homolog	28	28	26	26	25	23	26	24	25	4.14083e+06	3.74783e+06	3.32227e+06	-0.117439	-0.303345	0.185907	0.0123983	0.000335485	0.00441275	4034350	4168174	4140826	3914189	3747829	3718153	3322271	3251911	3429925
Q9VT04	path	Proton-coupled amino acid transporter-like protein pathetic	7	7	7	7	8	7	7	8	7	1.35739e+06	1.65696e+06	1.67585e+06	0.332449	0.24241	0.0900389	0.0124461	0.0449999	0.388943	1357394	1423909	1274183	1847802	1605768	1656964	1449377	1675849	1678503
Q9XZ53	Stt3B	Dolichyl-diphosphooligosaccharide--protein glycotransferase	14	15	13	13	14	12	13	13	13	3.73462e+06	3.339e+06	3.58032e+06	-0.194028	-0.0675519	-0.126476	0.0124687	0.00894792	0.0485543	3805371	3724977	3734618	3423062	3093937	3338999	3580317	3629309	3540102
Q9W369	t	Mutant tan	2	2	2	2	2	2	2	1	2	174996	445777	251381	1.09674	0.22982	0.866924	0.0125076	0.493754	0.00737633	170792	174996	292540	445777	426686	449690	193433	251381	289978
Q9VDL4	Dmel\CG10877	LP04613p	6	7	6	5	4	6	7	4	7	996649	726151	822949	-0.488159	-0.271454	-0.216705	0.0125104	0.119571	0.130475	1162736	996649	926331	682056	726151	785400	768136	822949	965674
Q9VJZ1	anon-WO0118547.80	FI21342p1	16	18	17	16	17	16	19	18	16	1.91236e+06	1.73003e+06	1.76241e+06	-0.161837	-0.157483	-0.00435448	0.0125246	0.0423488	0.94684	1912360	1883054	1956184	1638617	1774836	1730026	1762409	1602633	1797546
A0A4P1SA55	Mal-B2	Maltase B2, isoform E	11	10	13	8	12	8	12	12	11	1218017	872109	1.29844e+06	-0.519237	0.0749823	-0.594219	0.0125388	0.254898	0.00867744	1218017	1289128	1190210	743153	979505	872108	1298436	1368832	1228904
Q9VZ01	anon-EST:Posey214	Complex I-9kD	2	2	2	2	1	NaN	NaN	1	1	419998	166295	225541	-1.88283	-1.46033	-0.422497	0.0125502	0.0263731	0.442568	419998	693117	404975	213864	118727	92561.3	112520	201387	249694
A0A0B4KHL4	gish	Gilgamesh, isoform L	16	17	15	14	16	15	15	17	17	1.35686e+06	1.1795e+06	1490319	-0.221169	0.105487	-0.326655	0.0125638	0.117223	0.00021482	1470128	1311115	1356857	1179499	1205323	1161433	1443412	1513996	1490318
P18091	Actn	Alpha-actinin, sarcomeric	48	44	51	53	53	56	55	52	54	4925186	7.08977e+06	5.5659e+06	0.496702	0.177816	0.318886	0.0125873	0.202958	0.0384762	4925186	4476965	5545710	7089769	6380812	7593155	5152389	5565895	6171681
O77263	CG4045	tRNA (guanine-N(7)-)-methyltransferase	8	9	9	8	9	9	8	9	8	760887	692997	748824	-0.110694	-0.0525678	-0.0581258	0.0126323	0.303589	0.308127	748120	760887	763654	687205	725112	692997	687760	756656	748824
Q9VNH5	Dmel\CG2091	m7GpppX diphosphatase	13	14	13	12	14	13	13	14	14	4.24095e+06	3497545	2.28597e+06	-0.296572	-0.861678	0.565106	0.0126444	3.26623e-05	0.000976848	4313092	4240947	3995073	3497545	3595962	3135933	2377084	2285975	2241236
Q7JV69	Spn55B	SD11922p	14	14	15	16	17	16	14	16	14	1.50563e+06	2.69651e+06	1.5282e+06	0.802403	-0.0306422	0.833045	0.0126541	0.88683	0.00135019	1505625	1274540	1956251	2696513	2560436	2884169	1359332	1528202	1695572
Q8T4D6;Q9VIE8	mAcon1;mAcon2	Aconitate hydratase, mitochondrial	5	5	5	5	4	4	5	4	5	6.38567e+06	6.02978e+06	5.83551e+06	-0.0896549	-0.120529	0.0308743	0.0126615	0.0186778	0.363274	6235076	6385673	6478780	6044443	5873785	6029773	5835509	6058387	5678808
O62619	PyK	Pyruvate kinase	31	33	31	37	30	31	33	30	34	22576138	26051424	27477642	0.222854	0.232164	-0.0093104	0.0126834	0.0248769	0.868034	22576130	23986930	21455740	25979540	27287380	26051430	27477660	27502590	24916080
Q24472	Rbf	Retinoblastoma family protein	13	13	15	12	16	13	17	15	18	1.31326e+06	1.23997e+06	1.21212e+06	-0.0779896	-0.114471	0.0364819	0.0126968	0.00198714	0.0716069	1313261	1340278	1298392	1239966	1269056	1234894	1231051	1212118	1207127
M9ND89	nuf	Nuclear fallout, isoform J	5	6	6	7	7	7	7	7	8	325537	416150	408408	0.310375	0.255107	0.0552686	0.0127074	0.168707	0.720747	311188	325537	359597	390924	426968	416150	408408	330279	459040
A0A0B4KFF9	jbug	Jitterbug, isoform N	20	24	25	26	30	28	29	30	30	706647	803814	776909	0.197542	0.163797	0.0337448	0.012715	0.153257	0.711703	706648	669695	740965	793778	803814	828746	721772	776909	879085
Q9VH09	Dmel\CG3999	Glycine cleavage system P protein	8	6	8	10	11	13	11	8	12	595742	1.00325e+06	709251	0.664153	0.216999	0.447154	0.0127491	0.320805	0.0300482	555809	595741	773933	1003251	945930	1074505	709252	651047	871453
Q8IPJ4	Nhe3	Sodium/hydrogen exchanger	1	2	1	NaN	1	1	2	2	1	183962	79264	270639	-1.06486	0.645154	-1.71001	0.0127588	0.0656429	0.00807406	194679	171954	183962	111545	95150.3	63377.7	270640	397194	219128
Q9VI54	Dmel\CG1965	LD29489p	8	9	6	7	10	6	10	8	6	835971	943281	814442	0.147811	-0.0593599	0.20717	0.0127796	0.111164	0.00395662	835971	861365	820542	951881	894832	943281	814442	782595	819360
Q7K3B7	Hacl	2-hydroxyacyl-CoA lyase	17	17	15	18	18	16	18	16	18	2.879e+06	3.50448e+06	2.82582e+06	0.228687	0.0248604	0.203826	0.0127845	0.809673	0.100992	2879000	2806873	3070360	3247164	3507923	3504483	2757931	3352561	2825821
P08111	l(2)gl	Lethal(2) giant larvae protein	28	32	32	34	32	31	30	31	33	4295257	4991793	4.08098e+06	0.209443	-0.109788	0.31923	0.012796	0.0651459	0.000587264	4263096	4295258	4651527	4991795	4989057	5286647	4080978	3995602	4157337
Q9VA53	Dmel\CG2246	GH23275p	15	12	16	17	16	18	17	15	18	3.74548e+06	3.495e+06	3598197	-0.0943095	-0.0550219	-0.0392876	0.012856	0.263941	0.441319	3683464	3759481	3745476	3577758	3494998	3409287	3598198	3768114	3411870
Q7JWX3	nec	GH10112p	8	6	6	8	8	6	8	6	10	463361	568356	590394	0.284806	0.322117	-0.0373109	0.0128691	0.0150196	0.723288	447476	463360	471782	568356	600979	517792	590394	520946	621435
Q9VI13	Pak	Serine/threonine-protein kinase Pak	12	11	15	15	15	11	15	14	14	1.02547e+06	948546	1076662	-0.093174	0.0722974	-0.165471	0.0129668	0.0569753	0.00763728	1013839	1032102	1025473	987265	948546	944015	1042899	1076662	1110670
A1Z7K8	AIMP1	AaRS-interacting multifunctional protein 1	12	11	11	11	11	9	12	10	12	4.1791e+06	3553674	3.90208e+06	-0.249763	-0.0634486	-0.186315	0.013024	0.355899	0.0817823	4066555	4243325	4179099	3553673	3710345	3253606	4305400	3761887	3902083
A0A140SRF8	Dmel\CG11857	Uncharacterized protein, isoform C	5	5	5	5	5	5	5	6	6	1.84067e+06	2192288	1.97864e+06	0.220645	0.170031	0.0506147	0.0130839	0.112878	0.629345	1840671	1830713	1884620	2270322	2018819	2192289	1978639	2337051	1955863
Q9VEC1	MED17	Mediator of RNA polymerase II transcription subunit 17	15	17	17	16	16	15	16	16	14	910822	863559	846135	-0.0997111	-0.169062	0.0693512	0.0131098	0.039817	0.252008	910822	954365	909930	868852	863560	856782	846135	766220	858390
O46037	Vinc	Vinculin	43	44	43	47	45	43	44	43	45	4.10495e+06	5576984	4261891	0.374462	0.0121091	0.362353	0.0131166	0.875331	0.00853453	4104950	3998143	4585437	5576988	5030559	5843917	4057345	4261890	4463118
P91938;Q9VNT5	Trxr-1;Trxr-2	Thioredoxin reductase 1, mitochondrial	4	4	4	4	4	4	4	4	4	9135468	10194311	10071399	0.156914	0.121221	0.0356935	0.0131272	0.0442464	0.307305	9135466	9496401	8772741	10374290	10194320	9972786	10144110	10071400	9585048
Q9VCH7	Dmel\CG10208	RE64534p	1	2	1	NaN	NaN	NaN	NaN	NaN	NaN	201133	85868.1	66621.7	-1.51091	-1.17638	0	0.0131629	0.0888548	1	201133	260550	163945	90844.5	85868.1	47583.2	66621.7	178302	62650.2
Q9VYM7	Pripl4	Uncharacterized protein, isoform C	1	1	2	3	3	2	2	3	3	517498	672303	482580	0.413806	-0.0954151	0.509221	0.0131662	0.554085	0.01787	517498	572609	467963	737684	661068	672304	419429	482580	561800
A8JNJ6	kst	Karst, isoform E	134	119	142	139	152	149	142	144	148	1.63639e+06	1.97264e+06	1787876	0.278559	0.129988	0.148571	0.0131668	0.153062	0.0407831	1636389	1517762	1753931	1972639	1924997	2047334	1697606	1787876	1880698
Q26365	sesB	ADP,ATP carrier protein	26	27	26	27	27	25	25	25	25	51996060	43649676	39287660	-0.217306	-0.353902	0.136595	0.0131809	0.00257652	0.00301292	51996060	52753500	47260980	44091620	43649660	42868720	39287670	40562400	38970820
D3DML3	Cka	Connector of kinase to AP-1, isoform E	15	16	15	14	14	15	15	16	17	3.11102e+06	3.21942e+06	3.25693e+06	0.0565516	0.102278	-0.0457268	0.0132169	0.0306962	0.184957	3111016	3035363	3124177	3221010	3200004	3219417	3450149	3247649	3256928
Q9VQ27	Dmel\CG14352	Regulatory protein zeste	1	1	1	1	2	2	1	1	1	209941	262893	257825	0.319506	0.216316	0.10319	0.0132334	0.17266	0.41218	209941	191986	227419	262893	268503	252353	257825	209084	266625
Q7K1I4	Tsp42Ea	Tetraspanin	6	5	6	6	6	6	6	6	6	3.81401e+06	6.48493e+06	3.78029e+06	0.717176	-0.0980924	0.815269	0.0132637	0.503333	0.00360113	3814009	3453120	4585164	6484933	5573796	7422781	3380467	3780289	3853544
Q7KLG8	Septin5	Septin	8	11	9	7	7	9	11	8	9	1.15083e+06	935648	1.0714e+06	-0.284374	-0.0938937	-0.19048	0.0132712	0.0108421	0.0491446	1123322	1152285	1150833	867299	1016203	935648	1091637	1071402	1047735
Q7KVF6	l(2)SH0542	IP20706p	3	4	4	3	3	4	4	4	4	747406	648000	620711	-0.237794	-0.284643	0.0468489	0.0132784	0.00242231	0.287002	747406	727762	801365	648000	612385	669927	619758	626912	620711
Q9VDZ4	Nsun5	28S rRNA (cytosine-C(5))-methyltransferase	5	7	4	5	5	5	5	6	6	997654	830906	816066	-0.296786	-0.368009	0.0712229	0.0133183	0.0103089	0.276674	997654	972340	1123180	830906	813484	869605	832861	745769	816066
Q9VH07	pont	RuvB-like helicase 1	23	24	23	23	24	22	23	22	23	7230125	6.47904e+06	7.31256e+06	-0.144058	-0.00389481	-0.140163	0.0134018	0.9197	0.0270353	7230126	7442955	7099279	6407923	6819934	6479037	7457641	6948920	7312558
Q7PL76	lt	Vacuolar protein sorting-associated protein 41 homolog	4	4	3	3	4	2	2	4	3	296851	372303	334839	0.304425	0.221279	0.0831458	0.0134174	0.147582	0.579689	296851	306367	287814	394017	372303	336050	405629	305324	334839
Q9VCD9	BcDNA:RE30346	Uncharacterized protein, isoform C	3	4	4	4	4	4	4	4	4	1.10785e+06	1261436	1.29823e+06	0.163382	0.161708	0.00167402	0.0134875	0.0671647	0.981334	1107847	1149998	1085792	1261436	1198430	1285268	1146747	1298232	1300589
Q9W3C8	CAH3	Carbonic anhydrase 3, isoform A	4	3	4	4	4	4	4	4	5	341871	557348	493951	0.570031	0.469099	0.100932	0.0134984	0.00732408	0.414755	332913	341871	402416	460571	557349	583759	518494	493951	474328
O76767	KdelR	ER lumen protein-retaining receptor	4	3	3	3	4	4	3	4	4	1.09766e+06	902467	880764	-0.283865	-0.220031	-0.0638339	0.0134992	0.143304	0.661144	1089719	1143636	1097659	988852	849476	902468	874369	1124107	880764
Q8SXS0	Dmel\CG7071	RE40914p	3	3	3	3	2	3	3	3	3	907808	755308	684454	-0.222715	-0.391701	0.168986	0.0135561	0.0572744	0.334023	886052	935330	907807	832777	752720	755308	585475	684454	831426
Q8MLT4	Gp150	Gp150, isoform D	9	11	10	13	14	12	10	12	12	652895	785473	721794	0.283311	0.147557	0.135754	0.0135745	0.107635	0.0106163	599942	652894	702958	784014	785473	805900	721794	743862	697001
M9NDE3	bark	Protein bark beetle	19	15	22	24	26	24	17	24	24	735936	1.28634e+06	1.04583e+06	0.749193	0.437176	0.312017	0.0136238	0.0826725	0.0273028	735935	619900	935635	1286336	1191032	1323059	916883	1045828	1104851
Q9VBA0	Dmel\CG6330	GH09623p	6	5	6	8	9	9	8	8	7	838690	1.48524e+06	1.49542e+06	1.07592	1.01801	0.057909	0.0136401	0.020467	0.661157	838690	506406	864827	1430602	1485237	1619440	1254166	1495422	1626536
Q9XYZ4	mre11	Double-strand break repair protein	12	12	13	7	7	7	11	9	10	834746	530481	636709	-0.601608	-0.36559	-0.236018	0.0136673	0.0154472	0.105136	834745	897461	727199	474160	619900	530481	636708	643478	621710
E1JGY6	l(2)01289	Lethal (2) 01289, isoform F	NaN	2	2	2	3	4	2	1	4	261937	398138	305762	0.843479	0.278572	0.564907	0.0137033	0.157682	0.0264619	216547	227859	296016	395616	398138	535751	319836	266562	305762
O18391	kraken	Probable serine hydrolase	2	1	2	1	2	2	2	1	2	451213	807595	676656	0.851245	0.595294	0.25595	0.0137536	0.00992332	0.277894	510879	451213	411906	1032960	668300	807595	776325	676656	623291
Q9VBY5	Dmel\CG11839	Uncharacterized protein	4	3	5	3	4	3	4	3	4	320840	250546	328467	-0.340619	0.0708733	-0.411493	0.0137561	0.592164	0.0381544	346744	320840	317522	250546	285348	243332	402749	309421	328467
Q9VHJ4	RagA-B	GH04846p	7	7	7	7	6	8	8	7	8	1.16092e+06	1.2258e+06	1.26316e+06	0.0753949	0.137997	-0.0626017	0.0137934	0.00647312	0.108663	1174686	1155463	1160925	1202133	1225803	1250826	1253248	1326199	1263164
Q9VT19	Dmel\CG3335	Uncharacterized protein	8	7	9	9	10	8	11	10	13	246432	299295	321164	0.347651	0.379212	-0.0315609	0.0138404	0.00117495	0.687253	260216	234711	246432	298869	346692	299295	321164	314917	327418
Q9W3V1	Cht11	Chitinase 11	2	2	1	2	2	2	2	2	2	631904	699713	1.30816e+06	0.183353	1.04044	-0.857089	0.0138407	2.80132e-05	1.94493e-05	648306	631904	592843	729439	699713	696701	1311854	1231506	1308161
Q9VEK8	sds22	GH07711p	12	16	16	16	15	16	18	16	15	2.80632e+06	3.12652e+06	3.10319e+06	0.160386	0.122381	0.0380052	0.0140004	0.0825455	0.46015	2862827	2806320	2654372	3014954	3126520	3157875	3111839	3103187	2848326
Q9VWK5	Ulp1	GH15225p	16	17	21	16	19	18	20	19	20	837974	770653	775398	-0.122718	-0.137157	0.0144386	0.0140165	0.0264412	0.759392	862708	831539	837974	755123	800340	770654	796961	731392	775399
Q8INQ9	stck	LIM domain-containing protein	1	1	2	2	2	1	2	2	2	518793	791042	555480	0.508958	0.0582771	0.45068	0.0140602	0.820367	0.121589	518793	480596	607503	802114	687895	791042	555479	426635	721487
P13395	alpha-Spec	Spectrin alpha chain	159	159	164	164	166	160	163	156	163	9196051	11895767	9663710	0.317549	0.0850404	0.232509	0.0142129	0.318798	0.0152742	9196055	8691353	10115450	12006380	10955840	11895760	9577220	9663708	10425340
Q9XYZ5	pic	DNA damage-binding protein 1	38	43	39	40	40	39	40	37	42	6.07303e+06	5520221	6768764	-0.119018	0.133028	-0.252046	0.0142605	0.0127497	0.00360138	6051455	6145447	6073031	5520225	5827353	5481593	6865475	6768761	6408779
Q9VTB4	ND-13B	NADH dehydrogenase (Ubiquinone) 13 kDa B subunit	8	9	8	9	9	8	9	8	9	1.59446e+06	1.24172e+06	1480479	-0.352153	-0.091334	-0.260818	0.0144205	0.482862	0.0529889	1594459	1459034	1757539	1207117	1241720	1311550	1358679	1681052	1480479
P17210	Khc	Kinesin heavy chain	56	56	56	54	56	56	56	56	56	7.5639e+06	8226426	8209479	0.106961	0.136895	-0.0299346	0.0144841	0.033825	0.461908	7563898	7838289	7398454	8226425	8241480	8081405	8209476	8772532	8096484
Q9W0Y2	CG2811	Putative gamma-glutamylcyclotransferase CG2811	4	4	4	4	3	3	4	3	3	585556	438631	537500	-0.505121	-0.150951	-0.35417	0.0144888	0.0767444	0.0293647	560139	585556	647389	364526	464549	438631	537500	547264	527389
Q9V3I5	JIL-1	Chromosomal serine/threonine-protein kinase JIL-1	11	12	13	11	13	13	11	12	14	574443	645635	670440	0.191221	0.173011	0.0182101	0.0145072	0.120699	0.85736	588594	560031	574443	629765	693105	645635	576731	670440	701755
Q7KN85	ATPCL	ATP-citrate synthase	52	57	57	52	49	50	51	51	54	9078704	9482058	8414061	0.0738335	-0.0916449	0.165478	0.0145399	0.00596728	0.00016344	9109801	9078708	8809992	9570359	9482061	9361721	8385936	8414066	8534683
Q9VMP9	Oscillin	Glucosamine-6-phosphate isomerase	13	13	13	13	13	12	13	12	12	2.44931e+06	2109324	1.36952e+06	-0.254433	-0.886478	0.632045	0.0145999	4.73262e-05	9.94514e-05	2449313	2434904	2691658	2017778	2222047	2109323	1353842	1370380	1369516
Q9VW12	CG9231	UPF0389 protein CG9231	6	5	6	5	6	6	6	7	6	6.07691e+06	7336891	8560118	0.253192	0.473016	-0.219824	0.0146272	0.00217804	0.0193996	6000579	6692989	6076910	7200602	7336894	7821147	9211265	8277001	8560120
A1ZBU8	Bbd	Uncharacterized protein, isoform A	5	5	5	5	5	4	5	5	4	2.12932e+06	1307095	1.91665e+06	-0.619074	-0.0224304	-0.596643	0.0146954	0.903558	0.0466449	2129317	2174272	1875468	1153005	1590181	1307095	1724854	2506751	1916655
Q9V8R9	cora	Protein 4.1 homolog	73	69	78	75	74	72	71	72	74	4.04389e+06	6459448	4.56577e+06	0.600499	0.141619	0.458881	0.0148976	0.388527	0.0141749	4043888	3589332	4825777	6459451	5622726	6722680	4132825	4565765	4983263
Q9VM63	Gas41	Gas41	2	2	1	2	2	2	1	1	2	259921	352835	424148	0.584471	0.788829	-0.204358	0.0150297	0.0102972	0.193813	199883	259921	262511	352836	388605	335362	466679	424148	355314
Q9W4W8	Spg7	Paraplegin, isoform A	20	18	20	15	19	18	19	20	18	1.26782e+06	980959	1.26901e+06	-0.325424	-0.0388673	-0.286556	0.0150521	0.722331	0.0201363	1128486	1342477	1267815	980959	963247	1033198	1269007	1097511	1271995
A1Z9S6	Su(var)2-HP2	Su(Var)2-HP2, isoform A	12	15	15	14	16	14	19	16	21	861760	750796	915450	-0.186436	0.0357831	-0.222219	0.0150965	0.703568	0.0583396	811282	861760	882197	750796	772175	721969	928703	781498	915451
Q9W145	Start1	Steroidogenic acute regulatory protein-like	2	3	2	1	3	2	3	2	3	406232	467120	543270	0.196315	0.325228	-0.128913	0.0151224	0.0557317	0.341266	406232	438372	404206	496657	466686	467120	543270	446359	583753
Q7K0S6	Dmel\CG6347	LD36817p	6	5	10	10	10	9	5	8	8	464493	1.0349e+06	617568	1.03176	0.172215	0.859547	0.0151335	0.625305	0.0306539	464493	359353	616986	1034896	816690	1041351	380953	617568	626247
Q76NQ0	CG5364	Dolichyl-diphosphooligosaccharide--protein glycosyltransferase subunit 1	18	18	20	20	18	19	20	20	19	9391242	8464753	9203930	-0.171337	-0.0456804	-0.125657	0.0151503	0.293269	0.00341199	9391237	9200092	10024550	8464754	8663648	8270503	9310535	9203924	9191339
A0A0B4KFU1	2mit	2mit, isoform B	NaN	NaN	2	2	3	2	NaN	NaN	1	138491	286065	55398.1	1.53899	0.073981	1.46501	0.0151561	0.893175	0.0366105	88843.7	67107.1	138491	286064	204129	346970	126839	137051	55398.1
Q0E980	Dmel\CG8547	Uncharacterized protein, isoform C	1	1	4	4	5	5	5	3	4	81059.9	232716	162464	1.4744	0.957261	0.517134	0.0151807	0.0643454	0.157133	70304.1	81059.8	140412	232716	218447	337701	147419	162464	244553
Q95T08	Dmel\CG9636	LD29354p	2	2	2	3	4	2	4	4	4	192874	342230	352439	0.782002	0.831507	-0.0495052	0.0152127	0.00603706	0.707788	234555	162832	192874	342230	380315	287751	329258	352439	357739
Q9VHY6	EMC1	ER membrane protein complex subunit 1	34	34	33	33	33	32	32	32	33	5.01373e+06	4.53055e+06	4.92549e+06	-0.155337	-0.0376269	-0.11771	0.0152344	0.146119	0.0489143	5017507	4934213	5013727	4530553	4652788	4263034	4925622	4925485	4731250
Q9VM65	Fgop2	FGFR1 oncogene partner 2 homolog	6	7	5	7	7	6	6	7	7	637791	718623	649355	0.208352	0.0849349	0.123418	0.0153068	0.221415	0.0315405	637791	585309	653249	718623	738777	708417	645488	694187	649355
Q0E8H7	SP1173	FI19426p1	2	1	2	3	2	2	2	2	2	320184	802972	496781	1.08385	0.554292	0.529556	0.0153362	0.0863102	0.0304076	274373	320184	468433	805960	605602	802972	496781	566878	462710
Q9VVK8	DmRH17	RNA helicase	10	7	9	12	10	9	7	6	9	582714	902324	618585	0.493093	-0.111358	0.604451	0.0153604	0.528454	0.0123609	576084	582714	718082	802856	927734	902323	485428	618585	636832
Q9V470	ScsbetaG	Succinate--CoA ligase [GDP-forming] subunit beta, mitochondrial	16	17	17	16	17	17	14	15	16	2.63331e+06	2378357	2945792	-0.1226	0.166967	-0.289567	0.0154486	0.00547355	0.00021137	2649513	2503482	2633309	2378357	2341548	2430600	2848085	2946074	2945794
Q9V7Y2	Sply	Sphingosine-1-phosphate lyase	20	18	22	17	21	19	20	21	22	2.8591e+06	2.49154e+06	2.899e+06	-0.191516	0.0120195	-0.203535	0.0154567	0.810687	0.000410179	2859097	2707401	3017905	2469276	2549731	2491536	2833060	2898998	2916339
Q7K3Z3	p47	NSFL1 cofactor p47	20	19	19	19	18	19	19	21	20	5531180	5.23783e+06	5.37622e+06	-0.0896683	-0.0427513	-0.046917	0.0154956	0.171062	0.152038	5531183	5641885	5444037	5237836	5287157	5091089	5376218	5513588	5243774
Q9W125	ND-19	NADH dehydrogenase [ubiquinone] 1 alpha subcomplex subunit 8	5	8	5	6	5	6	6	6	5	2.6908e+06	2336901	2767488	-0.248016	0.0154394	-0.263456	0.0157611	0.870915	0.0473272	2690797	2826258	2572397	2352492	2124618	2336903	2456613	2971331	2767490
Q8IPQ2	CRMP	Collapsin response mediator protein	16	16	16	17	17	18	16	18	17	1.20151e+06	2.10745e+06	1.35351e+06	0.704947	0.0963624	0.608585	0.015768	0.643127	0.00630028	1201515	1054735	1555718	2107447	1884750	2149927	1183865	1353507	1503365
Q9VMB3	BcDNA:LD22339	Uncharacterized protein, isoform A	4	4	6	4	9	5	8	6	6	318413	483496	480277	0.643869	0.67817	-0.0343005	0.0157891	0.00103582	0.846945	292630	318414	324130	406110	483496	586766	480277	472563	545164
Q9VR89	l(1)G0004	RNA-binding protein pno1	7	8	7	8	8	7	7	5	7	1.40911e+06	1.28412e+06	1.15024e+06	-0.132103	-0.315065	0.182962	0.0158833	0.000256057	0.00601782	1395237	1409114	1450224	1284115	1342882	1256280	1150240	1160029	1109789
Q9VCW1	Cyp6d4	Probable cytochrome P450 6d4	NaN	1	NaN	1	1	2	1	1	1	119712	411266	571100	2.01064	1.99242	0.0182196	0.0159489	0.0052168	0.970489	101065	119712	196768	949092	411266	399074	571100	398610	658825
Q9VJZ7	Nnp-1	Ribosomal RNA processing protein 1 homolog	15	15	15	15	15	14	14	13	17	2.05241e+06	1797313	1703370	-0.15619	-0.220935	0.0647456	0.0159604	0.0323105	0.354059	2052407	1921651	2075557	1777370	1797313	1851901	1703370	1624647	1868445
Q9W464	GAA1	Glycosylphosphatidylinositol anchor attachment 1	12	11	12	12	12	11	12	12	12	2.22371e+06	2.0192e+06	2.32501e+06	-0.147257	0.0126673	-0.159925	0.0160047	0.861098	0.0517384	2223711	2340022	2148495	1999053	2019195	2039122	2369093	2325007	2083847
Q9VP77	Dmel\CG10565	DnaJ homolog subfamily C member 2	27	30	29	27	29	25	29	30	29	3.77513e+06	3.24257e+06	3.59427e+06	-0.178889	-0.0361144	-0.142775	0.016015	0.534797	0.0105523	3775125	3791060	3454106	3242569	3275578	3208468	3703553	3444963	3594266
Q9VBP9	Npl4	Nuclear protein localization protein 4 homolog	18	21	17	18	17	16	20	17	22	2.51864e+06	2.28605e+06	2469518	-0.149776	-0.0851574	-0.0646191	0.0160233	0.228413	0.272171	2518637	2671616	2465000	2286048	2342148	2268795	2503280	2469518	2247658
Q7JWR4	Dmel\CG13319	GH19585p	3	3	4	3	4	3	3	4	3	865965	740143	1.02676e+06	-0.251666	0.309605	-0.56127	0.0160377	0.0830536	0.0105937	847344	964904	865965	740143	773731	732592	1026765	1004547	1306784
Q9VRQ9	QC	Glutaminyl-peptide cyclotransferase	4	4	4	6	5	5	8	6	8	604485	759233	581647	0.325663	-0.100548	0.426212	0.0160765	0.327347	0.00108829	559330	604485	674050	759233	789288	748579	535705	593412	581647
Q9W107	TyrRS-m	Tyrosine--tRNA ligase, mitochondrial	9	10	10	10	10	8	10	9	9	995779	910385	928020	-0.167164	-0.101261	-0.065904	0.0160858	0.225639	0.335031	1070690	979192	995779	913334	910384	886902	891429	1022359	928019
Q7PLE6	Dmel\CG17691	Uncharacterized protein, isoform C	4	4	4	4	4	4	4	3	4	1.09031e+06	1.21123e+06	1.0339e+06	0.175531	-0.0981935	0.273724	0.0160937	0.246583	0.0180696	1053293	1090309	1139370	1211231	1209955	1286137	1033895	940667	1096916
Q9V400	Ilk	Integrin linked kinase, isoform A	8	9	8	11	11	9	10	10	11	1.1009e+06	1556149	1.34243e+06	0.422811	0.200918	0.221893	0.0161915	0.112607	0.0388637	1084210	1100904	1312563	1556150	1452474	1669780	1261977	1342435	1404383
Q9VTX1	anon-69Ag	FI19811p1	8	5	6	8	9	9	9	10	6	247845	344946	278120	0.52007	0.180216	0.339855	0.0162041	0.195323	0.0406582	218915	273787	247845	344946	396744	320093	302777	278120	256604
Q9VJ26	Swip-1	EF-hand domain-containing protein D2 homolog	8	7	9	9	9	9	8	9	9	1.79588e+06	2.73414e+06	2.24495e+06	0.50325	0.296666	0.206584	0.0163643	0.138978	0.266267	2048690	1653054	1795883	2767530	2288809	2734134	1909346	2244955	2629455
Q9W1E5	mr	Anaphase-promoting complex subunit 2	12	14	14	9	12	9	13	13	13	601853	437600	609136	-0.441353	0.030639	-0.471992	0.0163683	0.793233	0.00572281	601853	643675	519799	397761	437600	462073	609136	637359	552794
Q9W328	Lst8	Protein LST8 homolog	5	4	6	4	6	4	5	5	5	1.03211e+06	797224	881889	-0.329023	-0.222137	-0.106887	0.0164868	0.0035641	0.246211	980828	1055521	1032114	751337	899984	797224	855553	892313	881888
Q9W1X4	Nup214	Nuclear pore complex protein Nup214	25	28	25	30	30	29	28	26	27	1.50362e+06	1.62652e+06	1.54883e+06	0.108531	0.0585759	0.0499547	0.0165277	0.141047	0.145676	1532343	1503624	1453172	1578516	1626521	1634242	1521078	1605295	1548835
Q9VCH9	Dmel\CG10375	LD07883p	10	9	10	10	10	9	9	10	10	1.22461e+06	1.31707e+06	1.10702e+06	0.113182	-0.153724	0.266906	0.0166402	0.00889672	0.0017832	1195083	1224605	1243443	1286054	1359461	1317065	1128661	1057968	1107024
Q9VSZ1	DmTOM1	GH05942p	5	6	7	7	6	8	8	9	9	783872	1.12574e+06	967917	0.441404	0.260187	0.181218	0.0166771	0.017181	0.15901	761478	783872	861891	1125738	955118	1198087	912909	967917	1000141
Q9VUG1	dlp	Dally-like, isoform A	8	7	6	7	8	7	8	6	7	490381	613383	523757	0.307255	0.0466868	0.260569	0.0167538	0.495272	0.0088163	490381	479377	547151	668435	594300	613383	532866	507846	523757
Q8MLS2	Rpi	Ribose-5-phosphate isomerase	10	11	11	10	11	10	10	10	10	2.97474e+06	2.51324e+06	3456171	-0.197483	0.249245	-0.446728	0.0167818	0.00442345	0.000450909	2974739	2989441	2768284	2513235	2655485	2446400	3456171	3360731	3558859
Q9VZP5	eIF5B	Eukaryotic translation initiation factor 5B	30	33	33	29	32	30	34	33	32	3.78286e+06	3426630	3.64883e+06	-0.123298	-0.0501741	-0.0731239	0.0167866	0.239953	0.139006	3782864	3830042	3664181	3426630	3564651	3363318	3648828	3489130	3756808
P18932	mt:ND5	NADH-ubiquinone oxidoreductase chain 5	2	2	2	2	2	2	2	2	2	1.54962e+06	1.07944e+06	1.49862e+06	-0.476996	0.0371628	-0.514159	0.0168199	0.708569	0.0210834	1549617	1422776	1561380	949823	1079435	1245259	1498624	1730733	1433864
Q8SXQ1	Aldh7A1	Aldehyde dehydrogenase (NAD(+))	14	14	15	15	15	14	15	15	15	1.43209e+06	1926546	1.43165e+06	0.410298	-0.0101903	0.420488	0.0168385	0.947341	0.0344103	1432089	1264435	1542945	1926545	1721166	1977658	1200933	1431648	1590959
Q9VF85	SerRS-m	Seryl-tRNA synthetase	3	2	3	2	3	3	2	1	2	256227	366200	291705	0.582427	0.19862	0.383806	0.0169565	0.226298	0.00632993	214305	256226	295310	413212	359772	366200	291705	277079	303221
Q9VW26	Oat	Ornithine aminotransferase, mitochondrial	14	13	15	15	15	14	15	14	14	1882130	2.27288e+06	2.88431e+06	0.2781	0.557515	-0.279414	0.0169743	0.00620764	0.0270783	1882130	1714536	2021219	2219076	2305738	2272884	2884314	2460692	2929517
Q9Y114	anon-WO0172774.24	BcDNA.GH10229	15	15	16	14	17	16	15	15	17	1.38438e+06	1.52132e+06	1.3373e+06	0.186616	-0.0313129	0.217929	0.0170114	0.599744	0.00293263	1265775	1397493	1384382	1518649	1562479	1521322	1264622	1356728	1337303
Q9VTZ5	Tsf2	LD22449p	26	28	24	25	26	22	23	24	27	3089578	3595197	3.06574e+06	0.211662	-0.0301081	0.24177	0.0170319	0.715184	0.028115	3089580	2949558	3267382	3595197	3448134	3729920	2798702	3065736	3259676
A0A0B4K6N4	tmod	Tropomodulin, isoform N	9	10	10	11	10	10	11	12	12	2.12154e+06	2.58997e+06	2.00507e+06	0.280982	-0.0101121	0.291094	0.0170898	0.929721	0.0414835	2121545	1916728	2199169	2589974	2386654	2595009	2005069	1881093	2321665
Q9VH64	Dmel\CG8507	LD29322p	14	13	15	14	15	14	14	14	14	2.30461e+06	2.52687e+06	2.46649e+06	0.149453	0.146743	0.00271034	0.0171606	0.122352	0.97516	2238604	2305076	2304613	2526872	2644005	2428763	2466490	2787532	2346841
Q9VZL2	ida	Anaphase-promoting complex subunit 5	11	10	7	8	8	9	9	9	12	712382	560957	700732	-0.422	0.00843175	-0.430431	0.0172088	0.893603	0.0235262	712383	723110	696839	458289	560957	580600	700732	771571	675674
Q8MQS4	Reps	GH06923p	5	4	5	4	7	5	7	6	6	1.0976e+06	1.14901e+06	1.2823e+06	0.0641289	0.214962	-0.150833	0.0172285	0.00273831	0.00803409	1075285	1097599	1111237	1153354	1149012	1130840	1309016	1221713	1282300
Q9V3L7	NP15.6	Complex I-ESSS	3	3	3	1	3	3	1	3	2	1020812	490615	789971	-0.926708	-0.560638	-0.366069	0.0172372	0.163077	0.365976	791731	1020813	1057722	490615	398074	637221	423957	795528	789971
M9PEM1	Syx17	Syntaxin 17, isoform B	1	1	1	1	2	1	1	1	1	266381	541616	377010	0.823989	0.341432	0.482557	0.0172906	0.16485	0.00717196	266291	266381	399058	489050	541616	592908	377010	368693	414212
Q9VBD0	Tb	RE61793p	4	4	4	4	4	4	3	4	4	525720	1.11667e+06	465928	1.09402	-0.246062	1.34008	0.017336	0.480189	0.0025427	525721	417159	779372	1116672	1103374	1349431	379838	578985	465928
M9PER1	Atg18a	WD repeat domain phosphoinositide-interacting protein 2	8	7	9	9	9	8	8	8	9	1.06573e+06	1.23673e+06	1.10978e+06	0.201447	0.0562833	0.145164	0.0173396	0.275772	0.0115891	1004886	1065727	1111473	1236734	1170336	1250259	1080209	1109779	1116212
Q9VYY2	Spase25	Signal peptidase complex subunit 2	10	11	11	10	11	9	11	9	11	7.11455e+06	6.54675e+06	6781662	-0.13415	-0.0980536	-0.0360966	0.0173505	0.0133929	0.376469	7084765	7308412	7114548	6773989	6284574	6546750	6781659	6785839	6528374
Q9VLL5	ESTS:172F5T	LP03571p	20	20	22	21	21	21	28	26	27	1.14712e+06	1.05418e+06	2.95401e+06	-0.144279	1.33854	-1.48282	0.0173655	3.14563e-06	1.67031e-06	1147120	1138343	1209183	1022571	1054183	1085093	3023984	2858965	2954011
M9PDL2	AspRS-m	Aspartyl-tRNA synthetase, mitochondrial, isoform D	27	29	30	28	33	28	29	31	30	3.00985e+06	3423260	3220806	0.148766	0.0545546	0.0942116	0.0174237	0.234213	0.00290573	3241091	3009856	2991722	3423261	3441617	3375243	3145492	3226806	3220805
Q9VCA2	Orct	Organic cation transporter protein	2	2	2	2	2	2	2	2	2	319074	439316	292319	0.482984	-0.0864627	0.569447	0.0174399	0.525236	0.00021956	319074	268949	358029	452986	439316	421498	285008	308092	292319
Q9VD14	Dmel\CG13850	GH07286p	20	20	21	21	20	21	22	21	22	1.95132e+06	1.86792e+06	2.06033e+06	-0.0607821	0.106693	-0.167475	0.0175231	0.0240091	0.00423001	1951325	1919023	1979492	1850702	1889635	1867916	2060335	2180190	2060081
C4NYP8;Q86DS1	HIP;HIP-R	Hsc70-interacting protein 1	13	13	13	15	15	12	13	12	13	6713794	7.15089e+06	7.19953e+06	0.105184	0.149952	-0.044768	0.0175741	0.0276622	0.359741	6713798	6723675	6442726	7150891	7267568	6964436	7199536	7760511	7110006
A0A0B4KHK0	Gnpat	Dihydroxyacetone phosphate acyltransferase, isoform C	6	7	7	9	9	7	7	9	9	1.237e+06	1.6322e+06	1.51301e+06	0.348895	0.227898	0.120997	0.0176401	0.0589503	0.0232841	1236997	1176125	1431631	1679388	1569686	1632199	1457512	1513006	1517096
Q9W2G8	Acox57D-d	Acyl-coenzyme A oxidase	2	1	3	5	5	4	4	4	4	608168	1.1893e+06	742285	0.913577	0.27018	0.643397	0.0176603	0.248321	0.0158718	464743	724798	608168	913832	1189304	1259901	742285	752821	642966
Q02645	hts	Protein hu-li tai shao	32	35	36	35	37	33	34	33	37	7601312	9539525	7.38352e+06	0.28817	-0.0111624	0.299332	0.017663	0.887874	0.0065053	7601311	7061247	8195260	9561570	8780515	9539524	7291176	7383523	7983452
Q9W077	Cpr62Bc	Cuticular protein 62Bc, isoform A	2	2	2	2	2	2	2	2	2	1.4194e+06	2.46727e+06	2100682	1.07821	0.715792	0.362417	0.0176834	0.0474556	0.0530038	1419398	900504	1577360	2467269	2430562	3164587	1943421	2100682	2187854
Q9W140	Dmel\CG3548	Regulatory protein zeste	8	7	9	8	9	7	6	8	8	568935	762423	554460	0.342232	-0.099411	0.441643	0.0177457	0.438635	0.017327	568935	566554	649673	762423	697012	802840	493994	554460	621771
Q9W5N0	Coa7	Cytochrome c oxidase assembly factor 7 homolog	8	8	8	6	10	6	8	10	11	890240	648569	872363	-0.55891	0.00239817	-0.561309	0.0177757	0.982267	0.0271326	890241	968680	879752	648569	709536	515669	843957	872363	1035609
Q9W3X7	ND-ASHI	NADH dehydrogenase [ubiquinone] 1 beta subcomplex subunit 8, mitochondrial	8	8	8	8	8	8	8	8	8	2.50235e+06	1.91509e+06	2312900	-0.506119	-0.0882886	-0.417831	0.0178873	0.313469	0.0326256	2408006	2736112	2502350	1915092	1521865	1974706	2312900	2300169	2579231
Q7KTX8	skd	Mediator of RNA polymerase II transcription subunit 13	12	11	8	10	14	13	14	13	14	525830	443974	492037	-0.249396	-0.0495396	-0.199856	0.0179276	0.483821	0.0119195	525830	549633	482023	447916	443974	417066	487795	523615	492037
O76464	NitFhit	Nitrilase and fragile histidine triad fusion protein NitFhit	10	9	9	6	9	9	8	10	8	1.85168e+06	1.5547e+06	1.77733e+06	-0.292622	-0.0602983	-0.232324	0.0179884	0.282019	0.0267142	1930002	1747238	1851681	1585529	1554700	1378450	1777332	1813118	1709333
O46080	CG3857	Protein SMG9	3	4	3	1	2	1	3	2	3	557234	190697	282524	-1.39675	-0.9695	-0.427246	0.0180162	0.003826	0.333883	557234	581563	517514	190697	334618	143972	282524	233930	337964
M9PDW8	CG3950	Uncharacterized protein, isoform T	7	8	19	18	20	21	14	15	18	1.06411e+06	2.51379e+06	1.77635e+06	0.985474	0.507729	0.477744	0.0180917	0.145457	0.075244	1006313	1064115	1659399	2513787	2056087	2668542	1394396	1776348	2061975
M9PJS6	Dmel\CG17600	Uncharacterized protein, isoform D	NaN	NaN	1	2	2	2	NaN	1	1	149233	331282	148388	1.86958	0.722549	1.14703	0.0181005	0.20624	0.00210881	48529.5	85407.3	149233	346751	262752	331282	127268	134867	161908
Q9VTB0	Dmel\CG8003	LD35289p	13	13	11	11	12	11	12	13	12	4.60306e+06	5007973	4614696	0.127017	0.0298335	0.0971832	0.0181567	0.46933	0.0193896	4603064	4724462	4398286	5065871	4909921	5007970	4812512	4582583	4614696
P82890	primo-1	Low molecular weight phosphotyrosine protein phosphatase 1	5	6	5	6	6	6	6	6	4	4.65018e+06	3843942	4.50958e+06	-0.27001	-0.0221558	-0.247854	0.0181914	0.777187	0.00545073	4347763	5068390	4650174	4029947	3772990	3843942	4483712	4509578	4839750
A0A0B4KEE7	LRR	Leucine-rich repeat, isoform F	4	6	10	5	10	6	8	6	8	589983	803860	730306	0.392718	0.144154	0.248564	0.0182385	0.466205	0.168568	560451	589983	706625	803860	820055	802052	556272	776174	730305
Q9VFQ9	Dip-B	Dipeptidase B, isoform A	23	25	23	24	24	23	25	22	24	4.48147e+06	4860082	4595744	0.169329	0.0959721	0.0733566	0.0184182	0.1043	0.108057	4481477	4482704	4147895	4860082	5071453	4807640	4595742	4843360	4570439
Q9VX69	Dmel\CG5162	FI01450p	1	2	2	1	NaN	1	NaN	NaN	NaN	348541	183942	124436	-1.38122	-1.7121	0.330872	0.0185116	0.00824512	0.489401	348541	334155	494231	175090	96473.7	192793	124436	79959.4	164490
Q9VW13	Dmel\CG9330	FI01412p	23	23	23	23	23	22	24	22	23	1.92583e+06	1.76979e+06	1.96972e+06	-0.116023	0.00310771	-0.11913	0.0185946	0.953793	0.0580008	1925827	1967518	1847907	1793845	1769792	1732727	1969715	1980172	1806827
P81900	Pka-R2	cAMP-dependent protein kinase type II regulatory subunit	17	17	16	16	16	17	18	18	16	1.59148e+06	1.85497e+06	1.9582e+06	0.212734	0.2921	-0.0793667	0.0186547	0.00505586	0.190475	1591474	1496876	1647956	1854969	1737033	1896287	1846970	1958202	1992538
Q9VX36	ND-24	NADH dehydrogenase (Ubiquinone) 24 kDa subunit, isoform A	11	11	11	10	10	10	12	11	12	11928194	10124601	10766931	-0.300827	-0.207259	-0.0935682	0.0187657	0.0544925	0.367627	11404230	12627760	11928190	10124610	8870837	10231760	9494656	10766930	10919990
Q7KTA1	NimB2	HL01444p	2	2	2	2	1	2	2	2	2	607975	857042	616959	0.438084	0.0479946	0.39009	0.0188207	0.807951	0.0807167	596742	607975	737900	857042	945248	821773	616959	580674	825705
Q9VV72	Mipp1	Multiple inositol polyphosphate phosphatase 1	10	14	11	9	9	10	9	7	11	2.77342e+06	3.50102e+06	2.68246e+06	0.275817	-0.048364	0.324181	0.0189449	0.322227	0.0103611	2773420	2691711	2903432	3501020	3086052	3559960	2682457	2612134	2797374
O15943	CadN	Neural-cadherin	31	23	28	36	39	37	28	34	37	1.02237e+06	1.27094e+06	1.03351e+06	0.286936	0.0650806	0.221856	0.0189815	0.565797	0.0879173	1022375	959905	1103609	1315875	1176098	1270940	993038	1033512	1208219
Q9V4A7	PlexB	Plexin-B	17	18	19	18	22	16	19	20	19	769448	700993	737736	-0.121325	-0.0434786	-0.0778459	0.018983	0.434439	0.257776	773242	765070	769447	684450	737180	700992	737736	707733	796453
Q5BI50	Cul4	Cullin 4, isoform A	30	32	31	28	33	29	33	31	33	2583959	2.33138e+06	2576814	-0.150857	0.0208785	-0.171736	0.0190037	0.683701	0.0189419	2583958	2706127	2520366	2279315	2423496	2331379	2778940	2576815	2570336
Q9VRI0	Hlc	RNA helicase	10	11	10	10	11	12	9	11	11	1.03474e+06	1137400	1.09124e+06	0.105254	0.0603504	0.0449034	0.0191108	0.0257268	0.225879	1032014	1047299	1034743	1137400	1137776	1075654	1058634	1091243	1097547
Q8INZ8;Q8SX47	Dmel\CG31809;Dmel\CG31810	Uncharacterized protein, isoform B	NaN	NaN	NaN	2	5	5	NaN	1	3	113636	380321	215295	1.98805	0.446548	1.5415	0.0191579	0.593372	0.0643877	113636	182559	55533.4	365439	380321	517479	65363.9	173530	257059
Q24207	bol	Protein boule	7	6	8	7	7	8	7	5	8	1.46981e+06	1.84077e+06	1.44296e+06	0.278161	0.00769742	0.270464	0.0191973	0.939011	0.0350763	1469812	1385715	1593989	1840775	1689668	1861329	1388954	1442960	1646001
Q9VC10	PIG-S	Phosphatidylinositol glycan anchor biosynthesis class S	13	12	13	12	13	12	14	14	12	1.62328e+06	1.39378e+06	1.57002e+06	-0.204949	-0.0345325	-0.170417	0.0191977	0.440584	0.0111038	1675658	1623284	1527039	1393779	1458422	1334336	1551998	1570016	1586531
Q7K3N4	Dmel\CG8888	GH26015p	12	9	12	11	11	11	12	12	12	1.57036e+06	2.95464e+06	2.29302e+06	1.04453	0.669741	0.374788	0.0192198	0.0643503	0.080962	1570359	1086297	1940487	2954640	2704034	3636177	2145276	2293025	2708958
Q9I7U4	sls	Titin	141	129	149	163	159	163	151	158	170	16147933	27521102	20684048	0.735181	0.370834	0.364347	0.019295	0.144099	0.0653003	16147940	13421830	20232590	27521100	24301530	30242350	18744470	20684050	24455010
Q7K1Q7	RpLP0-like	Ribosome assembly factor mrt4	7	7	7	6	7	6	7	7	8	2.2872e+06	2.00394e+06	1.73395e+06	-0.145419	-0.412348	0.266928	0.0193487	0.000503229	0.00412322	2186208	2287202	2296596	2128760	2003943	1989490	1734926	1733953	1619479
Q8MS27	mRpL35	39S ribosomal protein L35, mitochondrial	3	3	3	3	3	3	3	3	3	2136882	1.85252e+06	2.16776e+06	-0.169294	0.051398	-0.220692	0.019428	0.330321	0.00414746	2172321	2136883	1997067	1822049	1931465	1852518	2167760	2255233	2110143
Q9U4L6	Tom40	Mitochondrial import receptor subunit TOM40 homolog 1	10	10	11	12	11	12	12	12	11	5516037	4.95458e+06	5.29281e+06	-0.165427	-0.0539087	-0.111518	0.0194736	0.31578	0.0897756	5454145	5815416	5516037	5204950	4954575	4809681	5292808	5670338	5211409
Q9VLV5	SmE	Probable small nuclear ribonucleoprotein E	5	6	6	6	6	5	6	6	6	15455246	12743871	15684074	-0.25211	0.00857735	-0.260688	0.019491	0.929772	0.0410251	16318260	14453430	15455250	12368040	12743870	13691160	14047800	16842220	15684080
Q9V3Z6	ck	Myosin-VIIa	27	26	32	31	35	31	31	32	32	957772	1.32662e+06	1.20702e+06	0.404231	0.296782	0.10745	0.0195443	0.0496217	0.295114	957773	920558	1119663	1326625	1217057	1417095	1143007	1207022	1326348
Q9VJ31	Dmel\CG10623	CG10623 protein	6	6	5	5	4	5	4	6	5	594095	468319	542695	-0.344418	-0.096515	-0.247903	0.0196139	0.246787	0.0327287	594096	541446	625621	468319	496731	422686	575184	527471	542695
O97394	sdk	Protein sidekick	33	32	34	34	35	34	35	34	33	2242792	2.42802e+06	2.30613e+06	0.134692	0.0758502	0.0588417	0.0196662	0.0829765	0.0916996	2243122	2242793	2112627	2347393	2467543	2428024	2367199	2279535	2306128
A8Y589	Alg-2	Apoptosis-linked gene-2	5	6	6	5	6	4	5	5	6	2.69366e+06	2.28112e+06	1.93785e+06	-0.228715	-0.451391	0.222676	0.0197212	0.0016353	0.00313872	2693655	2856268	2504224	2363853	2220726	2281124	1937846	2024364	1921143
Q8SYL0	PGS1	CDP-diacylglycerol--glycerol-3-phosphate 3-phosphatidyltransferase	9	11	9	11	12	11	11	10	12	790488	743685	757942	-0.0767295	-0.0654322	-0.0112972	0.019729	0.0375207	0.510369	769944	790488	803027	739915	757216	743686	740472	760062	757942
Q9W438	Mipp2	2,3-bisphosphoglycerate 3-phosphatase	1	2	2	2	5	3	3	4	2	435689	497617	475709	0.248971	0.231374	0.0175972	0.0197516	0.139782	0.894175	435689	450083	401578	497617	541522	490424	475709	454250	589597
Q9VMX3	Polr1C	LP03982p	8	8	8	8	9	9	7	9	9	1231844	1276232	1.16279e+06	0.0633481	-0.100681	0.164029	0.0198251	0.00480235	0.00227749	1227616	1231844	1240653	1276232	1272426	1318001	1123135	1162790	1165229
Q9W0M4	Dmel\CG13887	Endoplasmic reticulum transmembrane protein	6	6	6	6	7	6	6	7	6	8510152	7.59663e+06	7.46751e+06	-0.192232	-0.192087	-0.000145594	0.0198682	0.0048287	0.997592	8957683	8510154	8373318	7596629	7140546	7889972	7429172	7716895	7467517
Q7KTP7	CG5822	LP22840p	1	1	2	2	2	1	2	1	2	356980	416254	345074	0.235552	-0.0228939	0.258446	0.0200146	0.619522	0.0190593	368714	356980	348138	454141	416255	395603	342435	345074	369758
Q6WV20	Pgant1	Polypeptide N-acetylgalactosaminyltransferase 1	5	4	4	6	9	6	5	4	6	389688	460606	330768	0.274963	-0.20701	0.481973	0.0200153	0.121183	0.00628024	389688	341900	390826	466066	429674	460606	330768	289738	353283
P52654	TfIIA-L	Transcription initiation factor IIA subunit 1	7	6	6	6	7	5	5	7	6	1.18559e+06	1.0628e+06	1.03519e+06	-0.14217	-0.186009	0.0438391	0.0201414	0.170424	0.719784	1185593	1231433	1173054	1062799	1132517	1058709	1207976	1035189	930259
Q7PLI7	CG17528	Serine/threonine-protein kinase CG17528	21	20	20	20	20	20	19	20	19	1.68231e+06	1.55204e+06	1.38364e+06	-0.137206	-0.26692	0.129714	0.0201576	6.65697e-05	0.0287691	1667653	1693291	1682315	1455502	1552037	1580958	1383635	1383375	1424722
Q9VHW4	unc-45	FI21225p1	28	33	35	31	35	32	33	29	35	2.57536e+06	2896198	2.61006e+06	0.150349	0.0226275	0.127721	0.020192	0.502355	0.0296951	2671609	2529756	2575357	2980423	2756520	2896198	2583562	2610056	2705547
A1Z6Z7	Dmel\CG1620	Uncharacterized protein, isoform A	6	6	6	3	5	4	4	5	6	325505	263954	424850	-0.317973	0.332209	-0.650182	0.0202386	0.0222762	0.00141865	325505	366522	315023	288518	254765	263954	453152	389525	424850
Q9VYG3	Dmel\CG4332	LD41462p	13	15	14	16	16	15	15	15	15	1.78456e+06	1.69528e+06	1.78759e+06	-0.0898158	0.0380891	-0.127905	0.0202461	0.491799	0.0778745	1793599	1784563	1755520	1697480	1695278	1619965	1787590	1952030	1743037
P48602	Vha68-1	V-type proton ATPase catalytic subunit A isoform 1	10	11	12	10	12	10	11	10	12	976894	1.28855e+06	1.05765e+06	0.377337	0.14896	0.228377	0.0202899	0.380244	0.122547	976894	903833	1140239	1288549	1274916	1343131	999388	1057652	1298311
Q9VB64	CG31063	Uncharacterized protein, isoform A	8	8	8	8	7	6	9	8	8	2455390	2.16207e+06	2.40179e+06	-0.190138	-0.022878	-0.16726	0.0203098	0.689773	0.0157767	2294210	2539441	2455389	2049172	2174359	2162073	2473851	2295737	2401790
O97454	l(1)10Bb	Protein BUD31 homolog	7	6	5	6	5	5	5	6	6	1.55754e+06	1.26922e+06	1.27696e+06	-0.307597	-0.361989	0.0543925	0.0203197	0.0334433	0.560732	1557543	1723424	1427083	1269217	1299790	1224856	1276956	1300149	1086935
Q9VUL8	Pex3	Peroxisomal assembly protein PEX3	11	10	9	9	9	7	9	10	8	1.55163e+06	1.29016e+06	1.43994e+06	-0.285352	-0.136841	-0.148511	0.0203562	0.26009	0.180322	1551630	1454154	1697344	1290161	1344929	1219344	1282726	1559946	1439941
Q6AWJ9	otk	Tyrosine-protein kinase-like otk	14	17	15	15	19	18	18	18	18	1.37814e+06	1581455	1.33166e+06	0.192294	-0.0859985	0.278293	0.0204002	0.294122	0.00830551	1378140	1336944	1492130	1574075	1581455	1647366	1331663	1232950	1400262
Q9W1R3	Golgin245	Golgin-245	27	24	27	18	25	22	33	34	37	673046	579216	799408	-0.322831	0.243194	-0.566025	0.020482	0.0623077	0.00175205	663757	673045	777914	526947	579216	581878	796843	799409	904628
Q9VNV3	Ddx1	ATP-dependent RNA helicase Ddx1	22	23	22	23	24	22	22	22	25	3.24683e+06	2.68567e+06	3.13372e+06	-0.217525	-0.0147266	-0.202799	0.0206609	0.725589	0.0113883	3246833	3250897	3002563	2599868	2887397	2685668	3167949	3096114	3133724
Q9VX08	Dmel\CG6769	LD10434p	2	2	3	3	3	2	3	2	3	680872	807133	842706	0.242456	0.323512	-0.081056	0.0206757	0.0371108	0.430644	680872	734465	638788	838906	807133	781079	776409	956726	842706
Q8INK3	fabp	Fatty acid binding protein, isoform C	9	9	8	9	9	7	9	11	9	44528636	41419636	43647292	-0.113454	-0.0372728	-0.0761814	0.0206914	0.220483	0.100745	44688100	44528630	43473720	39353480	41918810	41419650	43647290	43895610	41784860
Q24134	TH1	Negative elongation factor D	5	6	6	6	5	6	8	4	7	992752	841024	860855	-0.188264	-0.210204	0.0219402	0.0208244	0.10584	0.841218	939036	1015406	992752	841024	908649	837412	944238	860855	752174
M9PHT1	Gug	Grunge, isoform J	12	12	17	10	16	12	16	14	16	640338	574326	598595	-0.13102	-0.0915534	-0.0394662	0.0208506	0.166316	0.469973	642031	603077	640338	560023	574327	587018	616971	598595	554958
Q9VJ82	kon	Kon-tiki, isoform B	3	4	2	6	5	5	4	5	5	274337	433720	388971	0.615235	0.474955	0.14028	0.0208581	0.0258501	0.418558	306273	274337	237872	433719	472793	350322	335394	388971	411329
Q9VDH3	Ktl	GH08630p	1	1	NaN	2	2	2	1	3	3	133147	348532	257754	1.49174	1.12682	0.364922	0.0209644	0.0461643	0.0956627	190054	76239.4	114226	348532	278308	379516	257754	228761	292316
Q9W2G5	TAF1C-like	LD41005p	2	2	3	2	2	1	1	2	2	147222	248228	201570	0.852128	0.242923	0.609205	0.0209763	0.488542	0.184657	154764	131063	147222	248228	204995	345203	111122	220941	201570
Q9VGT3	Ugt302C1	GM04645p	13	11	13	12	12	13	14	13	14	1.31204e+06	1.11345e+06	975542	-0.215233	-0.433351	0.218118	0.0210004	0.00171425	0.0528201	1329893	1312043	1288615	1062277	1113448	1215082	904215	1035179	975541
A8DYW8	RapGAP1	Rap GTPase activating protein 1, isoform H	2	2	3	3	3	2	1	1	3	611811	692481	585305	0.174802	-0.0151374	0.189939	0.0210359	0.853891	0.086768	611811	624727	590607	719041	652088	692481	665186	585305	561838
Q500Y7	UQCR-6.4	GEO11443p1	2	2	2	2	2	2	2	2	2	9719832	6623312	7787011	-0.433018	-0.36979	-0.063228	0.0210461	0.0831123	0.697141	8168941	10018930	9719830	7586111	6434248	6623308	7787016	7928903	5971843
Q9VHH8	beag	Beag	8	9	9	7	8	7	7	9	8	678850	538158	587014	-0.276572	-0.276807	0.00023524	0.0210533	0.0333514	0.998435	678850	668135	692848	538159	621116	528961	498945	603384	587014
Q9VV75	UQCR-C2	AT02348p	26	26	25	25	24	23	25	24	24	12388777	11388363	13152966	-0.148382	0.0523351	-0.200717	0.0210683	0.279373	0.0023618	12388780	12106690	13148160	11031210	11530080	11388360	12612850	13253940	13152970
P08171	Est-6	Esterase-6	5	5	5	4	5	4	NaN	1	3	550858	448277	251653	-0.309034	-1.6419	1.33287	0.021097	0.034684	0.0650529	559678	550858	533584	398708	484053	448278	96293.8	167264	336042
P40796	La	La protein homolog	18	23	24	20	23	22	23	25	23	7032980	6.62789e+06	6.58489e+06	-0.0930475	-0.0999044	0.00685692	0.0211187	0.0177438	0.731912	7314927	7032980	6961085	6627890	6772350	6574783	6545227	6584892	6750414
Q9VID5	Dmel\CG8671	Uncharacterized protein, isoform A	2	2	3	3	3	3	3	3	2	164337	223168	193912	0.429426	0.292921	0.136505	0.021251	0.1366	0.37118	192950	152478	164337	246678	214504	223168	187198	193912	244914
Q9GYU8	mbo	Nuclear pore complex protein Nup88	20	21	21	22	23	20	22	21	21	2.4706e+06	2.60218e+06	2.38169e+06	0.0843455	-0.0413456	0.125691	0.0213083	0.107445	0.0074068	2470599	2478942	2413083	2541590	2662987	2602183	2431892	2381686	2341387
P08736	eEF1alpha1	Elongation factor 1-alpha 1	12	11	13	12	12	11	10	14	11	115712784	124407904	126069408	0.109515	0.0944169	0.0150979	0.0213554	0.115795	0.78826	115712800	118450700	114926400	124407900	122226400	130085000	126069400	116965400	129998600
P40793	Cdc42	Cdc42 homolog	6	8	6	6	6	6	6	5	6	3324766	3.06992e+06	3.04554e+06	-0.0991039	-0.102399	0.00329526	0.0214571	0.0411075	0.894768	3175257	3372013	3324767	3047293	3069918	3096625	3045545	3155739	2993558
Q9W058	SCOT	Succinyl-CoA:3-ketoacid-coenzyme A transferase, mitochondrial	10	11	11	11	11	11	11	11	12	2.0708e+06	2156397	2.16148e+06	0.0833537	0.067934	0.0154196	0.0215502	0.0147331	0.572501	2034910	2070796	2075168	2246731	2146505	2156398	2194839	2122911	2161484
Q9VMY8	aux	Auxilin, isoform A	15	13	14	10	14	14	14	13	14	783374	649904	739105	-0.242517	-0.0911668	-0.151351	0.0215921	0.169921	0.118375	743196	790535	783374	649904	702912	608456	680193	757398	739104
Q9VF08	blp	Mitochondrial import inner membrane translocase subunit Tim16	7	7	7	7	7	7	7	7	7	1.36232e+06	1.17718e+06	1.48089e+06	-0.190973	0.100564	-0.291536	0.0216505	0.344257	0.0210178	1362324	1259853	1423197	1193743	1177186	1168541	1300986	1562745	1480889
O77425	Dmel\CG13369	Ribokinase	4	5	5	4	5	4	4	5	5	548515	485702	524396	-0.18647	-0.0188732	-0.167597	0.0217248	0.861873	0.147407	529559	548514	590050	502405	485702	476614	506253	620754	524396
Q9I7H9	sud1	Prolyl 3-hydroxylase sudestada1	8	9	9	9	10	10	10	10	10	1.11174e+06	1.02497e+06	1.16139e+06	-0.109041	0.0363731	-0.145414	0.0217269	0.601618	0.0846337	1079365	1137470	1111742	1024970	1055518	1005685	1207855	1049468	1161387
Q9VW53	Mtr3	FI01414p	12	10	10	13	12	12	13	11	12	1.55721e+06	1.71747e+06	1636363	0.136698	0.0487658	0.0879326	0.021774	0.398847	0.200598	1608515	1557208	1536256	1792565	1660817	1717472	1707503	1524172	1636363
Q9VCA0	Dmel\CG6356	FI05810p	1	1	1	1	2	2	2	1	1	188326	277681	268774	0.624004	0.540536	0.0834675	0.0217878	0.0578853	0.543346	188326	148296	220623	272753	297787	277681	268774	230076	306609
P35600	Gnf1	Replication factor C subunit 1	30	33	30	27	27	27	30	30	28	2.05416e+06	1.43613e+06	1.86388e+06	-0.400514	-0.0888952	-0.311619	0.021825	0.325058	0.0266328	2054158	2143102	1818678	1424144	1702092	1436135	1863883	1970108	1812355
Q8SYJ2	ND-MLRQ	GEO09626p1	4	4	4	4	4	4	4	6	4	14100929	9879884	10298919	-0.598262	-0.435462	-0.162799	0.021841	0.00271345	0.379867	14100930	14320950	12960150	9879886	7329564	10416340	10298920	9572156	10734110
Q86B94	mfas	FI19380p1	18	17	21	19	19	20	17	17	22	2.12219e+06	2970173	2.53032e+06	0.462281	0.255028	0.207253	0.0218766	0.16701	0.188235	2122187	1898093	2438412	3205029	2698210	2970173	2253263	2530325	2927743
Q0KIC3	CG43427	Uncharacterized protein CG43427	2	1	3	6	5	6	3	3	4	232918	379658	380991	0.974197	0.815238	0.15896	0.0219589	0.163674	0.713896	238522	136665	232918	365977	414315	379658	205284	528874	380991
Q9W5R5	Slmap	LD47843p	17	13	14	18	17	15	13	17	18	809271	889735	856038	0.121932	0.0791918	0.0427399	0.0219984	0.183877	0.35855	809271	857588	801468	889736	883356	911962	856038	836920	915375
Q9W1L1	mRpL43	Mitochondrial ribosomal protein L43	5	5	5	5	5	5	4	5	4	986530	839730	984619	-0.237072	-0.025973	-0.211099	0.0220132	0.757968	0.0738812	966308	986531	1052315	801565	839730	910325	903895	984619	1067898
Q9VLI0	LManV	Alpha-mannosidase	2	2	8	11	16	20	8	7	10	245204	694662	333630	1.65039	0.628007	1.02238	0.0220773	0.227181	0.0155806	245204	145875	390314	694662	631226	984945	333630	332017	465204
Q95TL8	Dmel\CG9911	LD41494p	13	14	15	13	15	13	13	15	11	7248583	6.61582e+06	6883731	-0.111538	-0.0733153	-0.0382226	0.0221335	0.250117	0.468411	7304036	7248588	6858444	6615817	6685631	6510094	6883734	6374733	7104697
A1ZB72	GstE7	Glutathione S transferase E7	7	7	7	7	5	6	7	5	7	2.41119e+06	2.06643e+06	1.90156e+06	-0.273426	-0.382454	0.109028	0.0222467	0.0117207	0.316218	2411192	2594985	2330787	2066426	1865120	2142960	2031810	1704062	1901562
Q9W3W4	Coq7	5-demethoxyubiquinone hydroxylase, mitochondrial	2	2	2	1	2	1	2	2	2	227979	194150	219531	-0.285894	-0.0410582	-0.244836	0.0222617	0.300246	0.0339434	216903	227979	230372	166525	194440	194150	219531	224008	212692
Q7K527	Tsp42El	GH14950p	1	NaN	1	1	2	2	1	1	2	167758	364202	367534	1.31657	0.914239	0.402332	0.0222643	0.209815	0.469431	105728	114500	229789	316631	364202	372745	132820	381419	367534
Q9VLK0	PIG-U	LD37974p	4	5	4	3	3	3	4	4	5	1.6325e+06	1.469e+06	1.69228e+06	-0.191417	0.0217495	-0.213167	0.0223107	0.829194	0.0775714	1568431	1734533	1632497	1469000	1377506	1474071	1832643	1498278	1692280
Q9W351	Aladin	Aladin	17	17	17	15	15	16	19	16	18	1.38549e+06	1.08818e+06	1.4241e+06	-0.32704	0.0645809	-0.391621	0.0223792	0.368847	0.00486903	1385495	1476781	1276373	1018047	1194214	1088184	1478664	1424103	1418438
P16378	Galphao	G protein alpha o subunit	11	11	11	10	11	8	9	9	11	3.4867e+06	4.20603e+06	3.87409e+06	0.304317	0.148576	0.155741	0.0225088	0.173738	0.119451	3486696	3118874	3645477	4206032	3961826	4479440	3485046	3874089	3999132
P05661	Mhc	Myosin heavy chain, muscle	125	125	136	137	132	132	134	136	131	13011359	23005422	16964120	0.84896	0.43837	0.410589	0.022587	0.152578	0.0911785	13011360	9806491	15947920	23005430	19730510	26197420	14558080	16964120	20501830
Q8MSS1	lva	Protein lava lamp	88	82	93	94	98	98	95	94	100	1.63702e+06	1.80061e+06	1.75779e+06	0.162839	0.152978	0.00986099	0.0226339	0.042788	0.820593	1637023	1511962	1644776	1800605	1735811	1827424	1713913	1757787	1857377
A0A0S0WGR0	anon-WO0118547.268	Uncharacterized protein, isoform C	2	3	3	2	2	3	4	3	4	2045298	1.00484e+06	2846863	-1.17365	0.378211	-1.55187	0.0226561	0.0919612	0.00985385	2251542	1747515	2045299	1004845	586502	1189526	2162461	2846862	2870133
Q9VSS2	Srp68	Signal recognition particle subunit SRP68	28	31	29	29	29	27	29	28	30	3.30146e+06	3.02589e+06	3.00392e+06	-0.100053	-0.121775	0.0217222	0.0226679	0.013348	0.43528	3348212	3181211	3301464	3128955	3025887	3016497	2948533	3003921	3082077
P22464	AnxB9	Annexin B9	10	12	11	11	10	10	11	10	10	8765506	11864413	7950766	0.364508	-0.136429	0.500937	0.0226774	0.134408	0.00667607	8765506	8582830	9717761	12669370	10379010	11864410	7911949	7950768	8751322
P05303;P08736	eEF1alpha1;eEF1alpha2	Elongation factor 1-alpha 2	15	15	15	15	15	15	15	14	14	268163504	284494336	251937888	0.0698611	-0.0542215	0.124083	0.0227169	0.254303	0.0508186	266844900	268163400	268724500	284494200	285411900	273848900	251937900	272932300	249833400
O77277	Torsin	Torsin-like protein	12	14	12	12	13	12	15	13	14	3.60338e+06	3.40664e+06	3611595	-0.0812486	0.000912984	-0.0821616	0.0227287	0.976265	0.0165173	3603377	3699701	3514719	3406642	3438024	3378756	3690117	3611595	3522511
Q9VRY4	velo	LD13895p	9	10	10	7	10	8	10	7	7	1.01869e+06	884610	866805	-0.20837	-0.209833	0.00146294	0.0227333	0.0155816	0.984519	976353	1026901	1018686	812665	921161	884610	825213	866805	922976
Q9VT61	Ciz1	LD27033p	27	29	28	26	29	25	26	30	26	3.39546e+06	3.25968e+06	3.28345e+06	-0.058122	-0.0527935	-0.0053285	0.0227518	0.0269383	0.52932	3342506	3395455	3463394	3259681	3244542	3293473	3283448	3258608	3291793
Q07327	Rop	Protein ROP	21	24	21	23	22	21	22	20	24	1.69654e+06	1.98907e+06	1.91852e+06	0.223237	0.198315	0.0249221	0.0227671	0.0322613	0.688446	1696543	1604951	1793959	1989075	1881394	2076403	1871048	1918521	2055342
P09208	InR	Insulin-like receptor	4	5	5	6	7	4	5	5	5	163820	243531	195337	0.5425	0.18255	0.35995	0.0227835	0.268303	0.0583572	144612	163820	188250	269043	243531	210308	202103	195337	165122
A1Z6H6	Dmel\CG7791	Peptidase_M3 domain-containing protein	12	13	13	11	12	11	13	13	13	873732	781380	904922	-0.164338	0.0181147	-0.182453	0.0227945	0.605519	0.0256105	873732	863784	891945	742477	824449	781380	906566	852059	904923
Q9VPW2	Atg4a	Cysteine protease	9	11	11	11	11	11	10	11	11	1.15516e+06	1.28731e+06	1320282	0.157672	0.14477	0.0129026	0.0228064	0.0970237	0.879732	1158698	1155162	1151516	1223173	1287309	1358642	1353933	1165090	1320282
Q8SYS7	CG17683	Probable cytosolic Fe-S cluster assembly factor CG17683	9	8	8	9	9	9	8	10	8	1722995	1.90419e+06	1.86601e+06	0.120281	0.0979424	0.0223389	0.0229186	0.0378368	0.192156	1722996	1829165	1707291	1904186	1932992	1877284	1866008	1894771	1865628
Q9VE79	Dmel\CG14309	Uncharacterized protein	16	17	17	13	15	9	23	24	19	1.45467e+06	756082	2150919	-0.751773	0.594522	-1.3463	0.0230575	0.0253395	0.00117134	1454671	1553808	1100274	756082	977938	704472	2150919	2163957	1839491
A8E6R2	Dmel\CG11241	IP18034p	10	8	9	8	7	9	8	8	10	746517	631274	581234	-0.332328	-0.447142	0.114813	0.023061	0.00314794	0.222178	839834	746517	736601	631275	558211	656638	538891	581842	581234
Q9V3V0	x16	DXl6 protein	10	10	10	10	9	9	8	9	8	6.34097e+06	5985233	5.95388e+06	-0.0763645	-0.0989889	0.0226243	0.0230653	0.121073	0.657915	6181047	6340976	6474876	5985232	6076500	5953207	5953876	6226509	5571976
Q9VL68	Dmel\CG4598	RH73277p	9	10	10	9	9	10	10	8	9	7085649	6409515	7.55028e+06	-0.117246	0.096887	-0.214133	0.0230832	0.0126351	0.00233125	7085646	7124930	6853921	6716426	6298715	6409516	7610713	7550280	7365603
E1JJR3	pcm	5'-3' exoribonuclease 1	24	23	31	23	28	27	32	26	30	2.74711e+06	2.90587e+06	3.16558e+06	0.0849266	0.196912	-0.111986	0.0231235	0.000697824	0.00337593	2821778	2701212	2747105	2881974	2983234	2905867	3119459	3193406	3165575
Q9I7M2	CG10628	GTP-binding protein 10 homolog	5	5	5	4	5	3	4	5	5	729474	624937	812235	-0.218094	0.147651	-0.365745	0.0231429	0.0338634	0.00159081	768008	693863	729474	662567	624937	596520	825452	812234	788167
Q9VGU6	Ak3	GTP:AMP phosphotransferase, mitochondrial	4	3	5	5	5	5	6	5	7	415312	560009	663403	0.412881	0.629967	-0.217086	0.0231719	0.00283933	0.0846062	415312	387864	471291	623089	513413	560009	613693	663403	691085
Q24400	Mlp84B	Muscle LIM protein Mlp84B	5	9	6	6	5	5	6	4	8	939248	1.53926e+06	768212	0.688064	-0.122201	0.810265	0.023176	0.615299	0.0168145	939248	773743	1110284	1539257	1284949	1706073	768211	756035	1077530
Q9V3J1	VhaSFD	V-type proton ATPase subunit H	21	22	23	22	22	22	23	23	24	7640863	7.13762e+06	7.45002e+06	-0.12251	-0.060957	-0.0615533	0.0231775	0.165206	0.0409986	7640867	7486734	8062846	6978501	7137620	7177449	7244334	7450014	7528670
Q9VL16	Dmel\CG5676	RE45833p	6	6	6	6	7	5	6	6	6	5.33729e+06	4.60491e+06	4831234	-0.180958	-0.117124	-0.0638345	0.0232453	0.132197	0.155296	5337288	5462494	4871765	4604914	4626265	4576401	4831235	5013071	4596873
Q9W1I6	ytr	U4/U6.U5 small nuclear ribonucleoprotein 27 kDa protein	5	4	5	5	5	5	5	5	5	1.33102e+06	1.48637e+06	1.54301e+06	0.205798	0.204705	0.00109355	0.0233648	0.162179	0.992983	1350601	1223199	1331020	1442785	1573016	1486375	1543012	1295761	1683376
Q27268	Hel25E	ATP-dependent RNA helicase WM6	23	25	25	24	24	24	23	23	24	23905990	21990066	22806794	-0.0972411	-0.0573845	-0.0398566	0.0233935	0.0780579	0.121699	24073090	23905980	22951320	21719510	22591870	21990060	22806800	22369850	22977100
Q7K2W6	PPO1	GH04080p	21	22	25	28	29	27	26	29	25	2.36212e+06	3.30023e+06	3.87295e+06	0.536436	0.725171	-0.188735	0.0234807	0.0120416	0.120146	2362119	1878295	2631012	3300225	3109783	3470282	3348446	3872952	4066281
Q9VQR2	ND-PDSW	NADH dehydrogenase [ubiquinone] 1 beta subcomplex subunit 10	10	12	10	11	11	11	11	9	11	5.35323e+06	4257377	4409033	-0.449165	-0.282736	-0.166429	0.0235076	0.00561098	0.230387	5353231	5693279	5065329	4257379	3344464	4260701	4312430	4510085	4409034
Q0KI25	Dmel\CG4467	Uncharacterized protein, isoform B	7	9	13	14	15	11	9	8	10	417204	826646	665199	0.829868	0.339921	0.489948	0.0235314	0.295921	0.0510772	417204	389752	643621	898617	791261	826646	471681	676312	665200
Q95TK5	Dmel\CG1635	LD44914p	10	11	10	11	10	10	11	10	10	1.66919e+06	1.52782e+06	1.68292e+06	-0.128932	-0.015269	-0.113663	0.0235777	0.7438	0.0495431	1669188	1625466	1736936	1527816	1579069	1494023	1585104	1682920	1711420
Q9VVB4	CG9951	Coiled-coil domain-containing protein 22 homolog	4	4	2	3	4	2	4	4	3	436846	500506	438747	0.210415	0.0429885	0.167426	0.0236586	0.792082	0.348366	436846	444251	413961	529797	469270	500506	438747	374117	535203
Q9VRN0	Dmel\CG10591	Uncharacterized protein	5	6	6	6	6	6	5	5	6	1125093	841994	695149	-0.664014	-0.971607	0.307592	0.0237007	0.0168847	0.31027	1125092	1411137	1109082	848156	619829	841994	455389	695148	737586
M9MRJ4	Msp300	Muscle-specific protein 300 kDa, isoform G	20	16	28	38	39	42	33	39	48	694007	1.14626e+06	960626	0.707008	0.479495	0.227513	0.0237014	0.0770195	0.134544	694007	585132	901618	1146256	1070176	1298359	916799	960626	1126779
Q9VLK1	Dmel\CG13097	U3 small nucleolar ribonucleoprotein protein MPP10	12	13	13	13	13	14	13	13	13	1.72504e+06	1.87987e+06	1.73759e+06	0.152409	0.0208257	0.131583	0.0237491	0.721337	0.0206089	1725043	1600038	1761400	1902955	1865818	1879875	1641848	1737593	1779568
Q9VCQ6	CenB1A	Centaurin beta 1A	7	7	7	8	8	8	7	9	8	446868	519738	458805	0.175902	0.092104	0.0837981	0.0237513	0.169617	0.319566	446868	443463	447834	470628	519739	523054	456639	513016	458804
Q9VQW7	ed	Echinoid, isoform A	19	22	18	23	24	25	25	22	24	1104817	1.19738e+06	1.24077e+06	0.129503	0.200118	-0.0706145	0.0237561	0.0055606	0.0409311	1115579	1104817	1038027	1204535	1197385	1161180	1240774	1275734	1225380
Q9VCW6	Gclm	GCS light chain	9	9	9	8	9	9	9	9	9	1.35327e+06	1.07528e+06	956844	-0.364916	-0.595043	0.230127	0.023817	0.0113768	0.0649945	1353271	1215207	1546754	1075282	1029679	1075673	799226	956844	965092
Q9VCD8	SMC1	Structural maintenance of chromosomes protein	27	25	29	22	29	23	29	28	29	749070	675198	753609	-0.176701	0.0194028	-0.196103	0.0238852	0.363195	0.0141252	749069	729997	761266	619893	688741	675198	764035	753609	752737
Q960C5	Lrch	Leucine-rich repeat and calponin homology domain-containing protein	2	2	3	3	4	3	3	3	3	503649	456645	481196	-0.17123	-0.106927	-0.0643024	0.0238931	0.151757	0.255828	503649	535532	483788	456645	458502	436528	444101	481196	488877
A1Z8D0	nclb	Periodic tryptophan protein 1 homolog	5	6	5	5	5	5	5	5	5	2.38253e+06	2598106	2356458	0.115191	-0.0124582	0.127649	0.0239624	0.853488	0.0850269	2382530	2312322	2489712	2620685	2559719	2598106	2356457	2229578	2543916
Q9VTU2	ND-SGDH	Complex I-SGDH	6	6	6	6	6	6	7	7	6	3.07073e+06	2501273	3.0405e+06	-0.246635	0.00706228	-0.253697	0.0239669	0.915885	0.00613942	3137663	2761350	3070725	2647233	2405925	2501272	2893148	3040496	3069244
Q00168	CaMKII	Calcium/calmodulin-dependent protein kinase type II alpha chain	12	11	12	12	13	13	12	12	12	2.0333e+06	2668898	1.73173e+06	0.30783	-0.226381	0.534211	0.0239975	0.104907	0.00411608	2033302	1999457	2352778	2668898	2475153	2746368	1731729	1705441	2022719
P20193	Su(var)3-7	Protein suppressor of variegation 3-7	10	14	14	7	13	11	13	13	13	527824	455799	480415	-0.206861	-0.177696	-0.0291659	0.0241344	0.082756	0.768795	527824	549201	526224	455798	497743	437319	480415	511709	428821
Q9VEG8	CG7477	RE59232p	8	9	8	8	7	8	6	8	7	1.70461e+06	1.53043e+06	1.65212e+06	-0.144536	-0.0741793	-0.0703564	0.0241508	0.451509	0.475556	1704607	1746820	1633654	1530432	1480552	1589521	1439127	1652121	1753482
P08266	RpII140	DNA-directed RNA polymerase II subunit RPB2	35	35	35	35	33	31	33	32	34	2861349	2598114	2.54629e+06	-0.126059	-0.169588	0.0435295	0.0242413	0.00122937	0.238676	2861347	2940622	2810761	2556077	2740057	2598113	2529348	2580862	2546285
Q9VS85	lqf	FI19443p1	11	13	12	12	14	13	13	12	15	2.40429e+06	2915087	2.67116e+06	0.279445	0.170567	0.108878	0.024308	0.0577089	0.295841	2509052	2315088	2404287	2915086	2685129	3190149	2557993	2671161	2914081
X2JGL7	Sms	Spermine synthase, isoform D	9	9	8	8	8	8	9	8	9	2.36633e+06	2.66558e+06	2.41169e+06	0.178344	-0.000411352	0.178755	0.0243195	0.988439	0.0273392	2366335	2340774	2429039	2863194	2665580	2554398	2308053	2415084	2411686
Q8IRD5	Strip	AT25231p	12	12	15	14	13	14	13	15	14	824293	918891	953396	0.142534	0.204256	-0.0617218	0.0243346	0.00263399	0.184809	834866	824293	791324	861222	918891	925538	915216	953395	954371
Q9VFT4	rin	AT27578p	24	24	25	24	25	22	24	26	24	11902548	10086060	11917391	-0.236102	-0.0553932	-0.180709	0.0243395	0.540024	0.0960707	11902540	12612510	11271050	10086060	10731670	9567437	12122900	11917390	10437420
Q9VXI1	Had1	Beta hydroxy acid dehydrogenase 1, isoform A	10	12	11	11	11	10	12	10	13	2.47106e+06	3.45797e+06	4742338	0.622816	0.978739	-0.355923	0.0243573	0.00402605	0.0945095	2471059	2062207	2785270	3386932	3457967	4425011	4742341	4214248	5435745
Q9XZF0	Yippee	Protein yippee	5	5	5	5	5	5	4	5	4	834864	1.15311e+06	1029305	0.342433	0.228923	0.113511	0.0243642	0.0673412	0.179911	834865	825626	981435	1158257	1032368	1153107	975530	1029306	1084460
Q9VMW8	CG3792	Mannose-P-dolichol utilization defect 1 protein homolog	2	2	2	2	2	2	2	2	2	1.42352e+06	1648022	1.46139e+06	0.191734	0.0418631	0.149871	0.0243708	0.458098	0.00855325	1423515	1501252	1338164	1652617	1648022	1564382	1461393	1492120	1430740
Q9VN14	Cont	Contactin	37	42	40	42	40	41	40	40	41	3251586	4.21032e+06	3399940	0.322744	0.0898787	0.232865	0.0243771	0.291576	0.031041	3251584	2990041	3505239	4262115	3715490	4210322	3347800	3399942	3609337
Q9VU75	Dmel\CG14109	RH45712p	1	2	3	3	5	4	3	4	4	141367	466582	314429	1.35182	0.826455	0.525361	0.0243784	0.101828	0.0146325	138582	141366	306175	505104	423181	466582	288386	314429	368884
D1YSG0	bt	Bent, isoform F	130	98	169	183	195	203	117	132	174	1.89094e+06	3.48356e+06	1.78046e+06	0.965551	0.0426439	0.922907	0.0244197	0.888812	0.0088894	1890940	1364676	2451911	3483558	3179605	4253975	1664321	1780456	2333217
P91927	Letm1	Mitochondrial proton/calcium exchanger protein	35	33	30	33	34	31	36	36	37	1123722	1.23999e+06	1.11291e+06	0.141344	0.0254377	0.115906	0.0244306	0.709478	0.156603	1123722	1153886	1087526	1189263	1239991	1282955	1112908	1081089	1235700
O97067	CG1307	Probable peptidyl-tRNA hydrolase 2	6	7	5	5	6	4	5	5	6	3169134	2856524	3225979	-0.184579	0.0279783	-0.212557	0.0244313	0.514307	0.0189413	3299850	3169134	3119274	2856524	2642244	2944330	3225979	3158047	3393713
Q9VDT4	BcDNA:AT09463	Uncharacterized protein, isoform A	NaN	1	NaN	2	2	2	NaN	NaN	NaN	240785	484487	115152	2.03013	-0.12076	2.15089	0.0244352	0.848292	0.000202125	62548.2	240785	97203.2	488534	421441	484486	84794.3	116635	115152
P53501	Act57B	Actin-57B	6	6	6	5	5	6	6	6	5	33963820	53212752	43227032	0.654623	0.311973	0.34265	0.0245435	0.172205	0.105049	33963840	29868290	42314090	53212720	49051260	64154920	37859010	43227040	50179580
Q9VXG4	AnxB11	Annexin B11	15	16	15	16	13	14	15	14	15	2.38495e+06	2.56987e+06	2.15558e+06	0.146776	-0.130297	0.277073	0.0245576	0.0233689	0.00616154	2399420	2330932	2384947	2569874	2539645	2773200	2085512	2262912	2155579
P16914	elav	Protein elav	11	15	13	15	14	12	12	14	13	4.73871e+06	5352820	4.33436e+06	0.19464	-0.112352	0.306992	0.0245995	0.0991604	0.000123153	4738712	4384075	4959346	5352820	5248726	5496717	4334362	4378821	4297501
Q9W1F2	Dmel\CG16787	FI07217p	4	4	5	4	5	5	5	4	5	496682	436339	487756	-0.188745	-0.0632318	-0.125513	0.024727	0.618371	0.374065	496682	518104	495290	436339	470957	418886	416920	549535	487756
Q8IPI3	Ndae1	Anion exchange protein	2	NaN	2	2	2	6	6	3	5	128973	263863	240308	1.3349	1.31661	0.0182807	0.0247643	0.0236025	0.907696	154177	64946.2	103769	217585	263863	290513	236166	240308	282929
Q9VV76	Syx8	Syntaxin 8	3	5	5	3	3	4	5	4	2	414867	483285	404708	0.201888	-0.0287075	0.230595	0.0247804	0.65792	0.0026111	397637	414867	451204	483285	471979	496551	404708	428258	404572
Q9VZZ0	Dmel\CG1246	RE02644p	1	NaN	1	1	1	2	1	1	2	161942	224006	175633	0.662901	0.27857	0.384331	0.024801	0.295583	0.0542259	147423	113204	176461	237734	219475	224006	146575	175633	204166
A8JNS4	stv	Starvin, isoform E	4	4	4	5	5	4	4	5	4	315070	550336	388280	0.744595	0.313307	0.431288	0.0248314	0.278695	0.0583718	315069	260025	420027	550336	499375	588953	345994	388281	491393
P48462	flw	Serine/threonine-protein phosphatase beta isoform	5	7	6	5	5	5	6	5	7	742228	881785	792482	0.249165	0.0419579	0.207207	0.0248477	0.574533	0.057324	719831	742228	795566	881785	841012	962272	813446	719478	792482
Q9W358	ric8a	Synembryn	13	13	12	11	13	13	14	12	14	1699977	1794546	1.83484e+06	0.0915985	0.111163	-0.0195649	0.0248801	0.053308	0.637581	1660993	1746915	1699978	1853432	1794545	1794210	1919759	1834842	1764525
Q9VGM4	Dmel\CG10898	LD28119p	3	4	5	4	5	5	3	3	4	447304	744454	631752	0.636978	0.385284	0.251694	0.0248868	0.0533907	0.101802	421402	447304	578062	744454	645159	853134	603157	637151	631752
Q8MKK1	AIMP3	AaRS-interacting multifunctional protein 3	8	8	7	4	7	6	7	8	6	2.04958e+06	1.86074e+06	1.96052e+06	-0.134378	-0.0220369	-0.112341	0.0248883	0.756267	0.196694	2094387	2009278	2049584	1860736	1797028	1950598	2203864	1960518	1906803
Q9VWD0	parvin	GH23568p	8	8	8	10	10	10	8	8	9	1.39355e+06	1.87116e+06	1.40195e+06	0.398984	0.0545826	0.344402	0.0249456	0.659377	0.0333918	1393549	1300551	1590414	1871162	1715652	2058440	1401953	1400380	1644650
Q86P36	Ptr	Patched-related, isoform A	2	5	5	8	7	6	4	3	7	476198	595615	358724	0.443157	-0.14814	0.591297	0.0249497	0.490552	0.0389968	476198	395606	476763	684458	553670	595615	358724	357855	514165
Q94887	Nrx-IV	Neurexin-4	34	38	34	37	36	35	36	35	37	2.64299e+06	3.51547e+06	2.80514e+06	0.38486	0.0842508	0.300609	0.0249931	0.47845	0.00739651	2642995	2377134	3023640	3515467	3287357	3659427	2710825	2805144	2976525
Q24048	nrv2	Sodium/potassium-transporting ATPase subunit beta-2	11	10	9	10	10	10	9	9	10	3.8205e+06	4.6424e+06	4196667	0.328415	0.218784	0.109631	0.025002	0.0717724	0.03154	3908878	3216210	3820499	4642398	4375412	4681053	4181586	4196667	4313730
Q9U9Q4	eIF3h	Eukaryotic translation initiation factor 3 subunit H	13	17	14	14	14	12	14	14	15	9891454	9461448	9406207	-0.091767	-0.132158	0.0403913	0.025238	0.072506	0.476297	9795736	10309080	9891453	9206151	9475620	9461449	9406210	9473866	8515782
O44437	SmD3	Small nuclear ribonucleoprotein Sm D3	4	4	5	3	4	3	3	3	5	11255333	10124600	10894069	-0.185743	-0.08424	-0.101503	0.0252431	0.119595	0.0875806	12081920	11162000	11255330	10578370	10124610	9631553	10529160	11106480	10894060
Q7K0Q0	Dmel\CG8321	LD43023p	2	1	1	1	1	1	2	2	2	626304	675252	602792	0.105728	-0.0518824	0.157611	0.0252552	0.219404	0.0200553	626630	607868	626304	683895	643624	675252	602792	573506	619506
O61492	Flo2	Flotillin-2	12	12	13	13	13	13	11	11	11	1752436	2616501	1904490	0.484929	0.0723832	0.412546	0.0252613	0.608641	0.00860804	1752436	1619175	2143538	2616503	2327732	2737458	1814969	1904490	2045445
Q9VZ49	CG2145	Poly(U)-specific endoribonuclease homolog	4	3	4	5	6	6	4	9	7	438574	573353	574637	0.367484	0.390051	-0.0225671	0.0252668	0.0121926	0.748135	438574	399355	491100	527776	573353	610340	574636	563682	597581
A8DZ29	eIF4G1	Eukaryotic translation initiation factor 4G1, isoform B	68	68	65	69	68	67	69	69	65	9215401	9005685	8183636	-0.0486584	-0.176535	0.127876	0.0252776	2.24875e-05	0.000745725	9308036	9215406	9185071	8773634	9011896	9005679	8116332	8217175	8183631
Q9VZU7	Usp5	Ubiquitin carboxyl-terminal hydrolase	39	40	40	39	40	36	42	38	39	5.94838e+06	6.58839e+06	7.18423e+06	0.171961	0.269419	-0.0974572	0.025285	0.00553338	0.0155865	5948385	6205250	5556565	6588384	6799066	6546862	7184237	7202668	6940648
Q27580	Ahcy	Adenosylhomocysteinase	17	19	17	19	18	17	19	15	19	14600093	13085630	13753380	-0.180461	-0.0870603	-0.0934003	0.0253394	0.125211	0.031488	14600100	15430080	13880820	13210240	13085630	12429730	13624590	13753390	13924600
Q9VF33	alpha-Man-IIb	Alpha-mannosidase	18	10	17	17	20	16	19	21	20	693005	891427	993609	0.322544	0.479472	-0.156928	0.0253838	0.00619831	0.00916156	693005	652912	803091	891427	922014	864607	1019349	972352	993610
M9PHH0	c12.2	C12.2, isoform B	15	14	22	12	19	12	16	14	18	978248	776286	898005	-0.461586	-0.186449	-0.275137	0.0253898	0.0891277	0.131213	967335	978248	1060038	611433	809325	776286	799720	898005	947874
Q9W552	Vps26	Vacuolar protein sorting-associated protein 26	13	12	11	13	12	11	12	13	12	1.6133e+06	1743439	1.73471e+06	0.1515	0.140872	0.0106277	0.02539	0.0267709	0.801412	1653930	1613303	1534303	1851483	1743440	1737944	1734715	1828756	1729740
Q9W4A0	Rab18	GH11193p	6	6	6	6	6	5	3	5	6	1.28315e+06	1506785	1.14821e+06	0.177665	-0.163788	0.341453	0.0253976	0.0586107	0.0106792	1267248	1283146	1327256	1369471	1513338	1506786	1148213	1241308	1077149
Q9VPM7	anon-21Cb	IP13529p	16	15	16	14	16	15	15	15	15	1755294	1.63846e+06	1.68513e+06	-0.115515	-0.101206	-0.0143096	0.0254239	0.100996	0.795643	1809334	1755293	1731431	1572607	1638461	1678405	1685133	1549173	1706639
Q9VEU9	Dmel\CG14883	FI21838p1	5	5	8	6	8	6	7	8	7	618988	754578	690115	0.397667	0.235272	0.162395	0.0254421	0.326619	0.466565	618988	523842	643888	859094	754578	736338	559396	690115	882113
Q9VNN6	Osi14	LD24139p	4	5	6	6	6	4	3	3	3	2.02573e+06	2880495	1.63429e+06	0.745222	-0.298755	1.04398	0.0255136	0.177268	0.0176885	2074915	2025727	1809882	4384457	2880496	2836946	1287113	1634290	1943046
Q9VWI0	ND-18	NADH dehydrogenase [ubiquinone] iron-sulfur protein 4, mitochondrial	7	7	7	6	7	5	7	7	7	6.7861e+06	5795559	7391195	-0.218798	0.0794716	-0.298269	0.0255488	0.0857164	0.00800973	6766667	6786099	7173303	5627151	5795560	6408203	7080963	7391200	7424665
P54359	2022-09-02	Septin-2	10	13	12	12	12	12	10	10	13	3.41734e+06	3589170	3.30049e+06	0.0734698	-0.0494417	0.122911	0.0255866	0.0841589	8.09397e-05	3326816	3417342	3496431	3589170	3610630	3573673	3320795	3272436	3300491
Q7JX82	kermit	GH21964p	4	3	2	4	3	4	3	3	2	613793	748582	724022	0.27339	0.281169	-0.0077788	0.0257223	0.109387	0.948698	613794	568836	684892	748582	763268	738943	675519	724022	877331
Q0KI33	sp3	Uncharacterized protein, isoform F	2	2	1	2	3	4	4	2	5	100441	158165	168376	0.724609	0.764181	-0.0395711	0.0257464	0.035571	0.79561	100441	75200.4	122439	154101	171207	158165	168376	139518	192868
Q9VCK6	Dmel\CG10184	LD34157p	10	14	12	9	13	13	7	7	10	703602	564744	384987	-0.304938	-0.935144	0.630206	0.0257699	0.000754481	0.00802472	726265	703602	681174	517090	632232	564744	322159	401462	384987
Q8MLV1	LBR	Lamin-B receptor	16	17	16	16	16	16	15	15	16	4.60979e+06	4.16957e+06	4.15375e+06	-0.14061	-0.134947	-0.00566292	0.0257704	0.0184192	0.91169	4673984	4609787	4489169	4169574	4349476	3981275	4043845	4349413	4153744
P35415	Prm	Paramyosin, long form	50	51	55	58	56	56	51	58	58	4336482	7741794	5934223	0.889442	0.512075	0.377367	0.0258754	0.112522	0.100616	4336483	3270637	5570253	7741799	6900564	9400790	5389369	5934222	7164612
Q9V3L1	sfl	Bifunctional heparan sulfate N-deacetylase/N-sulfotransferase	1	1	1	NaN	NaN	NaN	2	1	1	249623	84828.2	264098	-1.17436	0.304422	-1.47878	0.0259015	0.341623	0.00214602	249623	251725	141566	75891.7	84828.2	120195	270896	264098	234166
Q9VVW5	Mkp3	Dual specificity protein phosphatase Mpk3	2	1	2	3	3	2	1	2	2	359444	522818	443630	0.723208	0.404249	0.31896	0.0259266	0.116869	0.0234598	251040	359444	391084	507444	598448	522818	443630	404889	455365
Q9VL70	yip2	HL08109p	17	21	18	19	18	17	20	18	20	11399411	12214004	14031098	0.108296	0.300559	-0.192263	0.0260522	0.00231114	0.00383486	11399410	11761900	10933730	12214000	12366800	12156650	14031100	13460730	14501070
P83094	Stim	Stromal interaction molecule homolog	13	14	15	14	15	12	15	15	14	1426675	1.25997e+06	1487644	-0.167929	0.0697263	-0.237655	0.0260832	0.253669	0.000715806	1485640	1426675	1328101	1238030	1272697	1259966	1439955	1519115	1487645
Q0KHR7	Septin4	Septin	6	3	8	8	7	8	7	8	8	407704	752781	594691	0.688742	0.431265	0.257477	0.0260932	0.091093	0.0479183	407704	382494	579489	752780	655117	767400	571396	594691	652013
Q8MLS3	Dmel\CG30413	Uncharacterized protein	3	3	3	3	3	3	3	3	3	3229948	6.58553e+06	4.44991e+06	0.862188	0.291716	0.570472	0.0261149	0.31615	0.0125579	3229948	2671705	4648920	6585527	5516198	6633439	3650425	4449915	4529876
Q9VRH6	waw	Translation factor waclaw, mitochondrial	8	8	7	9	10	7	8	8	8	628780	748801	721445	0.259026	0.243714	0.0153122	0.0261766	0.0114477	0.832149	585615	628780	651613	748801	689670	796191	768337	718524	721445
Q9VE04	mRpL55	39S ribosomal protein L55, mitochondrial	3	3	3	3	3	3	3	3	3	1.82809e+06	1.50838e+06	1.80371e+06	-0.297628	-0.0185903	-0.279037	0.0262111	0.805967	0.0468113	1832377	1692239	1828094	1508378	1304033	1552000	1623185	1862732	1803714
A1ZA47	Zasp52	PDZ and LIM domain protein Zasp	11	11	11	12	13	13	10	11	12	1.06478e+06	1.63537e+06	1.4244e+06	0.765446	0.518439	0.247007	0.0262412	0.0706157	0.207301	1064778	788732	1211572	1635370	1510857	2022858	1424398	1276463	1644733
Q9VGV8	Dmel\CG4511	GM03430p	5	6	5	6	7	7	6	5	7	1633399	1521095	1.38777e+06	-0.109004	-0.223056	0.114052	0.0262436	0.021687	0.144076	1646556	1633400	1575328	1531476	1521095	1449884	1485165	1292734	1387768
Q9VKZ7	Q9VKZ7_DROME	Nicalin	21	24	23	23	22	21	22	20	22	3.04179e+06	2795279	2.61923e+06	-0.11721	-0.210993	0.0937831	0.0262669	0.00375057	0.0113425	2925027	3041791	3151286	2851054	2795278	2757184	2677436	2578157	2619226
O02373	sgl	UDP-glucose 6-dehydrogenase	14	14	13	14	15	13	12	14	12	1.3882e+06	1.88793e+06	1284011	0.348932	-0.145064	0.493996	0.0263046	0.20254	0.00204782	1388199	1358123	1638047	1724320	1887927	1959888	1284012	1273924	1396365
P41374	eIF2alpha	Eukaryotic translation initiation factor 2 subunit 1	15	17	15	15	15	15	15	15	15	12713405	12451609	11720007	-0.0277665	-0.105527	0.0777601	0.0263459	0.00157444	0.00723282	12663090	12756410	12713410	12451600	12366640	12588610	12036230	11720000	11689940
Q8MRC9	Pgant9	Putative polypeptide N-acetylgalactosaminyltransferase 9	7	8	9	8	7	7	8	8	9	593229	757702	740407	0.287362	0.253471	0.0338917	0.0263611	0.0336024	0.723185	593229	592805	660690	807269	690446	757702	740407	678380	783602
Q9VW14	CG14100	rRNA methyltransferase 3, mitochondrial	12	13	11	10	10	11	11	11	13	824646	740110	827093	-0.21118	-4.00543e-05	-0.21114	0.0263635	0.999207	0.0224917	820814	875513	824646	675192	740110	764427	827093	826004	867366
Q86BI3	Zn72D	Zinc-finger protein at 72D, isoform B	22	26	23	25	24	22	24	23	26	3005317	2745327	2985245	-0.108751	-0.00154114	-0.10721	0.0264114	0.948996	0.00907813	2901663	3005315	3058975	2713413	2856215	2745326	2972317	2996718	2985246
Q7K5K3	Pdhb	Pyruvate dehydrogenase E1 component subunit beta	17	19	16	17	18	16	17	17	16	4.48688e+06	4.895e+06	4.85713e+06	0.127731	0.135291	-0.00756009	0.0264805	0.0377389	0.801183	4311381	4486878	4697258	4895007	4861059	4980503	4857127	5119404	4841567
M9ND00	Dap160	Dynamin associated protein 160, isoform D	23	24	22	25	26	23	21	27	22	1171620	1222395	1.18397e+06	0.0909367	0.0372836	0.0536531	0.0264816	0.540608	0.357139	1171621	1115948	1174453	1222395	1216432	1247645	1114385	1183973	1257650
P18432	Mlc2	Myosin regulatory light chain 2	14	10	14	16	16	16	16	15	15	5.92693e+06	8839458	7.7876e+06	0.775868	0.450939	0.324929	0.0265204	0.172201	0.243	5926938	4172535	6297916	8839462	8079930	10946430	5659284	7787603	9026109
Q9VKZ8	Usp14	Ubiquitin carboxyl-terminal hydrolase	23	23	22	23	21	21	24	23	23	9376219	9902523	9921883	0.0769552	0.0711473	0.00580788	0.0265383	0.0716977	0.846889	9701471	9362043	9376213	9902522	9888106	10206440	9921878	10264950	9694765
Q9VCY3	CSN6	COP9 signalosome complex subunit 6	12	14	12	12	12	12	12	12	12	2.59289e+06	2.69208e+06	2.72541e+06	0.0874564	0.0836722	0.00378418	0.0265572	0.124872	0.927874	2478395	2592893	2596677	2763567	2692081	2690270	2821413	2725407	2582490
Q9VPL3	mRpL10	39S ribosomal protein L10, mitochondrial	7	9	9	7	8	7	7	8	6	1.37286e+06	1.23999e+06	1.43312e+06	-0.158704	0.0740337	-0.232738	0.0266701	0.089312	0.00269343	1406447	1372863	1305292	1255380	1239991	1163966	1415773	1433123	1448905
Q9VQK8	Dmel\CG17219	FI02048p	11	7	9	9	11	9	7	8	7	541757	675221	488849	0.271336	-0.150237	0.421574	0.0266881	0.153197	0.00512957	530458	609699	541757	637058	716122	675221	546182	480154	488849
Q8MLW4	Dmel\CG30392	Uncharacterized protein, isoform A	3	3	4	6	6	6	5	5	6	707998	1.04785e+06	1.01004e+06	0.575947	0.445826	0.130121	0.0267747	0.0418134	0.403926	609365	707998	824294	1047851	927112	1212528	1034148	860385	1010038
O18334	Rab6	Ras-related protein Rab6	10	10	10	11	10	10	10	10	10	4.83954e+06	5.74428e+06	5.4073e+06	0.225114	0.185284	0.0398299	0.026799	0.0315146	0.382061	4839539	4472392	5092948	5744283	5325094	5755039	5579517	5371117	5407297
Q9VM07	Dmel\CG6055	RE43931p	1	1	2	2	2	2	1	1	2	729146	1391460	838054	0.973442	0.141417	0.832025	0.0268864	0.621944	0.00826036	729146	586943	1055595	1341651	1391461	1831904	758440	838054	953733
Q9VBX1	Clbn	Nuclear export mediator factor NEMF homolog	28	27	27	26	27	21	28	28	28	989077	915386	1.03788e+06	-0.106896	0.0537732	-0.160669	0.0270059	0.10784	0.00831039	976594	1015968	989077	898226	955648	915387	1004646	1037884	1052507
Q9VLT3	Mcr	LD23292p	50	51	53	53	54	50	54	53	52	2664703	3.19731e+06	2.66204e+06	0.2627	0.0218932	0.240807	0.0270849	0.75687	0.00763018	2664702	2404961	2788074	3267387	2953367	3197310	2589385	2662037	2712825
O62602	lic	Licorne	20	22	20	21	21	19	21	20	20	4714929	4076178	4.915e+06	-0.157433	0.0898984	-0.247332	0.0271463	0.170538	0.00130237	4714928	4719275	4293617	4153245	4076179	4067770	4914999	5008341	4678887
Q9VJ39	pepCG10602	Leukotriene A(4) hydrolase	24	25	21	24	22	21	26	20	24	5398824	5981930	6.78211e+06	0.16066	0.337504	-0.176844	0.0272274	0.00157394	0.00227141	5398825	5557821	5038120	5981933	6095054	5790872	6806927	6606212	6782116
A8DYB0	Dmel\CG13185	Midasin	51	53	57	52	61	54	56	57	62	773322	828654	683978	0.0840778	-0.204639	0.288717	0.0272784	0.00221765	0.00155823	779759	773322	770476	794688	828654	840310	687304	645775	683977
Q9VC94	Dmel\CG5728	LD41803p	45	47	45	43	46	44	46	45	44	2.56515e+06	2.32442e+06	2233831	-0.111117	-0.170841	0.0597235	0.0273232	0.00631498	0.00418998	2565149	2414299	2590995	2324417	2322043	2359594	2261623	2226461	2233832
Q9V3E9	spag	FI17138p1	15	20	20	18	17	18	19	20	19	1.61733e+06	1.46816e+06	1.42827e+06	-0.132144	-0.185535	0.0533918	0.0273527	0.00924318	0.0904242	1617331	1678212	1542282	1443162	1501008	1468161	1428268	1383738	1440094
Q9W4J4	Dmel\CG11444	GM14292p	4	4	4	4	4	4	4	4	4	4.00729e+06	3.77863e+06	3.85467e+06	-0.0793705	-0.0469742	-0.0323963	0.0273939	0.19684	0.393833	4110375	4007288	4001263	3928581	3764266	3778631	3818404	4061053	3854665
Q9Y119	Tps1	BcDNA.GH08860	26	27	24	23	24	21	19	21	23	1.77355e+06	1.47468e+06	896622	-0.340597	-1.01517	0.674576	0.0273969	0.000808021	0.00126125	1773551	1682128	2063052	1514685	1474682	1357073	896621	840596	989064
Q9VL10	Mulk	AT10584p	8	6	9	10	9	9	8	10	8	590833	670553	677247	0.210875	0.225398	-0.0145238	0.0274256	0.0168695	0.851606	603250	562172	590833	670553	726080	638047	677247	649119	728308
Q8INC3	Mhcl	Myosin heavy chain-like, isoform B	39	35	43	43	47	45	42	41	40	2639965	3.07406e+06	2.72672e+06	0.177912	0.0272554	0.150657	0.0275006	0.584159	0.0138575	2639964	2610753	2864470	3074064	2937956	3164613	2714099	2726719	2823293
P41043	GstS1	Glutathione S-transferase S1	10	11	11	11	12	11	11	11	8	4.99914e+06	6.63569e+06	3554655	0.41697	-0.298704	0.715673	0.0275336	0.193801	0.0158958	4286080	4999139	5432469	6635684	5938759	7029634	3554655	4977146	3535238
Q9VX94	Dmel\CG13001	RE69682p	2	3	3	2	3	1	3	3	3	355134	232960	284603	-0.706366	-0.301654	-0.404712	0.027546	0.0433201	0.152338	357009	355134	336190	232960	260096	161931	318711	250957	284603
Q9VG44	Dmel\CG6225	RE14195p	1	1	1	2	2	2	NaN	2	1	220388	272792	236635	0.33799	-0.316915	0.654905	0.0275645	0.495334	0.203812	220388	231422	212618	272792	253877	316208	105551	183315	289955
Q9VX09	Arp8	Actin-related protein 8	8	7	10	6	8	8	9	7	9	798812	716145	741120	-0.171766	-0.0592251	-0.112541	0.0277416	0.231955	0.128891	798812	765659	800496	656694	728376	716145	795495	741120	734222
Q9VG73	CG5641	Interleukin enhancer-binding factor 2 homolog	15	13	12	10	15	12	13	12	15	5266093	4.80421e+06	5123682	-0.189587	-0.056591	-0.132996	0.0277484	0.0550961	0.0875097	5242014	5328566	5266096	4817063	4804209	4285281	5123683	5166571	4939761
P92204	Nelf-E	Negative elongation factor E	3	4	3	2	3	2	3	2	5	546666	483855	465270	-0.195882	-0.260994	0.0651124	0.0277739	0.0407641	0.567614	551322	543330	546666	483855	508085	443242	407744	465270	501647
Q9VCJ8	SPE	Spaetzle-processing enzyme	NaN	1	1	1	2	2	NaN	1	1	282934	455116	306818	0.789555	-0.405207	1.19476	0.0278008	0.583752	0.138794	229069	214886	350982	455116	406568	482217	83373.5	236736	376901
A2VEI2	MICU1	Calcium uptake protein 1 homolog, mitochondrial	2	1	3	1	3	2	2	2	1	707820	641800	734681	-0.184632	0.00181516	-0.186447	0.0278179	0.991788	0.334336	705933	707820	749208	666230	641800	596383	734681	588154	869638
Q9V3K3	rept	RuvB-like helicase 2	24	24	23	22	21	22	26	22	26	9516233	8629111	9638585	-0.158016	0.0131753	-0.171191	0.0278455	0.760743	0.00404154	9516233	10012340	9126014	8259751	8783069	8629114	9765840	9638585	9494179
Q9VWQ6	Dmel\CG18259	FI13061p	15	14	13	15	16	15	14	15	14	2.75912e+06	2625929	2.47346e+06	-0.054362	-0.135209	0.0808474	0.0278814	0.00324419	0.0182629	2759124	2697190	2768522	2614843	2679837	2625928	2473458	2457968	2558254
A1ZAX1	eIF3c	Eukaryotic translation initiation factor 3 subunit C	44	44	43	45	44	44	45	42	45	11552594	11185828	11831545	-0.0586039	0.0246086	-0.0832125	0.0279148	0.270135	0.000795508	11941620	11498780	11552600	11238750	11170780	11185830	11831550	12000970	11758730
Q9W0E2	Dmel\CG12091	Protein phosphatase	1	2	3	3	2	2	3	3	1	265725	327114	219893	0.375674	-0.108586	0.48426	0.0279584	0.539829	0.0314116	278160	226042	265725	309405	327114	360543	212444	219893	285363
P15330	dl	Embryonic polarity protein dorsal	1	2	3	2	3	2	3	2	3	377248	547254	537840	0.449817	0.534592	-0.0847747	0.0280536	4.18851e-05	0.564706	377248	381045	370215	428482	578310	547254	537840	563702	533505
Q9W114	Dmel\CG12848	IP05433p	3	3	3	3	3	3	3	3	3	1.85263e+06	1573604	1.69263e+06	-0.258471	-0.0770028	-0.181468	0.0282099	0.261341	0.0620563	1882319	1852626	1695789	1580237	1389354	1573605	1798423	1655227	1692633
Q9VL02	nmd	GH08677p	10	8	9	9	10	9	9	10	10	1.47866e+06	1.32733e+06	1.40256e+06	-0.115747	-0.0293159	-0.0864309	0.0283433	0.599289	0.147967	1493936	1404903	1478658	1385729	1326351	1327332	1372984	1402555	1516302
Q9VKM6	YL-1	Vacuolar protein sorting-associated protein 72 homolog	3	5	4	4	5	4	5	4	4	546358	604520	508703	0.167115	-0.0842584	0.251373	0.028348	0.368016	0.0426874	563314	522006	546358	604520	586324	641615	564378	469652	508703
Q9W4I3	mRpL30	39S ribosomal protein L30, mitochondrial	8	7	9	9	9	8	9	9	9	3.53005e+06	3.07792e+06	3.58956e+06	-0.15897	0.0358098	-0.19478	0.028352	0.439919	0.00933808	3595373	3530050	3327713	3022137	3262388	3077915	3457273	3589560	3666362
Q9VL25	cg4901	RE48269p	7	6	6	6	7	5	6	6	4	484875	392895	399548	-0.457753	-0.382561	-0.0751921	0.0283582	0.0381585	0.694118	484876	481144	521476	397340	392896	300820	425329	399548	323116
Q9VS62	smid	Smallminded, isoform A	32	35	31	29	29	28	31	34	32	3837281	3.41289e+06	3.4993e+06	-0.165497	-0.138556	-0.0269419	0.0284956	0.00920954	0.612238	4002681	3824896	3837280	3316526	3679001	3412885	3631037	3499303	3466202
M9MRX4	Ank2	Ankyrin 2, isoform U	40	30	53	54	61	57	44	50	59	1.08415e+06	1.56397e+06	1.12976e+06	0.483218	0.0339839	0.449234	0.0284972	0.864757	0.031903	1084149	931391	1287953	1563969	1424410	1594583	951650	1129764	1298215
Q9W2M2	Treh	Trehalase	4	3	5	8	8	8	10	9	10	1.23128e+06	1.75725e+06	2.15713e+06	0.580046	0.793933	-0.213887	0.0285815	0.00162783	0.284205	1231283	1111550	1327372	1544434	1757248	2236199	2157133	1920015	2286075
P52029	Pgi	Glucose-6-phosphate isomerase	28	27	27	27	27	22	28	28	28	8486658	7769470	8584995	-0.127417	0.00242615	-0.129843	0.0285869	0.978485	0.193298	8816050	8222804	8486661	7769473	8027205	7568440	7716793	9333507	8584997
Q0KHY8	CG2176	Uncharacterized protein, isoform B	3	4	5	4	4	3	4	3	3	568256	778599	490694	0.45551	-0.250423	0.705933	0.0285942	0.360902	0.0406989	568256	489311	626279	778600	683791	843383	353662	490694	596131
Q9VB46	Hmu	Adipocyte plasma membrane-associated protein	11	12	12	12	12	12	13	12	13	5.67794e+06	5057028	6.47349e+06	-0.190591	0.165349	-0.35594	0.0286065	0.00902843	0.00541114	5677945	5767927	5622079	5286682	5057025	4633494	6098762	6473489	6577374
Q8MS37	tyn	RE15579p	11	15	10	13	11	14	12	9	14	2.94367e+06	4307057	3454543	0.479429	0.197313	0.282116	0.0287927	0.342462	0.198698	2943668	2754542	3488462	4762239	3737216	4307057	2925271	3454545	4218975
Q9VK25	Pect	CTP:phosphoethanolamine cytidylyltransferase	7	6	6	6	7	5	6	5	6	942235	817677	801683	-0.254788	-0.280541	0.025753	0.0288168	0.00623146	0.702137	1036632	942234	932425	754783	817678	868754	817037	801683	775888
Q9VSR5	mRpL12	GM03767p	8	10	9	9	10	9	9	11	10	13640419	12766092	13552104	-0.114308	-0.0239722	-0.0903358	0.0288449	0.491889	0.00411289	14352700	13640430	13342480	12915470	12491060	12766100	13552100	13446890	13637060
A0A0B4K6Y7	pyd	Polychaetoid, isoform O	31	28	28	26	32	29	29	29	30	2102932	2.33876e+06	2.29446e+06	0.135132	0.173086	-0.0379537	0.0288542	0.135209	0.701227	2084376	2225587	2102933	2338760	2429228	2274198	2718911	2241210	2294459
Q9VD22	Dmel\CG18596	LP02352p	8	7	7	6	10	8	13	12	13	396285	492780	619192	0.30654	0.63335	-0.32681	0.0288864	0.000750988	0.009474	379209	396285	440434	544883	492780	466278	619192	615482	648185
Q9I7J1	PR72	MIP22305p	NaN	NaN	NaN	NaN	1	1	1	1	2	86288.9	175367	281905	0.818916	1.1858	-0.36688	0.0289901	0.176687	0.654111	96728.4	83740.8	86288.9	132424	133202	217531	75558.2	386315	281905
Q9NHD5	san	Probable N-acetyltransferase san	10	12	12	11	10	11	11	11	12	3.26756e+06	2.99016e+06	3.23019e+06	-0.122026	-0.00124995	-0.120776	0.0290698	0.986021	0.103761	3267555	3355790	3086779	2936295	2990164	2991081	3019521	3461210	3230191
Q24491	Rsf1	RNA-binding protein Rsf1	6	7	6	7	6	6	7	6	7	2.18849e+06	2.3821e+06	1.90539e+06	0.124132	-0.189582	0.313714	0.0290743	0.00504186	5.71711e-05	2188484	2089773	2263669	2418931	2382102	2325807	1926731	1905387	1901260
Q9VGA0	GstD9	Glutathione S transferase D9, isoform A	NaN	NaN	NaN	4	4	5	5	5	5	102178	387919	746501	1.94719	2.72597	-0.778774	0.0290956	0.00905009	0.0128443	102178	54657.7	212247	387919	352296	497383	605131	746501	759912
Q9VE94	Polr1E	LD14127p	7	8	8	9	8	8	7	9	7	721249	629972	598264	-0.149831	-0.309153	0.159322	0.0291101	0.00819062	0.0984637	721249	703145	730772	686170	629972	627838	533002	598264	611078
Q9Y117	Pgant3	Polypeptide N-acetylgalactosaminyltransferase 3	6	5	8	6	6	6	6	7	7	433420	493366	524773	0.240613	0.16283	0.0777836	0.0292908	0.471416	0.730673	433420	412729	452010	493366	485917	556270	368856	524773	586063
Q9VWI2	Naa15-16	N(Alpha)-acetyltransferase 15/16, isoform A	34	39	37	36	36	38	37	36	41	10776771	9867932	10347013	-0.120529	-0.0345885	-0.0859407	0.0293253	0.403983	0.0291358	10905940	10776770	10155010	9867929	9883374	9524716	10347020	10600420	10126450
Q9VGH2	6959	Uncharacterized protein, isoform A	4	3	3	5	5	3	4	4	6	356029	479787	306226	0.437185	-0.0710818	0.508266	0.02935	0.752928	0.0561736	356029	305843	400508	515399	437745	479787	287175	306226	427774
Q9V7N5	Vha44	V-type proton ATPase subunit C	20	24	21	20	22	19	22	22	21	8.37648e+06	7.54359e+06	8.17402e+06	-0.13648	-0.0581449	-0.0783348	0.0293727	0.149726	0.187814	8376484	8285869	8537821	7347571	7543595	8049543	8174019	7744327	8295021
A1Z877	Ndg	Nidogen	28	27	30	30	29	27	29	28	29	3.85716e+06	6221910	4470812	0.599507	0.153154	0.446353	0.0294544	0.461456	0.0217582	3857157	3339233	4918159	6221909	5438225	6512452	3943322	4470814	4940597
Q9VUG2	Dmel\CG4914	LP11612p	2	3	4	4	3	4	3	3	3	351388	489644	311885	0.394846	-0.28398	0.678826	0.0294805	0.0666611	0.00157635	338252	351388	421463	489644	444759	522834	279806	311885	318036
O61491	Flo1	Flotillin-1	20	17	18	20	17	17	17	17	20	1.87286e+06	2.60739e+06	1.97419e+06	0.433645	0.0257918	0.407853	0.0296101	0.863291	0.00992605	1872859	1609136	2149211	2607393	2345576	2609403	1718246	1974186	2014633
A0A0B4LGM5	Hcs	Holocarboxylase synthetase, isoform C	3	1	4	3	4	5	4	4	5	196262	252515	273302	0.331263	0.385224	-0.0539608	0.0296114	0.023341	0.653754	196262	215497	183218	226518	252515	269785	274528	273302	230097
O46067	GRP170	EG:25E8.1 protein	37	39	44	43	42	40	42	42	44	17421402	15842762	15918253	-0.109979	-0.12973	0.0197506	0.0296271	8.94542e-05	0.581977	17421400	17477810	17228570	16835390	15647490	15842760	15918260	15770600	15955780
P48596	Pu	GTP cyclohydrolase 1	4	3	4	4	4	4	4	4	3	645973	926399	680305	0.377871	-0.0048612	0.382732	0.0296933	0.962727	0.0114527	634946	645973	766912	926399	797613	934025	713756	641288	680305
Q8INL3	Dmel\CG31373	Peptide deformylase	4	5	4	6	6	4	5	5	4	1.06503e+06	765506	722940	-0.39076	-0.563623	0.172863	0.0297018	0.00161358	0.14944	1065029	1147953	968704	746830	919209	765506	730436	694687	722940
Q9VJ74	Dmel\CG10333	RNA helicase	23	25	24	22	21	21	22	23	22	1906980	1.71057e+06	1.66159e+06	-0.147161	-0.181927	0.0347659	0.0298654	0.00299481	0.474743	1906979	1923280	1836485	1710569	1623908	1785559	1661592	1627967	1705728
Q960T2	Sap47	Synapse-associated protein of 47 kDa	10	11	11	9	10	8	10	9	11	2.23491e+06	2893766	2.49943e+06	0.427418	0.230109	0.197309	0.0299523	0.179825	0.133146	2234910	1852026	2415330	2893768	2690722	3122831	2499431	2296183	2810898
P56079	Cds	Phosphatidate cytidylyltransferase, photoreceptor-specific	4	3	5	5	5	4	4	4	4	708359	987976	716032	0.49741	0.155516	0.341894	0.0299824	0.318279	0.115736	708358	618323	740489	987977	823880	1120941	700721	716032	893213
Q9VFN7	Npc2b	GEO07678p1	2	2	2	2	2	2	1	2	1	223078	406970	394284	0.813857	0.62704	0.186817	0.0299903	0.0851194	0.465409	209185	223078	328797	528665	387398	406970	394284	303458	472368
Q9V3I1	dUTPase	Deoxyuridine 5'-triphosphate nucleotidohydrolase	13	13	13	13	13	12	13	12	13	18397206	13423491	15389833	-0.390015	-0.21971	-0.170305	0.0301263	0.134641	0.0341926	18397220	20339870	15599400	13423500	14513880	13314990	16189390	15389840	14836300
Q9VF51	AOX3	Aldehyde oxidase 3, isoform A	30	34	32	35	36	32	25	27	26	6738567	7182972	3.52008e+06	0.0962035	-0.923291	1.01949	0.030201	5.03432e-05	2.7e-05	6738563	6967208	6583029	7107656	7182974	7394376	3520086	3407565	3777806
A1Z729;Q7JUS1;Q7JYX2	CG30491;CG30495;Dmel\CG2064;Dmel\CG2065	Uncharacterized protein	2	2	2	2	2	2	2	2	2	901852	1.04712e+06	495782	0.340754	-0.736575	1.07733	0.0302269	0.00326298	0.000226997	901852	912121	748285	1148694	1039406	1047121	477184	495782	562450
M9PB01	Wdr62	WD repeat domain 62, isoform G	11	11	14	13	16	14	14	12	15	637768	719166	650018	0.132488	0.0205898	0.111898	0.0302369	0.524187	0.0610571	637767	657613	631482	719166	669597	724434	670922	633856	650018
Q7K3T3	Dmel\CG1441	Fatty acyl-CoA reductase	15	11	17	16	17	17	14	15	16	736758	1.43457e+06	831635	1.26866	0.220598	1.04806	0.0302437	0.544579	0.0088749	736758	445273	960697	1406423	1434568	2184830	715940	831635	837431
Q9VXI6	UQCR-14	Cytochrome b-c1 complex subunit 7	7	8	8	8	7	8	8	7	8	2.73981e+06	2.36678e+06	3263909	-0.293311	0.224195	-0.517506	0.0302466	0.0313401	0.00867637	2660035	2811326	2739811	2366779	1981597	2373884	2931996	3263911	3412601
Q9VU95	CG8745	Alanine--glyoxylate aminotransferase 2-like	3	4	4	6	5	6	6	5	5	243228	452533	339641	0.845313	0.508974	0.336339	0.0302516	0.0196022	0.253607	283253	243228	222679	588641	334010	452533	399201	326065	339641
Q9VRU8	Dmel\CG13297	FI01641p	2	2	2	1	1	1	1	2	2	275344	540384	412973	0.858977	0.138979	0.719998	0.0302782	0.764499	0.150263	275344	234782	388403	440327	540384	629618	191320	412973	424279
A0A0B4LEZ1	Sec31	Secretory 31, isoform D	20	23	20	21	20	21	23	21	24	4932528	4713270	4.86466e+06	-0.0797462	0.013944	-0.0936902	0.0303007	0.729967	0.0834568	4932530	4851999	5006097	4747987	4535653	4713270	4849998	4864659	5227432
Q9VUR4	Dmel\CG7656	FI11905p	5	5	5	5	5	5	5	4	5	2.06684e+06	1797886	1.81322e+06	-0.172051	-0.164023	-0.00802803	0.0303099	0.0283097	0.835464	2071380	2066841	1889593	1834742	1714826	1797886	1824537	1738620	1813218
Q9VMY3	Dmel\CG12581	FI19613p1	8	10	11	8	10	8	9	10	10	1.49547e+06	1.65244e+06	1.46124e+06	0.136733	-0.124694	0.261428	0.0305866	0.225322	0.0391941	1495469	1474724	1579405	1731186	1652442	1618060	1461244	1241876	1481055
Q9W4L1	mRpL33	39S ribosomal protein L33, mitochondrial	2	1	1	1	1	2	2	2	2	1.86948e+06	1471830	1.71437e+06	-0.329954	-0.0686728	-0.261281	0.0306784	0.529143	0.113768	1869485	1958461	1775270	1335430	1471830	1665115	1633270	2012431	1714371
Q9VV61	CG10162	Tr-type G domain-containing protein	15	13	16	14	15	13	12	15	18	928096	807312	897183	-0.158791	-0.0563755	-0.102415	0.030764	0.000645516	0.102798	927972	935420	928095	804735	891328	807312	897182	889372	897961
Q8IQW5	HspB8	RE23625p	9	9	10	10	10	11	10	10	10	7.99344e+06	10733237	8650563	0.385682	0.078263	0.307419	0.0307846	0.388083	0.0455512	7993443	7339018	8618067	10733230	9149463	11480520	7898373	8707190	8650566
Q7K2Q8	Trs31	Trafficking protein particle complex subunit 5	8	8	6	8	8	9	9	8	9	867976	1.00368e+06	1225231	0.221657	0.513887	-0.29223	0.0308174	5.25871e-05	0.0149761	879477	867976	854784	1099697	1003681	937339	1281964	1209431	1225231
Q9VZV5	CG32486	Cysteine and histidine-rich protein 1 homolog	14	16	13	12	13	12	14	14	16	2.57911e+06	2.25531e+06	2.20204e+06	-0.216908	-0.250985	0.0340773	0.0309178	0.00116224	0.639873	2669251	2579105	2550143	2255308	2401968	2064250	2202041	2117893	2233732
Q9W0H6	Acat2	Uncharacterized protein	15	15	16	17	16	14	12	18	13	4.27267e+06	4581860	4.74335e+06	0.126212	0.139091	-0.0128797	0.0310155	0.00253716	0.782568	4300463	4272643	4272671	4927257	4521105	4581862	4589925	4815401	4743351
Q9V447	Kr-h2	Krueppel homolog 2	10	10	11	13	13	13	13	13	13	6928192	8.30568e+06	6880836	0.273698	0.0342941	0.239404	0.0311911	0.585946	0.0383199	6928189	6434350	7168440	8970280	7577781	8305677	6788019	7347426	6880840
Q7K5M2	Dmel\CG10139	GH05836p	5	5	5	6	6	6	6	6	6	1.71477e+06	1.5622e+06	1.58768e+06	-0.135664	-0.137929	0.00226529	0.0312752	0.0856091	0.975954	1711266	1766381	1714770	1510392	1562204	1656775	1679379	1459261	1587681
Q9W2E7	Rae1	Protein Rae1	10	13	10	10	10	9	11	9	11	2.13515e+06	2508073	2685032	0.188764	0.300404	-0.11164	0.0312837	0.0035956	0.0260421	2135150	2321963	2075511	2375909	2508074	2556874	2655358	2685033	2695429
Q9VKW5	Dmel\CG5355	Prolyl endopeptidase	37	37	37	37	37	35	39	38	39	16560954	17239250	17801492	0.0659281	0.0909335	-0.0250053	0.0313522	0.056366	0.445119	16560960	16922150	16175790	17239260	17226250	17507990	17801490	16967510	18132300
Q9VSH7	Cpr66Cb	Cuticular protein 66Cb	1	1	3	3	3	2	1	2	1	651610	1.1065e+06	697912	0.804125	-0.227434	1.03156	0.0314118	0.739493	0.16159	651610	446785	766268	1106498	936271	1146335	229310	868658	697912
Q24087	mei-9	DNA repair endonuclease XPF	11	13	11	9	13	11	10	9	7	995098	820690	628937	-0.214142	-0.731576	0.517434	0.0314834	0.00142592	0.0102342	1001953	995099	976494	820689	934846	812970	643632	525363	628937
Q8T390	EndoA	Endophilin-A	8	6	9	10	10	8	8	8	8	1.35862e+06	1.76999e+06	1628662	0.347881	0.243179	0.104703	0.0315638	0.0927913	0.0698919	1358618	1245572	1595703	1769986	1724548	1823650	1628662	1590541	1728442
Q9W0S7	Tudor-SN	Staphylococcal nuclease domain-containing protein 1	55	57	54	57	54	54	55	59	54	24234642	23744544	23085126	-0.029129	-0.0702737	0.0411447	0.0315732	0.00862276	0.0254156	24234640	23997050	24508710	23719540	23744550	23819820	22775370	23423590	23085130
Q9VSU7	Use1	Vesicle transport protein USE1	6	5	5	4	6	5	4	4	5	532206	616687	509201	0.209405	-0.0811253	0.29053	0.0316247	0.299883	0.00421649	532206	557478	487836	616687	623884	581466	509201	470696	510139
Q9VA99	Dmel\CG31028	Sod_Cu domain-containing protein	NaN	NaN	1	1	2	1	1	1	1	247662	395539	392876	1.7553	1.64325	0.11205	0.0316276	0.0405108	0.577048	71108.2	106802	247662	395539	377535	484624	320016	392876	455966
Q9VFC7	Mf	Mf5 protein	14	10	15	17	16	17	17	16	18	2.58245e+06	4094194	3.92569e+06	0.991774	0.811153	0.180621	0.0316488	0.0484919	0.506233	2582452	1690611	2936753	4094197	4071741	6048607	3925694	3480004	5069804
Q8MSW4	Mettl5	LD25448p2	5	4	5	5	5	5	5	5	5	402457	458872	433959	0.22548	0.104189	0.121291	0.0316847	0.150869	0.246874	402458	408002	396491	458872	515588	439796	462485	402867	433958
Q95ST2	wls	Protein wntless	6	6	6	6	7	6	6	6	7	1.8927e+06	1.51554e+06	1.7419e+06	-0.254085	-0.0707506	-0.183334	0.0317587	0.330287	0.0311074	1975724	1892698	1718537	1494450	1672851	1515536	1741901	1741770	1828345
Q9VXW2	Prp5	RNA helicase	29	31	32	26	31	27	29	31	27	973564	949861	918378	-0.0298894	-0.0822805	0.0523911	0.0317736	0.0340993	0.0978708	957095	977066	973564	949861	948140	949988	887816	918378	941005
P35381	blw	ATP synthase subunit alpha, mitochondrial	34	35	35	36	33	31	32	36	34	118669496	124035016	116673632	0.0526307	-0.03221	0.0848408	0.0318919	0.370024	0.053438	117770100	118669500	121190600	124970000	121905600	124034900	116673600	120707400	112472900
Q9VJ75	Dmel\CG10413	GH08340p	8	11	10	9	12	10	11	12	13	845208	943922	924785	0.124229	0.112309	0.0119209	0.0320344	0.0286921	0.812622	843146	869007	845207	884830	943922	960027	924785	953873	886712
Q9VEL2	Brf	B-related factor 1	4	3	4	3	4	5	4	3	4	1.05418e+06	1.21401e+06	1.18907e+06	0.201453	0.20098	0.000473022	0.0320714	0.0130719	0.992483	1054182	1075521	973012	1214009	1118508	1235156	1211067	1163534	1189072
Q9VYW5	Dmel\CG2247	LD23158p	9	11	11	9	12	8	9	10	7	1.03576e+06	824269	831144	-0.349611	-0.333051	-0.0165596	0.0322052	0.0100788	0.89231	1035762	1123842	1018602	824269	939187	740319	904891	831144	788719
Q9U6R9	gammaSnap1	GH13039p	14	13	12	15	17	12	15	16	12	739756	851559	818636	0.173798	0.103602	0.0701962	0.0322548	0.0620474	0.226504	731440	739755	786568	891792	804415	851559	782190	818636	824446
Q8IQS5	Dmel\CG32195	Uncharacterized protein, isoform A	NaN	NaN	3	1	3	2	5	4	6	119311	168384	288148	0.841819	1.54099	-0.699169	0.0322805	0.00268905	0.088883	106490	91425.1	119311	260245	168384	152619	288148	248021	400499
Q9W3K9	Ldsdh1	FI02989p	9	7	10	10	10	10	7	8	10	1047657	1.65166e+06	996016	0.60694	-0.0778764	0.684816	0.0323706	0.76982	0.0248984	1047657	830204	1253215	1651658	1407643	1656298	778208	996016	1196020
A0A0B4KER0	row	Relative of woc, isoform C	34	30	36	30	33	31	33	30	31	2.29279e+06	2.22523e+06	2.06131e+06	-0.0670102	-0.174217	0.107207	0.0324775	0.000672862	0.00630337	2292788	2281326	2350095	2225228	2154568	2230415	2010107	2061307	2065099
Q9VS84	ltl	FI03225p	9	9	9	9	12	10	11	11	10	449711	538676	533733	0.235911	0.176578	0.0593332	0.0325251	0.0738965	0.537372	449710	438895	480362	577764	538676	497546	533733	472984	542199
Q9Y095	XRCC1	FI04011p	7	7	6	4	7	6	6	5	4	826010	876647	734559	0.104559	-0.139142	0.243701	0.0325301	0.0121079	0.0013511	787525	829124	826010	876647	851586	897929	734559	760141	723254
O61231	RpL10	60S ribosomal protein L10	11	13	12	11	11	10	10	9	11	40459712	35158724	37770616	-0.190168	-0.0820071	-0.108161	0.0325742	0.0673059	0.150008	39481370	40459730	41533600	38077660	35158720	33371230	37411950	39590460	37770620
Q24583	Vha14-1	V-type proton ATPase subunit F 1	5	5	5	3	3	5	4	3	4	1.40068e+06	794475	935086	-0.829294	-0.688665	-0.140629	0.0325847	0.0470802	0.582926	1094316	1714443	1400680	794475	620750	949908	691715	935086	970286
Q8IPW1	aru	Arouser, isoform A	17	19	19	20	19	20	20	18	20	1.28445e+06	1.57137e+06	1.33136e+06	0.265773	0.0708866	0.194886	0.0326455	0.461429	0.0875068	1284448	1197510	1379695	1640266	1430874	1571374	1331362	1259595	1466456
Q9VGQ1	alpha-KGDHC	Dihydrolipoyllysine-residue succinyltransferase component of 2-oxoglutarate dehydrogenase complex, mitochondrial	13	12	12	12	13	13	13	13	14	7.43361e+06	6938626	7229625	-0.100026	-0.0385933	-0.0614325	0.0327693	0.112696	0.163978	7433603	7457858	7385261	7184702	6670595	6938629	7229629	7392607	7069888
Q9VKW3	RfC3	Replication factor C subunit 3	16	16	14	15	14	14	15	15	15	3.30937e+06	2710405	3.13589e+06	-0.233462	-0.0918312	-0.141631	0.0328181	0.35116	0.0914131	3309374	3485470	2981015	2710405	2884337	2706785	3135884	3207068	2824693
Q9VMA7	Tango1	Transport and Golgi organization protein 1	39	38	37	40	38	39	37	43	39	1.79555e+06	1.90071e+06	2.20901e+06	0.134939	0.353161	-0.218223	0.0328284	0.00219727	0.00377713	1798110	1657343	1795554	1897365	1900710	1964363	2209007	2164386	2332553
Q9VUB9	670	LD24362p	2	1	3	3	3	3	2	2	2	230468	331247	341270	0.491508	0.507121	-0.0156136	0.0328295	0.0199887	0.889425	202382	230468	272366	363786	331247	292963	347138	307830	341270
Q9VK19	Ski6	FI07225p	8	5	6	7	8	6	6	7	7	1.39933e+06	1.47591e+06	1.38132e+06	0.0878646	-0.0101611	0.0980256	0.0329252	0.607328	0.0162496	1399329	1426777	1374477	1533736	1455304	1475906	1380772	1408706	1381321
Q9W3L1	Upf2	RE04053p	16	18	17	19	20	18	20	20	20	1.04284e+06	1.16937e+06	1.23811e+06	0.166941	0.228045	-0.0611045	0.0330335	0.00727819	0.116598	1001982	1112080	1042836	1225821	1147082	1169372	1243691	1212511	1238110
M9PFN0	hzg	Phosphatase Herzog	4	5	3	5	4	4	4	4	4	805278	947739	821413	0.206999	0.0421969	0.164802	0.0330776	0.756925	0.28967	763496	824288	805279	965010	852217	947739	821412	708017	951338
P35875	Parp	Poly [ADP-ribose] polymerase	9	15	12	10	16	10	12	14	14	509391	396400	502842	-0.340354	-0.0560023	-0.284352	0.0332526	0.22314	0.0623033	526649	506550	509391	396400	465571	362832	471647	502842	510002
A0A126GV06	Dmel\CG6972	Uncharacterized protein, isoform B	4	5	5	5	4	5	4	4	5	453522	717672	455155	0.601863	-0.150622	0.752485	0.0332585	0.378748	0.0151919	453522	449732	568943	717672	627218	901185	382404	455155	487432
Q9VJ25	EMC5	Membrane magnesium transporter	2	1	1	1	2	2	2	3	2	798658	608804	682998	-0.366241	-0.152578	-0.213664	0.0333724	0.324747	0.152032	798658	895976	717642	679977	579221	608804	662502	826355	682999
A1ZA22	eIF2Bgamma	Eukaryotic translation initiation factor 2B subunit gamma	11	11	11	12	11	11	10	10	11	1.3893e+06	1.49753e+06	1.46768e+06	0.0979722	0.0852407	0.0127316	0.0334177	0.0313663	0.701492	1354203	1389299	1415221	1518962	1435025	1497529	1504968	1467683	1439211
Q7KVR8	AP-1gamma	AP-1 complex subunit gamma	21	24	24	22	22	21	25	22	23	2.53223e+06	2.62931e+06	2.53087e+06	0.0607491	0.00955009	0.051199	0.0335114	0.839475	0.29663	2532229	2577295	2481841	2677373	2610677	2629305	2530874	2684092	2432191
O02002	Dcp-1	Caspase-1	7	8	8	8	8	8	8	8	8	1.35728e+06	1.06828e+06	1.31494e+06	-0.289094	-0.0535768	-0.235518	0.033557	0.535819	0.0352766	1422616	1357277	1217305	1021330	1180938	1068279	1324404	1207379	1314943
Q9V9K7	Ars2	Serrate RNA effector molecule homolog	41	42	40	38	40	40	37	39	41	5043794	4.82256e+06	4760983	-0.0901502	-0.111097	0.0209465	0.0338326	0.138835	0.730501	5043791	5256171	4962159	4685591	4826606	4822556	4760986	4387322	4998855
Q9W133	Adck1	AarF domain-containing kinase 1	4	5	4	3	3	2	2	2	3	881022	689466	514022	-0.386185	-0.752886	0.366701	0.0338367	0.00157971	0.0397198	888859	765945	881021	693707	689466	561781	455542	535282	514022
Q9VGP4	Ranbp9	LP08082p	33	36	32	34	36	34	33	33	35	6097970	5.17143e+06	5427600	-0.212088	-0.189123	-0.0229657	0.0338783	0.0729235	0.766512	6097972	6534272	5771032	5103442	5605669	5171430	5733554	5427602	4986657
Q8INK9	SelR	Methionine-R-sulfoxide reductase B1	1	2	3	3	2	2	1	2	1	123255	168262	194079	0.449701	0.617332	-0.167631	0.0339931	0.0495271	0.401357	140247	123255	101251	169846	168262	156019	194079	146963	221523
P21914	SdhB	Succinate dehydrogenase [ubiquinone] iron-sulfur subunit, mitochondrial	12	12	11	11	11	12	12	11	12	4.93356e+06	5.14993e+06	5129459	0.0684331	0.0685927	-0.000159582	0.0340515	0.217036	0.997278	4792664	4933560	5014642	5215282	5089784	5149931	5129458	4905463	5434646
A0A0B4KGD0	apt	Regulatory protein zeste	7	8	7	8	8	8	8	8	8	1.60193e+06	1.32881e+06	1.47416e+06	-0.223113	-0.105361	-0.117751	0.0340721	0.299855	0.150632	1601928	1694514	1452864	1328812	1406579	1326767	1575830	1474155	1363671
Q9W141	ATPsynF	Putative ATP synthase subunit f, mitochondrial	5	5	5	6	5	5	5	6	5	12795893	13370579	12884561	0.054128	0.00593758	0.0481904	0.0341302	0.773134	0.0150322	13169520	12795890	12690720	13468560	13290400	13370570	12884570	13119490	12808610
Q9VG81	Sccpdh2	RH49330p	12	12	12	12	12	11	12	9	11	2.94071e+06	2.68132e+06	1.91573e+06	-0.13102	-0.641821	0.510801	0.0342469	0.000475275	0.00147296	2903778	3070348	2940708	2624325	2837359	2681315	2030750	1774151	1915728
Q8IQB4	Zasp66	Z band alternatively spliced PDZ-motif protein 66, isoform E	2	2	2	3	3	3	1	1	3	322373	494959	386464	0.933992	0.377148	0.556844	0.0342731	0.226831	0.160214	322373	238507	343667	494959	465292	800170	386464	301314	497128
Q9W3Q1	Pdp	GM14286p	6	5	7	7	7	4	7	6	7	502211	578053	536473	0.231249	0.112949	0.118301	0.0342932	0.0165782	0.194446	496928	502211	513814	651357	550857	578053	536473	535716	564296
Q8T4G5	Afg3l2	SD01613p	24	25	25	26	25	24	26	24	28	2643263	2514654	3.05509e+06	-0.0758355	0.202777	-0.278613	0.034306	0.000857549	0.000105801	2623250	2740594	2643264	2500684	2514654	2581080	3039467	3055087	3119822
Q9V3D2	Coprox	Oxygen-dependent coproporphyrinogen-III oxidase	11	16	15	11	13	11	14	10	16	3.57036e+06	3.12373e+06	3351583	-0.202458	-0.0346788	-0.167779	0.0343126	0.678163	0.16523	3570363	3583324	3480763	3295268	3123727	2839693	3221218	3837823	3351582
A8JTM7	mgl	Megalin, isoform A	60	63	68	66	66	66	60	61	68	1.9147e+06	2.27654e+06	1.95159e+06	0.239211	0.00629934	0.232911	0.0343845	0.931947	0.023054	1914697	1802155	2062455	2409923	2133180	2276538	1832534	1951594	2016157
Q7JYH3	ND-B14.7	Complex I-B14.7	5	5	5	5	5	5	5	5	5	3.88515e+06	3.27194e+06	3.95894e+06	-0.271973	0.0475769	-0.31955	0.0343942	0.62002	0.00248059	3885147	3504808	4255207	3272271	3074129	3271938	4195513	3958941	3851185
Q9VHE4	Dmel\CG8132	LD31229p	8	8	7	8	9	9	9	7	9	1.09512e+06	877182	1.09445e+06	-0.369867	-0.009058	-0.360809	0.0344289	0.803157	0.0345905	1048686	1095121	1125975	724457	877182	942996	1094455	1095429	1058458
A0A4P7VA97	NEST:bs36c04	Uncharacterized protein, isoform E	2	1	3	1	2	1	1	1	2	350688	454070	330943	0.425954	-0.200941	0.626895	0.0344452	0.313392	0.0320929	350688	340767	402273	571391	454070	449280	330943	372336	256888
P11147	Hsc70-4	Heat shock 70 kDa protein cognate 4	39	42	41	41	40	40	42	44	43	89002192	83655976	89820128	-0.0731195	-0.00243251	-0.070687	0.0345137	0.965886	0.275659	89350910	89002170	87120830	83655940	86378910	82353800	89820170	93118020	82417090
Q9W4X7	eIF3g1	Eukaryotic translation initiation factor 3 subunit G-1	12	13	12	14	11	12	13	12	12	9724539	9280742	9174031	-0.08041	-0.0874055	0.00699552	0.0345191	0.0572531	0.872344	9658037	9800568	9724534	9427699	9280745	8900265	9509781	9174027	8797177
Q9VCF0	CG5902	Uncharacterized protein CG5902	4	5	5	5	5	4	5	5	5	2.50352e+06	2.66411e+06	2.37668e+06	0.082552	-0.0518297	0.134382	0.0346039	0.118244	0.0216367	2515246	2496356	2503518	2730207	2664111	2565912	2505002	2370572	2376675
Q9VPU0	Dmel\CG3862	Uncharacterized protein	2	1	3	2	3	3	1	3	2	252802	289249	266557	0.172213	0.0917918	0.0804214	0.0347241	0.188725	0.264099	252802	269362	248366	275104	289249	304064	263529	266557	291398
Q9VHL2	CCT7	T-complex protein 1 subunit eta	36	42	38	35	33	32	38	37	40	16943712	15835875	17866554	-0.127209	0.0623468	-0.189555	0.0347434	0.233323	0.00604439	16943700	17838790	16448440	15889350	15835870	15165940	17866550	18414080	17203330
D2A6L8;Q9VBX3	FDY;vig2	Flagrante delicto Y, isoform D (Fragment)	10	10	11	10	9	10	10	11	11	7849456	7010482	6972279	-0.157354	-0.170664	0.0133101	0.0347524	0.035126	0.781012	7849457	7944716	7246078	7010487	7018406	6621093	6972276	6998624	6493950
Q9I7D3	Capr	Caprin homolog	26	28	27	28	27	24	27	27	28	11340803	9220672	10925394	-0.22111	-0.0665048	-0.154605	0.0348811	0.446769	0.11109	11340800	11582920	10299510	9145266	10130640	9220671	11079590	10925390	9733242
Q9VCU6	HP1c	Heterochromatin protein 1c	2	2	2	2	2	3	3	2	3	972961	935684	806966	-0.0644461	-0.247211	0.182765	0.0349292	0.00153647	0.00634031	979440	972961	954999	940149	935683	904795	806966	793141	850387
A1Z7Q7	Hydr1	Alpha/beta hydrolase 1, isoform A	2	2	2	1	1	1	1	1	1	293610	237236	129380	-0.291745	-1.23673	0.944986	0.0349707	1.8317e-05	0.000367816	293610	292578	322242	237236	230351	276155	129380	131590	124230
P28668	GluProRS	Bifunctional glutamate/proline--tRNA ligase	71	75	71	70	69	67	73	71	73	7703750	7.246e+06	7.25054e+06	-0.0718651	-0.0912819	0.0194168	0.0349761	0.00629471	0.474724	7755946	7703746	7568970	7246001	7161118	7505743	7070551	7296489	7250543
Q9VKD6	dgt2	Augmin complex subunit dgt2	NaN	NaN	NaN	1	2	NaN	2	1	2	84235.8	352579	405020	1.64376	2.26861	-0.624847	0.0349975	0.00211188	0.207622	57796.8	84235.8	124574	325873	379285	149720	421841	397156	405020
Q9XZ11	Dmel\CG7139	Smr domain-containing protein	6	6	7	5	6	6	7	5	7	415151	516063	499493	0.278746	0.251079	0.0276674	0.0350056	0.0189683	0.812594	415151	404667	415435	443810	544052	516062	523582	449820	499493
P91938	Trxr-1	Thioredoxin reductase 1, mitochondrial	26	29	28	27	28	27	25	24	24	12435176	13429656	13789184	0.122623	0.135697	-0.0130742	0.0351188	0.0356504	0.81341	12302390	12858770	12435180	13227380	14290310	13429650	13789180	14414080	13123880
Q9VAN7	Pglym78	Phosphoglycerate mutase	13	13	13	13	13	13	13	13	13	15595653	17106714	15870804	0.108459	0.0333888	0.0750701	0.0351766	0.201666	0.0888827	15930600	15595650	15307310	16138600	17106710	17260370	15770730	16286840	15870810
O61722	PRL-1	PRL-1 phosphatase	7	8	9	9	7	9	9	8	9	2.18026e+06	2581168	2.44035e+06	0.198294	0.139891	0.0584037	0.0351911	0.092838	0.448847	2180260	2167215	2362325	2581169	2410169	2709965	2440353	2332220	2623382
Q2PDM3	FBgn0053978	Uncharacterized protein, isoform C	3	1	5	6	3	4	4	5	4	275938	440628	334861	0.489499	0.0889416	0.400558	0.0353559	0.655623	0.0498775	266730	275938	360726	377691	440628	441483	268364	355463	334861
M9MSG8	Piezo	Piezo-type mechanosensitive ion channel component	26	24	30	28	30	27	26	29	32	1.28045e+06	1.54747e+06	1.45629e+06	0.272999	0.199216	0.0737832	0.0353839	0.0812968	0.124405	1280447	1150176	1401415	1547465	1481756	1587952	1456295	1422342	1507818
P07764	Ald1	Fructose-bisphosphate aldolase	24	23	23	24	23	23	23	25	23	24141086	29525310	25637074	0.247636	0.0568282	0.190808	0.0354467	0.567611	0.0405201	24141100	22530040	26791180	29760800	27752970	29525310	23675080	25637080	27019150
Q9VK89	CG6388	Probable tRNA (guanine(26)-N(2))-dimethyltransferase	12	10	12	11	11	10	11	10	11	824842	936147	883899	0.158632	0.0487372	0.109895	0.0355207	0.365462	0.0774574	812031	824842	882380	936147	977373	898368	883898	889175	832193
A1Z968	NAT1	NAT1, isoform D	58	60	60	61	59	58	61	59	58	3.69362e+06	3.92455e+06	3605907	0.074529	-0.016496	0.091025	0.0355572	0.673621	0.0838759	3720902	3693622	3614891	3763395	3927651	3924547	3799244	3504182	3605908
Q9W440	CG4666	Protein THEM6	5	3	5	5	5	5	5	6	5	1.41954e+06	2.57188e+06	1.69544e+06	0.683737	0.0786737	0.605064	0.035595	0.731557	0.0320334	1419543	1225384	1839330	2571876	1958624	2632422	1303161	1695437	1705493
P82712	Cyp12d1-p	Probable cytochrome P450 12d1 proximal, mitochondrial	13	13	13	4	2	NaN	NaN	NaN	NaN	750692	297785	94745.8	-1.90095	-2.9644	1.06345	0.035601	6.79418e-06	0.154864	788119	750691	657562	338208	257362	85809.5	94745.8	99462.9	86825.7
Q7JNE1	prod	Regulatory protein zeste	9	9	9	9	9	9	10	9	9	1.60794e+06	1.71868e+06	1.59511e+06	0.0833664	-0.0542539	0.13762	0.035623	0.307988	0.0526	1639147	1607941	1589952	1656418	1750630	1718680	1595110	1459709	1607752
Q27889	Pp2B-14D	Serine/threonine-protein phosphatase 2B catalytic subunit 2	7	7	7	7	7	7	7	7	6	2981606	3.2786e+06	4.18954e+06	0.116804	0.446453	-0.329649	0.0356362	0.00096389	0.0047566	2912683	3043223	2981606	3089106	3326899	3278607	4203019	4189538	3797842
Q24020	fliI	Protein flightless-1	5	5	6	6	8	5	6	5	6	673980	647964	727158	-0.0661341	0.0276114	-0.0937455	0.035683	0.74022	0.281251	699260	668113	673980	655771	645815	647964	625041	727158	733727
O01382	Drice	Caspase	6	7	6	6	5	5	7	5	7	2.18016e+06	2.41234e+06	2354129	0.168123	0.168378	-0.000254949	0.0357616	0.104911	0.997308	2249858	2180159	2017522	2412337	2491977	2335121	2635172	2354128	2264031
A1Z8J4	nompA	No mechanoreceptor potential A, isoform A	3	2	5	6	7	7	1	4	5	231391	453138	351572	0.920893	0.472535	0.448359	0.0357863	0.159245	0.0460141	231391	184690	344164	552238	398886	453137	351572	365081	306121
Q7K7W5	adp	Adipose protein	1	1	NaN	1	2	1	2	1	1	121593	182988	239029	0.977902	1.50587	-0.527972	0.0358195	0.0231082	0.229281	147672	95514.5	80297.6	180889	182988	261437	239029	232392	467022
A0A0B4KF86	Atg9	Autophagy-related protein 9	9	7	10	8	9	9	11	6	12	479919	518657	535420	0.122947	0.181258	-0.0583108	0.0359551	0.0173663	0.268026	452628	479919	481093	518658	494435	526235	510680	557168	535420
Q9VD48	BomBc3	Bomanin bicipital 3, isoform A	2	2	2	1	2	1	1	1	1	731293	348840	447297	-0.84974	-0.669578	-0.180162	0.0360271	0.0774273	0.460939	731293	790596	473062	435895	348840	307301	325184	467250	447297
Q9VIS1	CdGAPr	GTPase-activating protein CdGAPr	6	7	6	7	8	8	4	8	8	434998	539217	562702	0.310155	0.339139	-0.0289834	0.0360312	0.0177984	0.668043	405829	434998	493586	592348	539217	519937	562702	579072	541322
Q9VC05	Osbp	Oxysterol-binding protein	16	18	15	17	18	19	17	19	19	616205	715049	711289	0.176328	0.129858	0.04647	0.0360931	0.131969	0.310395	685558	604728	616204	712055	723968	715049	715633	657455	711289
Q9VM18	21430192	Trehalose 6-phosphate phosphatase	16	16	16	17	17	16	16	16	15	3.22587e+06	5187708	3.22887e+06	0.635791	0.00815264	0.627638	0.0365177	0.973768	0.0229555	3225868	2546548	3937379	5187707	4339826	5389326	2679441	3228867	3802540
Q9W0H9	Rabex-5	Rabaptin-5-associated exchange factor for Rab5	4	3	4	2	5	4	2	2	4	166261	214532	186097	0.529534	0.27329	0.256244	0.0365233	0.1515	0.126297	166261	133366	182014	266771	214532	212094	186096	213911	178968
Q9VY45	Dmel\CG1434	GH10289p	2	2	2	2	2	2	2	2	2	736544	818800	741331	0.136929	-0.0510082	0.187937	0.0366066	0.623867	0.135717	703820	736544	739560	818799	757869	821335	741331	754655	616322
Q9V677	CG8858	Proteasome-associated protein ECM29 homolog	55	57	56	53	60	52	58	52	58	2052265	2.17505e+06	2269475	0.126421	0.17927	-0.0528488	0.0366221	0.00859817	0.0886225	2052266	2069499	1915219	2154750	2257464	2175049	2250117	2269476	2312509
Q9VKB4	CG6712	Probable ribosome production factor 1	12	8	10	10	12	10	9	12	10	1.33061e+06	1.44559e+06	1.35772e+06	0.101976	-0.00728544	0.109262	0.0366435	0.904375	0.103625	1330607	1297162	1388142	1459089	1404251	1445589	1357719	1245732	1395289
A0A6H2EDG9	Dmel\CG12065	Uncharacterized protein, isoform G	7	5	11	10	10	12	10	8	11	2.11176e+06	3.3949e+06	2.87249e+06	0.617308	0.307099	0.310209	0.0366546	0.170512	0.109967	2111759	2099996	2934102	3250772	3394903	4256073	2624821	2872495	3268264
Q9VAR0	Dmel\CG1951	LD39455p	5	5	7	3	4	4	5	5	4	464193	416770	378853	-0.188648	-0.25406	0.0654125	0.0367789	0.0426883	0.544627	473760	444620	464193	416769	422864	374786	353902	429985	378854
Q9VCN6	Cdc16	Cell division cycle 16	15	17	16	13	15	14	14	16	15	921750	694402	1.03246e+06	-0.3521	0.129011	-0.48111	0.0368196	0.247917	0.0105246	921749	1019159	854024	676960	820677	694402	1082535	1032457	938683
Q7K1S1	Dmel\CG8067	LD45826p	2	1	3	3	3	2	2	1	4	518466	448513	513439	-0.273006	-0.0202993	-0.252707	0.0369468	0.823061	0.0152519	585625	491315	518466	458150	411499	448513	513439	552371	504252
Q9VCE6	Mettl3	N6-adenosine-methyltransferase MT-A70-like protein	11	11	9	8	11	9	11	11	9	588017	493314	522220	-0.210416	-0.188306	-0.02211	0.0370048	0.00288578	0.753816	578801	612452	588016	493314	559767	487345	509830	522220	529243
P27091	gbb	Protein 60A	8	8	8	7	7	8	8	7	8	1.08429e+06	907522	905741	-0.277344	-0.270307	-0.00703684	0.037025	0.106395	0.950601	1084287	1196994	981496	907522	925342	852117	1010039	793726	905742
Q9VF86	Dmel\CG6218	GlcNAc kinase	8	7	9	10	10	9	9	8	9	971796	1.42293e+06	1.08991e+06	0.499976	0.141444	0.358532	0.0371825	0.454374	0.00930989	971795	823444	1201867	1422932	1322913	1445018	1089914	1006027	1177066
Q8MST5	betaTub97EF	Tubulin beta chain	8	6	8	8	8	7	8	8	10	4.96121e+06	6.6253e+06	7624341	0.437765	0.542884	-0.105118	0.0371942	0.0184985	0.432728	4961208	4596532	5989491	7857494	6625296	6520180	6731556	7624339	8229297
Q7KNA0	CG8230	Dymeclin	7	6	7	8	7	7	8	7	7	2.28083e+06	2114965	2.27519e+06	-0.12763	-0.0353241	-0.0923061	0.0371952	0.270174	0.0530394	2280831	2269620	2400441	2207066	2114966	2041536	2229831	2275864	2275193
Q9VFE2	Sdr	FI18055p1	3	2	3	2	2	2	1	2	3	418036	197851	225255	-0.85367	-0.810841	-0.0428289	0.0372238	0.0152463	0.902461	418035	443957	377682	330407	197850	181699	192315	225255	299730
Q9VYZ8	Pa1	GEO08286p1	3	2	2	2	1	3	2	2	1	198089	174843	150821	-0.167782	-0.343776	0.175994	0.0372241	0.0036823	0.0869009	198089	197890	200857	174843	167173	190035	150754	169426	150821
Q9VNW6	P5CS	Delta-1-pyrroline-5-carboxylate synthase	14	13	16	12	13	12	6	8	9	1.08784e+06	777357	459159	-0.518758	-1.257	0.738239	0.0372407	0.00737826	0.0178233	1087835	917928	1365086	802203	743261	777357	372395	459159	583959
M9PCU5	Lip4	Lipase 4, isoform C	5	2	3	5	6	6	5	4	3	614616	861990	615692	0.504821	-0.0521819	0.557002	0.0372435	0.777177	0.0106465	614615	772874	550555	856194	1012364	861990	551102	615692	691501
Q9I7K0	Jupiter	Microtubule-associated protein Jupiter	13	12	13	14	13	14	14	13	14	9263614	8213019	9326483	-0.141607	0.0548147	-0.196421	0.0373396	0.295233	0.0126835	9263620	9301750	8676589	7917621	8564727	8213015	9837279	9326489	9132797
A0A0B4KEG0	Dmel\CG8080	NAD kinase 2, mitochondrial	2	2	2	1	2	2	1	1	2	433683	342544	303485	-0.447526	-0.654896	0.207369	0.0373625	0.0174345	0.316107	503783	407275	433683	280718	364889	342544	233923	321117	303485
Q9VB17	Dmel\CG5611	IP11341p	3	3	1	3	3	2	3	2	3	230887	326176	364500	0.431243	0.514755	-0.0835114	0.0373807	0.0222347	0.269099	230887	222163	298380	355721	326176	323393	364500	368913	331962
Q9VRA1	Dmel\CG11710	Uncharacterized protein, isoform B	5	5	5	3	5	4	5	4	4	706883	567620	719487	-0.292208	0.0685673	-0.360776	0.0373958	0.531755	0.00529636	640827	788044	706883	559226	612497	567620	719487	798753	716351
X2JEM2	Sec16	Secretory 16, isoform I	22	19	22	22	23	19	23	21	22	1.70718e+06	1.8998e+06	1.84965e+06	0.172979	0.147582	0.0253976	0.0375644	0.0529881	0.475852	1754662	1562648	1707176	1935854	1823758	1899805	1810789	1849653	1899567
P04755	nAChRbeta1	Acetylcholine receptor subunit beta-like 1	NaN	NaN	1	1	1	2	1	NaN	1	144792	186894	217084	0.967475	0.600236	0.36724	0.0376482	0.428914	0.578862	77179.2	74167.3	144792	192346	186894	172384	238357	61867	195811
Q9VN25	eIF3a	Eukaryotic translation initiation factor 3 subunit A	68	70	72	69	68	68	72	68	72	11331629	10946716	11207657	-0.0449988	-0.014555	-0.0304438	0.0376549	0.404957	0.165625	11268790	11489110	11331620	11198550	10946720	10898630	11207660	11446570	11094840
P40945	Arf102F	ADP-ribosylation factor 2	6	6	5	6	6	6	5	6	6	4507665	4947053	4174596	0.178548	-0.039924	0.218472	0.0379226	0.590017	0.0108914	4581147	4507664	4069836	5105683	4823327	4947054	4174599	4103528	4515186
Q9VFC8	GlyS	Glycogen [starch] synthase	16	16	17	17	17	16	16	15	18	2.74986e+06	3.35169e+06	3.10115e+06	0.270096	0.107065	0.163031	0.0379253	0.436596	0.156306	2749859	2574601	3145417	3351688	3320787	3508452	2692647	3331860	3101144
Q9VX15	Rfc37	LD35209p	8	9	7	8	8	7	9	8	9	3.16823e+06	2.64398e+06	2.94127e+06	-0.28592	-0.13364	-0.152281	0.0380715	0.288866	0.109746	3168230	3601291	2925847	2533123	2750427	2643980	3173293	2941275	2708894
Q9VCG4	Ndc1	Nucleoporin Ndc1	11	13	12	12	12	11	11	11	12	1.03662e+06	848462	1.0018e+06	-0.233842	-0.0687561	-0.165086	0.038096	0.409776	0.14199	1036620	1081192	981076	848462	959765	830323	1001799	1050067	906012
Q9VSY4	CG3967	Alpha-tubulin N-acetyltransferase 1	12	11	12	14	14	14	13	14	14	745774	1.19337e+06	965425	0.551009	0.24868	0.302329	0.038161	0.240614	0.0666287	745774	684326	986489	1274072	1041364	1193374	845704	965425	1034205
Q9VFC2	Spn88Ea	Serine protease inhibitor 88Ea	15	15	14	16	16	16	15	14	14	1.70346e+06	2.38326e+06	1919145	0.483433	0.132721	0.350712	0.0381805	0.481193	0.0358519	1703460	1435334	2030529	2581725	2204940	2383258	1657840	2056378	1919145
Q8SZM2	Vajk2	RH04334p	5	5	6	7	7	7	6	7	7	1.38912e+06	2.13297e+06	1.68178e+06	1.1156	0.595822	0.51978	0.0382099	0.102326	0.102493	1400543	784553	1389119	2092444	2132971	3479429	1681777	1668041	1878295
Q7KUT2	Lon	Lon protease homolog, mitochondrial	25	30	31	27	28	27	30	26	30	1.8658e+06	1.80342e+06	1.89961e+06	-0.0580788	0.0395737	-0.0976524	0.0382287	0.0795406	0.00637666	1865804	1882939	1829368	1804633	1803419	1750119	1891890	1941693	1899614
Q9VJW9	kuz	Kuzbanian, isoform A	5	3	4	3	3	3	4	4	3	150336	120198	168911	-0.336854	0.142359	-0.479214	0.0383003	0.154511	0.0231489	148267	155944	150336	105169	136483	120198	182647	168911	151484
Q9VN44	Karybeta3	FI07923p	35	41	40	39	39	42	43	33	42	6446233	5.74301e+06	6.33033e+06	-0.173811	-0.0590839	-0.114727	0.0383577	0.439829	0.0608175	6446237	6891237	6038324	5743015	5808684	5601898	6330330	6409703	5846521
Q9VCU1	Nepl15	FI07649p	4	5	6	7	7	7	7	6	7	592521	863097	847962	0.8079	0.702347	0.105553	0.0383984	0.0543857	0.491868	592521	379555	659335	859624	863097	1072315	778122	847963	968148
Q9XZ34	Rif1	Telomere-associated protein RIF1	17	21	19	14	20	17	19	16	16	1.00681e+06	761301	908406	-0.317515	-0.138376	-0.179139	0.0384043	0.312734	0.122338	1006809	1069609	863555	752479	838815	761302	958832	908405	800709
Q9VUR3	AIMP2	Probable aminoacyl tRNA synthase complex-interacting multifunctional protein 2	10	10	10	8	9	9	9	9	11	5.36528e+06	4.77883e+06	4887630	-0.148654	-0.0970758	-0.0515785	0.0385088	0.107183	0.289055	5365276	5486610	5031031	4953291	4778833	4592924	4818528	5138926	4887628
Q961D9	lgs	Protein BCL9 homolog	9	10	9	8	10	9	12	10	12	463302	425474	474072	-0.159612	-0.00807889	-0.151533	0.0385293	0.873428	0.042131	494285	457580	463302	401047	440653	425474	484335	474072	448768
P04412	Egfr	Epidermal growth factor receptor	7	7	8	8	10	6	6	8	8	784306	1.06356e+06	983750	0.429101	0.345039	0.0840626	0.0385503	0.0628474	0.648906	784306	724375	850351	1222641	906779	1063564	1154322	871839	983750
Q9VC36	polybromo	Polybromo	32	32	35	33	35	29	32	31	34	1.76269e+06	1.65573e+06	1.6893e+06	-0.14027	-0.0395495	-0.10072	0.0386424	0.545292	0.159242	1762693	1878945	1740853	1558497	1669094	1655733	1867911	1689304	1682953
Q7K3D4	zda	Peptidylprolyl isomerase	16	16	14	18	17	17	16	15	16	4.63605e+06	4985183	4857983	0.0869719	0.0501989	0.036773	0.038889	0.230054	0.267785	4884877	4636050	4635523	4943262	4985180	5104454	4857982	5045092	4754551
Q9VCE2	Dmel\CG5986	Replication stress response regulator SDE2	2	2	2	2	2	2	2	2	2	483949	276183	342575	-0.690599	-0.388423	-0.302176	0.0389188	0.0576324	0.165642	483949	497747	363609	222232	339442	276183	327324	342575	348279
Q9V3Z9	Vajk3	HL02234p	9	4	9	10	12	12	12	12	12	2.21547e+06	3.50726e+06	3.017e+06	1.09737	0.693594	0.403776	0.0389752	0.0845538	0.134245	2321699	1222261	2215471	3507260	3341689	5254434	2764813	3017004	3188395
Q7JVH6	Dmel\CG9436	LD24696p	13	16	15	15	16	14	16	13	15	3.44902e+06	3.64555e+06	3.75766e+06	0.106211	0.125109	-0.018898	0.0389844	0.0189123	0.595999	3449018	3536136	3332490	3645549	3830270	3630106	3843332	3650502	3757662
Q9VID4	Mondo	LD38259p	1	2	2	1	2	1	2	2	2	295982	208849	333975	-0.424412	0.27824	-0.702653	0.0389869	0.1273	0.00431272	295982	333681	253721	203596	243820	208849	333319	333974	401473
Q9VAS8	spg	Sponge, isoform E	13	11	16	14	15	14	16	17	13	413516	473936	499200	0.182847	0.256828	-0.0739816	0.0391148	0.0134156	0.188965	413516	390411	441062	473936	450876	487377	513099	499200	474218
Q9VPD7	CG5100	LD41948p	9	11	9	11	12	10	11	13	11	875242	833514	1.02475e+06	-0.0573584	0.226341	-0.283699	0.0391437	0.00306413	0.00150632	861205	875242	885263	828807	857316	833515	1024749	1062825	980921
A1Z934	Dmel\CG8778	SD19268p	17	16	15	14	15	13	14	14	17	3793496	3.5159e+06	4.4434e+06	-0.134687	0.229366	-0.364052	0.0392389	0.00389973	0.000307864	3793497	3974128	3652202	3337274	3515900	3546286	4390060	4547662	4443401
Q9VSR3	orb2	Translational regulator orb2	3	2	2	3	3	3	2	3	3	363976	488215	434769	0.450897	0.217989	0.232908	0.0393662	0.255877	0.262104	354925	363976	436215	478762	488215	615713	434769	384482	530442
Q7K549	mlt	GH13040p	10	6	9	11	8	10	8	11	10	337337	546045	347478	0.739002	0.0923176	0.646685	0.0393668	0.706208	0.00360918	337337	254364	436089	502454	546045	634096	346684	347478	376361
O76511	Ts	Thymidylate synthase	13	13	12	12	12	8	13	15	14	3723255	3337371	4.20041e+06	-0.184465	0.165522	-0.349986	0.039374	0.0430077	0.00847148	3912968	3723254	3658184	3093364	3517797	3337371	4484168	3992106	4200408
P18931	mt:ND4	NADH-ubiquinone oxidoreductase chain 4	4	4	4	4	4	4	4	4	4	731731	556686	615319	-0.406417	-0.0564016	-0.350015	0.0395099	0.871774	0.345769	731731	663747	834310	498708	626892	556687	615319	1091278	536674
Q9VYF2	CG15743	Putative inositol monophosphatase 3	4	3	3	4	3	3	4	5	4	864562	796856	804242	-0.11685	-0.131926	0.0150763	0.0395101	0.00834112	0.715452	864563	857995	896473	841446	777833	796856	776157	809732	804242
Q9VNX0	NP_649372	Uncharacterized protein, isoform A	2	2	2	1	3	1	3	1	3	217708	299236	235760	0.354339	0.0567544	0.297585	0.0395185	0.511301	0.0607847	210528	217708	240934	311435	247572	299236	235760	215880	244148
Q9VYU8	m	Miniature	1	1	1	2	2	2	2	1	2	591709	825191	574816	0.587143	0.23543	0.351713	0.0396629	0.402803	0.151064	591709	415256	605952	825190	710610	860834	574816	530178	797124
Q9VWH4	Idh3a	Probable isocitrate dehydrogenase [NAD] subunit alpha, mitochondrial	18	23	20	22	21	22	22	23	22	8555988	8424050	9039266	-0.034488	0.0683721	-0.10286	0.0396648	0.00442026	7.08127e-05	8555990	8529945	8736005	8359392	8427291	8424050	9066857	8967790	9039269
Q7KLW9	Prp19	Pre-mRNA-processing factor 19	16	18	16	17	17	16	18	16	18	3556088	3.42112e+06	3.30914e+06	-0.0690715	-0.110649	0.0415777	0.0397682	0.0162664	0.224237	3668849	3553903	3556089	3421121	3498109	3356051	3429367	3309142	3246031
Q9W3C7	Ppt1	Palmitoyl-protein thioesterase 1	6	8	8	9	9	9	8	9	9	738534	887497	846049	0.199382	0.166022	0.0333602	0.0398504	0.146038	0.755709	785150	738534	718213	887498	795150	893346	846049	921928	754078
Q9V3Y7	BG:DS01759.2	Uncharacterized protein, isoform A	2	NaN	4	2	NaN	3	2	3	3	308678	142755	239924	-1.29586	-0.290143	-1.00571	0.0400462	0.303841	0.0664363	349291	212202	268065	117870	67939.3	167640	239924	245490	184521
A8JQX3	cu	Nocturnin	1	2	1	1	1	2	1	1	1	464179	359558	339348	-0.386387	-0.55777	0.171384	0.040093	0.0138146	0.168362	432004	557358	464178	403795	344694	359558	295022	339348	350017
Q86BJ3	pip	Heparan sulfate 2-O-sulfotransferase pipe	4	4	4	4	4	3	2	2	3	629920	480698	406779	-0.410446	-0.622996	0.21255	0.0403235	0.00816222	0.0229056	629920	531788	718720	480699	491319	434187	392358	406779	412972
A0A0B4LF16	Dmel\CG1407	Palmitoyltransferase	3	1	3	4	5	4	3	5	4	281903	389584	450578	0.483001	0.616772	-0.133771	0.0403945	0.0232341	0.112351	281903	233166	342774	389584	389516	405360	396881	454301	450578
Q7K4C7	Pcyt1	LD46058p	11	10	10	11	11	9	11	10	11	680594	798676	733524	0.277163	0.171834	0.10533	0.0404119	0.100222	0.11611	681681	578500	680595	731032	798676	818031	708503	733524	738242
Q9VBX2	Mocs2B	Molybdopterin synthase catalytic subunit	2	1	1	1	1	1	2	1	1	388657	211743	307031	-0.705404	-0.369937	-0.335466	0.0405274	0.0145446	0.242645	354869	389218	388657	316124	211743	184977	307032	309232	261983
P45889	Arp1	Actin-related protein 1	13	14	14	16	14	15	13	15	16	4799836	4.4819e+06	4.7279e+06	-0.0929801	-0.0361589	-0.0568212	0.0405572	0.514403	0.39103	4790301	4835983	4799835	4358917	4690984	4481898	4727899	4960146	4398013
P52656	TfIIA-S	Transcription initiation factor IIA subunit 2	3	3	3	3	3	3	3	3	3	856322	736604	714807	-0.202561	-0.188371	-0.01419	0.0406453	0.14607	0.909571	807515	861837	856321	783806	736604	677390	843825	667813	714807
Q8MRQ4	CG8135	LMBR1 domain-containing protein 2 homolog	3	3	2	3	4	4	3	4	4	295715	338103	406055	0.200943	0.420365	-0.219422	0.0407726	0.0082173	0.0202273	272907	295715	319281	338103	346954	333587	365985	406055	415566
Q9VJC7	mEFTs	Elongation factor Ts, mitochondrial	10	12	10	9	9	9	10	9	10	2.46186e+06	2.21963e+06	2160673	-0.113649	-0.139147	0.0254981	0.0407915	0.068478	0.684401	2481250	2349126	2461857	2219634	2336072	2184928	2104663	2362687	2160672
A0A6F7R657	wdb	Widerborst, isoform H	15	16	14	16	15	15	17	14	17	4.72321e+06	4979751	4794807	0.0861111	0.0220076	0.0641034	0.040822	0.277496	0.118396	4659122	4731119	4723213	5171559	4835510	4979752	4859112	4794806	4677916
B7Z0D3	clone	BCL2-associated athanogene 6	19	21	21	19	19	16	19	20	18	2.16627e+06	2.04732e+06	1.87965e+06	-0.0772839	-0.180966	0.103682	0.0408713	0.00710587	0.0743809	2166270	2142615	2173766	1987513	2111441	2047323	1843535	1998540	1879649
Q9VWP2	Dmel\CG7322	RH57257p	7	6	7	7	7	6	7	7	8	952782	857142	931562	-0.22518	-0.0832151	-0.141965	0.0409991	0.241701	0.0729537	928767	952782	1051489	857141	874406	777286	944685	889314	931562
Q9VTX5	ArfGAP1	ADP-ribosylation factor GTPase activating protein 1, isoform A	9	10	8	9	10	6	8	9	9	1.16447e+06	1300142	1.21267e+06	0.134252	0.0331656	0.101086	0.0410261	0.584541	0.188102	1118613	1164469	1180661	1200773	1300142	1302336	1101671	1233357	1212673
Q9VEC5	cdm	Importin-13	4	6	5	5	7	5	6	7	7	964090	1.08073e+06	1.14346e+06	0.257263	0.279154	-0.0218913	0.0410394	0.0511705	0.770178	820099	964090	973380	1062282	1144569	1080726	1022094	1176674	1143459
A8DYB7	Dyb	Dystrobrevin, isoform F	9	9	13	11	11	12	11	10	13	863496	1087203	1.18353e+06	0.302345	0.352218	-0.0498727	0.0411006	0.0306851	0.570423	850616	863496	1028147	1080071	1087204	1205955	1070871	1183529	1239417
Q9VL22	Dmel\CG4908	BCS1-like protein	7	7	9	9	8	8	8	8	7	498166	567842	665324	0.246767	0.436444	-0.189677	0.0411465	0.00675205	0.0187643	498166	432312	513027	547996	593142	567842	616856	665324	667179
Q9VZX7	Atg2	Autophagy-related 2, isoform A	5	6	9	7	9	9	10	6	9	340283	426380	520664	0.362586	0.579034	-0.216448	0.0411552	0.0040773	0.104674	340283	310827	379228	402987	426380	496158	538227	477152	520664
Q9VCV4	Irp-1A	Citrate hydro-lyase	1	NaN	NaN	16	16	15	17	18	16	993049	2.38821e+06	2.67357e+06	3.77874	3.96148	-0.182735	0.0411605	0.0357386	0.00209859	993049	82335.3	61760.4	2272602	2405569	2388207	2673574	2675667	2668792
Q961D3	rdog	LD17001p	22	23	24	20	26	20	29	27	29	1.0548e+06	948150	1.51655e+06	-0.130197	0.516376	-0.646573	0.0412715	9.47992e-05	2.99711e-05	1021139	1102573	1054802	947299	1008602	948150	1525925	1516548	1501786
Q9VPX6	capt	Adenylyl cyclase-associated protein	24	23	23	26	22	23	25	23	26	8118550	8840590	9370313	0.108805	0.250895	-0.14209	0.0412928	0.0196635	0.0879571	8118553	8426489	7843648	8840584	8939393	8513632	9370315	10494010	9194499
Q9VEJ3	P5cr-2	Pyrroline-5-carboxylate reductase	5	3	5	5	5	4	4	4	5	562155	673628	526152	0.380018	0.0613263	0.318691	0.0414198	0.793631	0.162758	574912	441486	562154	673628	651926	716053	446919	526152	689313
Q9VLZ2	Dmel\CG18585	Uncharacterized protein, isoform A	NaN	NaN	NaN	2	2	2	NaN	NaN	NaN	73664.1	331385	107513	1.78239	0	1.76394	0.0418255	1	0.00443296	224085	73664.1	59150.1	390336	307263	331385	69148.1	107513	136474
P09491	Tm2	Tropomyosin-2	16	16	16	18	16	16	16	19	17	7501878	10977277	8789580	0.607044	0.25646	0.350585	0.0419304	0.27897	0.096499	7501874	6030450	9075804	10977280	10036590	13168580	7785132	8789586	10227660
Q9VZ64	CG17333	Probable 6-phosphogluconolactonase	9	10	10	9	9	8	9	7	10	2.05688e+06	1.83708e+06	1.74406e+06	-0.162868	-0.252943	0.0900745	0.0420822	0.0381094	0.342855	1905369	2056878	2068498	1837080	1852048	1698156	1801548	1744062	1524771
Q9VBL3	Dmel\CG5886	GH01188p	19	19	18	18	18	16	18	18	16	835044	915700	756141	0.137306	-0.109783	0.247089	0.0422002	0.138312	0.0050145	835044	788272	874481	933669	915700	895754	756141	743499	814908
Q9VP29	Dmel\CG7519	RE39629p	6	6	6	6	5	5	5	6	6	907336	656816	715654	-0.397165	-0.468424	0.0712592	0.0422842	0.163299	0.823462	907336	983599	886548	656816	630651	836334	469238	889534	715654
P12080	if	Integrin alpha-PS2	11	13	13	12	14	14	11	13	13	842713	1.14789e+06	867096	0.607715	0.082894	0.524821	0.0425191	0.739487	0.0232128	842712	610238	959555	1143825	1147894	1329868	707324	867096	955926
Q95RS6	BcDNA:LD13269	IP12536p	4	4	4	4	4	4	3	3	4	792536	523528	209050	-0.510412	-1.8039	1.29349	0.042552	0.00218572	0.00717218	792536	695169	937665	523528	512801	665764	186227	209050	311730
Q8T045	rumi	O-glucosyltransferase rumi	9	10	10	9	9	10	10	11	10	1.54417e+06	1.26842e+06	1.72098e+06	-0.275286	0.176601	-0.451887	0.0425769	0.119064	0.000156776	1687813	1544165	1365578	1268418	1304995	1212985	1720981	1750371	1705750
Q9W541	eIF2Bepsilon	eIF-2B GDP-GTP exchange factor subunit epsilon	15	17	16	16	19	18	16	18	18	1.98922e+06	2.14682e+06	2.14857e+06	0.121259	0.13848	-0.0172208	0.0425967	0.0450779	0.613771	2083340	1897511	1989217	2204642	2137966	2146820	2148566	2276421	2144298
Q9VHH1	Dmel\CG8420	LD42037p	4	7	6	7	7	6	6	4	7	1.33588e+06	1.50362e+06	1.20526e+06	0.267088	-0.15902	0.426108	0.0426494	0.210399	0.0307813	1346050	1242741	1335879	1764388	1467844	1503624	1026039	1205258	1298241
Q8T0Q4	shrb	GH13992p	13	12	12	11	13	13	11	12	12	3.1943e+06	3.50353e+06	3.0479e+06	0.163918	-0.0181656	0.182083	0.0427188	0.850848	0.121324	3337993	3194297	3055361	3449734	3503534	3790213	2917886	3047902	3527353
Q9W237	RpS16	40S ribosomal protein S16	13	13	13	13	13	13	13	12	13	56557228	52523196	51763384	-0.105303	-0.0782655	-0.0270373	0.0428341	0.434362	0.783484	56557230	55925440	58795180	55127200	51596960	52523220	51763400	60945220	50095200
Q9VZ20	Dlic	Dynein light intermediate chain	18	19	21	18	21	18	20	20	19	3273601	3.61986e+06	3.84588e+06	0.167271	0.262698	-0.0954266	0.0428661	0.00967693	0.00326576	3273600	3386627	2976135	3542715	3619864	3643159	3845879	3890863	3807535
Q9W4P0	Dmel\CG2938	LD22456p	2	1	2	2	2	2	2	2	2	189719	284541	340200	0.574345	0.919678	-0.345333	0.0428889	0.00721618	0.016825	218066	143083	189719	285114	240883	284540	340201	329610	357356
Q9VM17	CG5181	SOSS complex subunit B homolog	3	3	3	3	3	3	3	3	3	1.50064e+06	1.31249e+06	1.37115e+06	-0.184517	-0.119782	-0.0647348	0.0428957	0.289025	0.437906	1378240	1602599	1500643	1314892	1312489	1308597	1502388	1371147	1254259
Q9VIQ5	Dmel\CG10680	RH02620p	2	2	2	2	3	2	2	3	3	240061	199234	121973	-0.416049	-0.928978	0.512929	0.0429039	0.00611417	0.0452555	240061	230298	287271	163486	205272	199234	116942	161332	121973
Q9VRP9	Bre1	E3 ubiquitin-protein ligase Bre1	27	29	31	26	29	24	24	27	29	1.81163e+06	1645533	1.71195e+06	-0.114184	-0.0946242	-0.0195599	0.042969	0.0844125	0.718871	1811630	1843798	1764651	1615734	1748424	1645533	1610332	1711949	1756228
Q7K8X7	GstE9	Glutathione S transferase E9	3	2	2	2	3	2	3	3	3	599431	471767	646612	-0.403862	-0.0356286	-0.368233	0.0429722	0.83	0.0302373	599431	733174	548464	436635	505272	471766	646612	533013	649436
P32100	RpL7	60S ribosomal protein L7	15	17	16	17	15	16	16	17	15	50086036	45790780	45606360	-0.120351	-0.116349	-0.00400225	0.0432016	0.0209635	0.901177	50086060	47437640	50747390	45790760	46823890	43784500	45001790	45606360	46123780
Q9VGC3	Cog1	Conserved oligomeric Golgi complex subunit 1	6	7	7	8	6	6	5	5	6	576571	492983	484665	-0.183124	-0.311013	0.127889	0.0433119	0.00842593	0.218249	575143	592852	576571	557393	488882	492983	494126	484665	429955
Q9VVL7	E3	Dihydrolipoyl dehydrogenase	17	19	19	18	19	18	19	16	19	7466873	6797502	7534101	-0.139204	0.0209834	-0.160187	0.0434709	0.668864	0.0561137	7391835	7725072	7466876	7220468	6797502	6503771	7327413	8067922	7534097
Q7JZK1	ND-B14	Complex I-B14	7	7	7	6	6	6	7	7	7	3.92348e+06	3.0605e+06	3.61539e+06	-0.287485	-0.0879192	-0.199566	0.0435102	0.0262016	0.107506	3935724	3923478	3745278	3602948	3060500	2884726	3615393	3693163	3607672
Q9VL96	CG4364	Pescadillo homolog	16	12	16	15	15	13	14	16	14	3.04213e+06	2.871e+06	2.69027e+06	-0.111056	-0.240698	0.129642	0.0435961	0.0363623	0.174914	3042125	3015991	3192427	2943146	2751627	2870999	2690267	2361975	2794377
Q9VCX1	loco	Regulator of G-protein signaling loco	3	3	2	1	3	3	5	2	2	241221	445035	350437	0.948249	0.843714	0.104535	0.0436589	0.0746218	0.663811	241222	290700	144884	466655	445034	351435	334631	500789	350437
A1Z8R8	rho-7	Presenilins-associated rhomboid-like protein, mitochondrial	3	2	4	3	4	4	3	3	4	374604	432718	415953	0.349104	0.267637	0.0814667	0.0436817	0.102613	0.543588	374604	313131	376961	432718	503769	419209	415953	479875	386476
P04388	Ras64B	Ras-like protein 2	6	6	6	6	7	7	6	6	7	920175	1.17037e+06	909326	0.31809	-0.0664272	0.384517	0.0436917	0.564222	0.0181999	920176	889182	1068265	1170365	1103419	1311422	909326	843552	992475
Q9VR42	Dmel\CG3008	Serine/threonine-protein kinase RIO3	2	3	3	2	4	2	4	5	5	220340	267017	343208	0.340737	0.853626	-0.512889	0.0440744	0.0122976	0.0346794	177421	220340	228510	268941	267018	252652	343208	328354	467740
A1Z9K0	EP(2)2054	RNA helicase	7	8	7	10	13	10	13	13	14	560685	710079	702096	0.339898	0.334706	0.00519244	0.0441168	0.0460827	0.953492	560686	598769	473200	710079	718144	631631	720246	702096	630109
A0A0B4LH29	CG9480	Uncharacterized protein, isoform B	14	15	15	17	17	16	13	15	15	1.37336e+06	2.00295e+06	1.49064e+06	0.637901	0.173406	0.464495	0.0442417	0.598148	0.141926	1373364	1014841	1607202	2002950	1815603	2320840	1110432	1490635	1940849
Q9VJ33	Nedd8	NEDD8	3	3	4	4	3	2	3	4	4	1.73678e+06	913308	1.47731e+06	-0.810536	-0.370057	-0.440479	0.0444724	0.214906	0.239806	2063238	1736780	1470558	780210	1370757	913308	1014724	1628402	1477310
Q9VEX6	bor	ATPase family AAA domain-containing protein 3A homolog	33	34	37	34	36	35	33	35	34	2.87792e+06	2.98866e+06	2.83468e+06	0.0445995	-0.041441	0.0860405	0.0445109	0.117854	0.00434275	2867539	2877923	2963720	2985582	2988662	3007442	2766754	2861052	2834682
Q8T9B6	boca	LDLR chaperone boca	10	10	10	10	10	10	9	11	9	3187994	2.86899e+06	3.93168e+06	-0.130939	0.303904	-0.434844	0.0446523	0.00241446	1.87658e-05	3319957	3187994	2996262	2855894	2868995	2947866	3931677	3846031	3945408
O44081	Nop60B	H/ACA ribonucleoprotein complex subunit 4	22	23	21	25	21	21	22	21	22	7.43259e+06	8627786	7113035	0.165092	-0.129545	0.294636	0.0446769	0.0858296	0.000667724	7355386	7432591	8249198	8362476	8810807	8627791	7119337	6802564	7113033
Q9VJI5	yellow-b	LD43175p	6	4	5	7	9	8	6	7	8	337592	732980	555242	1.08584	0.529474	0.55637	0.0447651	0.205448	0.0408023	337592	262620	581968	732980	681573	987708	476348	555242	586644
Q9VGN8	Dmel\CG5276	CG5276 protein	3	3	4	3	3	3	4	4	5	268111	229218	223657	-0.21616	-0.226419	0.0102596	0.04478	0.0975298	0.923446	246298	282357	268111	229218	215047	241312	205418	253440	223657
Q8SX89	kuk	Kugelkern, isoform A	20	19	19	15	19	19	20	21	19	5194091	3.86319e+06	4.15088e+06	-0.309649	-0.196448	-0.113201	0.04501	0.147834	0.426749	5256129	5194089	4614604	3863190	4571648	3746709	4966110	4150884	4062025
Q3YMU0	ERp60	Protein disulfide-isomerase (Fragment)	26	29	26	25	24	23	24	27	25	28847860	30706870	30376932	0.0745989	0.0704085	0.00419044	0.0450524	0.1308	0.896339	28847870	30070680	28463340	31016030	30275440	30706890	29659300	31726600	30376910
Q86S05	lig	Protein lingerer	18	19	18	19	19	18	18	19	18	10994956	9884563	10832762	-0.15273	-0.000581741	-0.152148	0.0451612	0.994305	0.0893729	11800000	10994960	10612910	9750977	10398620	9884564	10495870	12095580	10832770
P19351	up	Troponin T, skeletal muscle	25	22	25	26	25	24	23	28	24	7.44633e+06	11723838	9140706	0.671234	0.333972	0.337262	0.0452022	0.218426	0.126627	7446321	5759941	9196578	11723830	9996044	13591680	8054398	9140709	10729520
Q9VQG4	colt	Congested-like trachea protein	6	9	7	7	6	6	7	5	9	3.41746e+06	3.2124e+06	3262780	-0.0845807	-0.0635681	-0.0210126	0.0452463	0.031116	0.481824	3369611	3499895	3417459	3150744	3212402	3339728	3262781	3248710	3331437
O18645	AMPKalpha	AMP-activated protein kinase alpha subunit, isoform A	4	5	4	4	6	6	5	4	5	805817	975345	951358	0.230411	0.204401	0.0260099	0.0453764	0.0909262	0.832501	805817	765028	816766	841607	990433	975345	814048	951358	994511
Q05547	Pp1-13C	Serine/threonine-protein phosphatase alpha-3 isoform	3	3	3	4	3	4	3	2	3	6.92274e+06	5643330	5.85725e+06	-0.284984	-0.253632	-0.0313517	0.0454351	0.066743	0.606713	6922741	7830541	6279218	6024099	5535814	5643332	6161930	5565600	5857252
Q9W4W7	MAD	RE68603p	1	2	2	1	2	2	1	2	1	154708	101697	178164	-0.81834	0.14845	-0.96679	0.0456376	0.578806	0.0576407	154708	141550	164356	59192.1	109044	101697	125017	178164	220030
Q9VRY5	Sbds	Ribosome maturation protein SBDS	8	7	8	9	9	9	8	7	8	1.69927e+06	1.86186e+06	1.74149e+06	0.120959	0.0958875	0.0250715	0.0457365	0.312334	0.775595	1752063	1627177	1699268	1861858	1769934	1890512	1741491	1689983	2009267
Q8SXH1	Dmel\CG14110	RE54320p	7	6	6	6	7	7	5	8	8	1.37245e+06	1.86905e+06	1.69412e+06	0.482121	0.263645	0.218477	0.0457729	0.368318	0.407211	1372449	1180833	1659257	2195866	1785540	1869053	1275834	1694115	2152564
Q8I099	Dmel\CG2663	Uncharacterized protein, isoform A	13	9	14	12	13	13	12	14	14	1.4565e+06	2460388	1.62655e+06	0.685902	-0.0370426	0.722945	0.0458162	0.908006	0.0245434	1456501	1137425	1973816	2460387	2178856	2539451	1105870	1683123	1626551
Q9VP80	siz	FI21420p1	6	4	6	4	7	5	4	5	7	1.02923e+06	1.23928e+06	1.25647e+06	0.20485	0.238122	-0.0332724	0.0458202	0.0194987	0.548642	988060	1029235	1129379	1137012	1239276	1247965	1256470	1190110	1260214
Q9VZE4	cg1316	RE70333p	15	17	17	18	16	14	16	15	16	1.79686e+06	1837724	1.75796e+06	0.027888	-0.0352281	0.0631161	0.0458506	0.0252789	0.00223682	1796857	1824605	1795307	1837724	1855629	1829090	1777786	1757954	1750329
Q8T079	Ndf	Putative oxidoreductase GLYR1 homolog	24	27	26	24	24	20	24	21	26	5168841	4.71582e+06	4368861	-0.116411	-0.24222	0.125809	0.045858	0.00160787	0.0539461	5168839	5036135	5226596	4976317	4715819	4551078	4483297	4197561	4368863
Q961D1	CycK	Cyclin K, isoform A	2	2	2	2	2	2	3	3	3	625205	526572	489850	-0.364991	-0.462414	0.0974229	0.0458779	0.0156806	0.558504	612157	692616	625205	426293	526572	552831	406287	489850	509191
Q9VWV6	Tsf1	Transferrin	32	37	31	30	29	26	28	24	32	16351402	13235273	9674996	-0.245125	-0.596327	0.351202	0.045911	0.0395807	0.151793	14738610	16916760	16351410	12657780	14617350	13235270	8918899	13671930	9674996
Q9VES8	anon2A5	RE28913p	9	8	9	9	8	8	9	7	9	1.37397e+06	1302720	1.1339e+06	-0.0682799	-0.238212	0.169932	0.04607	0.00989377	0.0375428	1390128	1361197	1373970	1302720	1282056	1350617	1117529	1133901	1250236
Q9W179	Slik	Sterile20-like kinase, isoform B	24	23	24	23	25	24	24	27	28	900843	971485	952380	0.149491	0.0535024	0.0959886	0.0460896	0.43874	0.178414	900843	844418	926663	957432	971486	1034160	952380	864197	957245
Q9VTN7	Dmel\CG10907	RE08109p	4	6	4	3	6	6	6	4	6	1.06261e+06	766539	899280	-0.412104	-0.33782	-0.0742836	0.0461509	0.062611	0.680725	1019158	1062606	1201079	766538	975108	738638	962785	744181	899281
Q8T0L3	Uba1	Ubiquitin-activating enzyme E1	52	55	52	53	54	49	54	54	54	23711208	21870162	24970306	-0.123678	0.0722866	-0.195964	0.0463706	0.234116	0.00983425	23711200	24988260	22869330	21870150	22486290	21305000	24970290	26215920	24056670
Q7KTC0	MRP	Multidrug-Resistance like protein 1, isoform I	36	40	38	40	39	39	38	40	39	2160034	2.50214e+06	2.70518e+06	0.202274	0.310873	-0.108599	0.0464779	0.0102873	0.136078	2160036	2081333	2371522	2502142	2419824	2681673	2620120	2705179	2871170
Q9VR33	tank	IP13216p	3	3	4	3	4	4	4	4	3	511210	680456	612459	0.357367	0.179593	0.177773	0.0465073	0.291921	0.165987	635760	491635	511211	680456	664209	743301	612459	688161	550753
Q24325	Taf2	Transcription initiation factor TFIID subunit 2	14	14	14	12	14	16	14	13	15	709523	651726	685195	-0.118033	-0.099631	-0.0184021	0.0465678	0.169549	0.715555	747723	709524	680932	648341	668880	651727	624547	686208	685195
P22979	Hsp67Bc	Heat shock protein 67B3	2	1	1	1	2	NaN	NaN	NaN	NaN	224404	152286	113470	-0.819665	-1.27003	0.450368	0.0465863	0.084656	0.494487	224404	194420	264725	135898	168673	91637.8	113470	45422.3	159758
B7Z0B9	frm	Farmer, isoform H	2	NaN	2	1	4	1	NaN	NaN	2	97442.1	170460	211466	1.14943	0.754106	0.395324	0.0466022	0.0638539	0.4336	97586.1	71456.7	97298.1	170460	134853	322173	124516	123622	211466
Q7KLE5	Amph	Endophilin-A	16	15	18	15	18	17	17	17	18	1.7738e+06	2.46131e+06	1.7145e+06	0.449202	-0.0289294	0.478132	0.0466421	0.869909	0.0116425	1773797	1511083	2127196	2461311	2238542	2633529	1601318	1714500	1955504
Q95SI7	Dmel\CG6028	GH23390p	12	12	12	13	13	12	11	11	11	4.84008e+06	5.44679e+06	5103065	0.144694	0.0617046	0.0829894	0.0468441	0.0805697	0.217691	4853719	4787173	4840083	5597368	4983724	5446788	4862820	5103064	5152430
Q9W020	CG9004	Nucleolar MIF4G domain-containing protein 1 homolog	6	3	5	7	7	7	5	6	7	383075	467931	365793	0.386831	0.0516466	0.335184	0.0469096	0.711735	0.0157543	401648	306968	383075	439346	513544	467931	365793	357717	401874
A1ZB86	slim	Kelch domain-containing protein 10 homolog	2	2	2	2	2	2	2	2	2	305164	237880	284391	-0.319317	-0.195839	-0.123478	0.0469663	0.209995	0.389962	305164	343033	282052	275352	237880	232050	284391	294685	234457
A1Z6I3	Dmel\CG43366	SERPIN domain-containing protein	9	4	13	15	14	13	14	13	15	1.35036e+06	1.7878e+06	1.82056e+06	0.477288	0.472837	0.00445048	0.0469842	0.0733216	0.968792	1350359	1029204	1518729	1787798	1730479	1840688	1556578	1820564	1990990
Q7K569	Gpo1	Glycerol-3-phosphate dehydrogenase	5	4	6	8	9	9	6	4	5	514274	826832	562557	0.553679	0.106634	0.447044	0.0470184	0.579455	0.152553	514274	463488	516268	562324	826832	837001	428226	562557	637630
Q7JYX5	Vamp7	RH15778p	5	6	5	4	6	5	6	6	7	1.23536e+06	1.01146e+06	1.45231e+06	-0.227395	0.283888	-0.511283	0.0470227	0.00395851	0.00445877	1235358	1240115	1185787	1156784	1011461	967614	1432642	1575580	1452311
Q9W0C3	Dmel\CG13928	GH11843p	4	7	5	5	5	5	7	3	7	1.01165e+06	1.27139e+06	975730	0.307625	0.018685	0.28894	0.0470409	0.902988	0.103159	901973	1011652	1098751	1326409	1127149	1271388	900672	975730	1186048
Q9V419	Cyp28a5	Probable cytochrome P450 28a5	NaN	NaN	1	3	3	3	1	2	3	127854	189172	141312	1.31167	1.02359	0.288081	0.0470427	0.0832514	0.408899	63131.6	51617.5	127854	244002	138058	189172	124336	141311	199240
Q95SH2	Chmp1	Charged multivesicular body protein 1, isoform A	5	5	5	5	5	4	4	5	5	1.2203e+06	1.29546e+06	1.25942e+06	0.0683009	0.0449568	0.023344	0.0470515	0.117326	0.417738	1220302	1202684	1245137	1302408	1248376	1295465	1259423	1288654	1236312
Q9VAY2	Gp93	HSP 82	49	52	52	53	50	47	49	52	48	18340256	17402120	15385896	-0.069575	-0.215485	0.14591	0.0471384	0.00293028	0.00560287	18482250	17588870	18340240	17402110	17030280	17407700	15317760	16161360	15385890
P43125	rdgB	Protein retinal degeneration B	1	1	1	1	3	4	3	5	5	212212	317511	352568	0.457807	0.677436	-0.219629	0.047142	0.009723	0.273279	208461	255241	212211	317511	354818	259670	413774	352568	316611
Q7JW03	UbcE2H	CG2257	9	9	9	9	9	9	9	9	9	4383093	4.50856e+06	4563371	0.0681782	0.0534445	0.0147336	0.0471804	0.151558	0.653404	4384875	4383095	4233233	4471659	4508564	4650230	4563369	4587159	4343563
Q9VMQ5	Coq6	Ubiquinone biosynthesis monooxygenase COQ6, mitochondrial	6	6	5	4	4	4	6	5	5	908596	770642	1.01155e+06	-0.269999	0.177127	-0.447126	0.0474682	0.0237501	0.00691177	908596	836326	924176	656374	770642	791889	1028476	1011549	975621
Q9VXQ5	CCT6	Chaperonin containing TCP1 subunit 6	29	32	32	32	32	29	32	30	31	13195078	12154935	13676331	-0.132968	0.0160077	-0.148976	0.04779	0.81525	0.0403488	13195070	13887260	12498030	12154930	12173970	11738240	13676330	13853520	12496740
Q7K274	l(2)k09913	LD15586p	10	11	10	10	9	10	10	10	10	2.96389e+06	2600246	2.75836e+06	-0.215762	-0.106157	-0.109606	0.0477916	0.104452	0.277291	2963892	2977501	2849155	2704117	2600247	2283166	2758358	2855550	2559888
Q9VDZ7	CG117799	Mitochondrial import inner membrane translocase subunit TIM44	19	20	20	19	19	18	21	18	22	1.24253e+06	1.13889e+06	1.15065e+06	-0.112162	-0.100913	-0.0112489	0.0479082	0.0456458	0.798699	1267724	1198602	1242534	1138888	1102817	1190506	1117856	1150646	1190001
Q9VL91	zf30C	LD23102p	13	11	14	12	13	10	11	10	12	1.33237e+06	1.23546e+06	1.09494e+06	-0.116491	-0.265628	0.149136	0.0479163	0.00200843	0.0300903	1332369	1296380	1369112	1277239	1235459	1176232	1153018	1078157	1094944
P25823	tud	Maternal protein tudor	8	8	11	16	12	12	16	14	18	416800	474905	508910	0.168704	0.203839	-0.0351346	0.0482821	0.186243	0.777549	450756	393516	416800	459679	474905	480978	413613	536637	508910
P36188	wupA	Troponin I	9	9	9	8	9	9	9	9	9	4.96453e+06	9384310	6.6218e+06	0.783001	0.391835	0.391166	0.0483037	0.2015	0.138412	4964528	3773189	6430940	9384311	6735927	9709157	5499617	6621802	7471616
A8JRE3	woc	Without children, isoform B	29	29	29	27	33	24	30	30	30	3396033	3.24353e+06	3339159	-0.0719878	-0.0791245	0.00713666	0.0485172	0.235468	0.912526	3448900	3380722	3396034	3243534	3149462	3337305	3368997	2985850	3339158
Q95TN4	Cog4	Conserved oligomeric Golgi complex subunit 4	9	13	12	11	12	11	8	11	13	1.29235e+06	1.20666e+06	1309438	-0.125721	0.0178763	-0.143597	0.0485765	0.566228	0.035307	1269816	1292348	1328490	1206661	1236139	1125353	1348682	1281232	1309438
O97062	Ccp84Ae	Ccp84Ae	6	3	6	8	8	8	8	8	7	373273	798930	1.27562e+06	1.42637	1.98991	-0.563533	0.0486814	0.00269313	0.261232	441494	228131	373273	582744	798930	1567811	1223994	1275624	1509036
O96433	CycT	Cyclin-T	5	6	7	5	7	4	7	6	8	527996	422831	392978	-0.322174	-0.435684	0.113509	0.0487487	0.0185335	0.146939	609702	474002	527996	406744	422831	454033	376356	416965	392978
Q9VRM1	FBgn0035611	Uncharacterized protein, isoform A	NaN	NaN	NaN	1	2	2	NaN	NaN	NaN	90980.2	170783	78474.9	1.10332	0	1.10312	0.048884	1	0.0223572	90980.2	53907.8	92211.8	170783	113094	232217	80323	71777.3	78474.9
A1Z9J3	shot	Short stop, isoform H	166	153	195	191	195	202	190	190	210	3.33082e+06	4240095	4.05033e+06	0.420049	0.29219	0.127859	0.0490226	0.0876637	0.351172	3330821	2943158	3843119	4240095	4128265	5155224	4050324	3816002	4475320
Q9W385	fh	Frataxin homolog, mitochondrial	3	3	3	3	3	3	3	3	3	760413	831388	878062	0.186007	0.265703	-0.0796954	0.0490406	0.0127834	0.0565554	670770	760414	761621	831388	856964	802744	890069	863708	878062
Q6WV17	Pgant5	Polypeptide N-acetylgalactosaminyltransferase 5	9	10	11	10	11	11	11	11	11	925611	1.07954e+06	1.03052e+06	0.19205	0.224175	-0.0321248	0.0490585	0.0337466	0.70291	952779	863280	925612	1079542	967715	1086487	1030524	1020819	1153496
Q9VFB5	Polr2G	IP02321p	5	5	5	4	5	4	4	4	4	1.04638e+06	955412	901233	-0.132919	-0.267398	0.134478	0.0490795	0.0127988	0.052785	1046378	1123517	1015862	953060	994842	955412	917030	828702	901233
P48159	RpL23	60S ribosomal protein L23	10	11	11	11	9	9	10	9	10	35963804	33297920	30981802	-0.106971	-0.230892	0.12392	0.0491188	0.00418888	0.0647742	36736830	35963800	35231260	34847690	33297900	32114420	30981810	31772350	29256570
Q06559	RpS3	40S ribosomal protein S3	24	24	25	24	24	24	24	24	24	53286856	51707944	48151248	-0.063083	-0.155191	0.0921078	0.0492513	0.00168687	0.0389799	53451820	53286860	53150150	51707930	49455300	51921520	48151270	46579760	48879960
Q9VDD7	meigo	Solute carrier family 35 member B1 homolog	3	5	5	5	6	5	4	4	5	1.53521e+06	1.73817e+06	1.29745e+06	0.226187	-0.159903	0.386089	0.0492855	0.382073	0.077195	1535215	1423529	1631802	1698255	1738170	1933636	1297453	1676755	1175534
Q9VHV5	Arl8	ADP-ribosylation factor-like protein 8	4	4	5	5	5	5	5	5	5	2.40486e+06	2.54675e+06	3.24554e+06	0.0779215	0.409719	-0.331798	0.0493537	0.000143941	0.000106569	2379439	2512033	2404866	2617717	2535428	2546753	3284116	3161539	3245542
O76874	EG:125H10.1	SD17974p	11	13	13	15	15	13	11	14	13	949409	1.85503e+06	1.29128e+06	0.692421	0.2105	0.481921	0.0493752	0.437264	0.112102	949409	869638	1311512	1855026	1309772	1880775	948033	1291279	1370317
Q9I7L9	Dmel\CG18858	Uncharacterized protein, isoform A	13	15	15	14	16	14	16	15	17	2.4786e+06	2.641e+06	2.73486e+06	0.132871	0.173199	-0.0403277	0.0493777	0.0165113	0.362469	2478601	2544138	2336862	2641004	2621967	2805296	2703738	2734860	2856898
B7YZU2	flz	Serine protease filzig	5	5	5	6	7	6	5	5	8	688607	1.08291e+06	703050	0.63597	-0.0372601	0.67323	0.0493826	0.911396	0.0670171	688607	545308	876618	1223907	932012	1082910	491996	880696	703051
A0A0B4K7I2	sm	Smooth, isoform T	9	12	11	10	12	10	10	10	10	794451	1.01225e+06	844470	0.279998	0.0349929	0.245005	0.0496338	0.778295	0.0741541	794452	752014	909082	1049625	915032	1012254	753084	844470	918482
Q9VT33	Prps	Ribose-phosphate diphosphokinase	13	14	12	12	12	11	12	10	14	4762109	4.16248e+06	4.05972e+06	-0.183083	-0.244927	0.0618439	0.0496777	0.0046352	0.413907	4762107	4999040	4688231	4162485	4589549	3992375	4059717	4226378	3908764
M9NF14	Imp	IGF-II mRNA-binding protein, isoform L	32	32	31	29	32	28	32	31	31	9050062	9450351	8969261	0.0689977	-0.0278492	0.0968469	0.0497164	0.299476	0.0181666	9221366	8867355	9050067	9720267	9450348	9298787	8668597	8982254	8969261
Q9XZU1	Cse1	Exportin-2	37	39	39	37	38	37	37	36	37	10281898	8217753	10766374	-0.249511	0.0195312	-0.269042	0.0498113	0.860296	0.0589753	10281900	10814780	9289203	8217751	9265886	8074185	10917670	10766380	9151846
Q9W4Z2	mRpL14	60S ribosomal protein L23	4	4	4	1	4	3	3	3	4	815654	582146	723563	-0.399167	-0.154731	-0.244436	0.0498245	0.189408	0.164067	815654	766378	903469	745749	582146	567223	814986	723562	694225
Q8IN49	Dmel\CG31195	MIP05539p	24	25	23	23	22	21	23	23	25	3.44014e+06	4.01543e+06	3.57982e+06	0.188129	0.0355829	0.152547	0.0498991	0.60293	0.00635253	3440138	3290322	3805834	4112576	3857586	4015433	3553565	3646470	3579825
Q9W5B4	EG:103E12.2	GH18858p	4	6	6	6	4	4	5	3	6	4152188	3332438	2.26872e+06	-0.449745	-1.09719	0.647442	0.0499684	0.0142802	0.0644418	4130045	5361475	4152191	3332437	2905452	3727179	1548094	2268723	2673492
Q9W0G1	Ptp61F	Tyrosine-protein phosphatase non-receptor type 61F	11	12	10	11	12	12	13	12	13	1.66761e+06	1760455	1.86265e+06	0.0797545	0.133099	-0.0533441	0.0503148	0.0199449	0.286937	1692644	1667609	1652920	1712493	1826770	1760455	1888643	1862649	1749166
Q9VPP0	Ent1	Equilibrative nucleoside transporter 1, isoform A	NaN	2	1	1	2	1	1	2	2	230303	480968	462199	1.57283	1.42609	0.146741	0.0504015	0.0644113	0.587448	80884.2	292760	167846	581567	374091	480968	462199	492985	338462
A1Z9X0	aPKC	Atypical protein kinase C	11	13	11	9	10	11	12	11	13	1.4435e+06	1.52092e+06	1.48682e+06	0.0819925	0.0363204	0.0456721	0.050419	0.346738	0.248591	1481872	1443502	1408554	1495645	1570772	1520920	1431856	1486821	1526314
P83097	Wsck	Putative tyrosine-protein kinase Wsck	2	2	2	3	3	2	2	3	3	377526	477758	454759	0.605958	0.455892	0.150066	0.0504408	0.0633038	0.38906	389064	271125	377526	477758	464902	632125	442129	511115	454759
Q8SYL1	l(2)09851	Lethal (2) 09851, isoform A	12	11	12	12	12	11	10	11	12	1.45322e+06	1.36083e+06	1.40245e+06	-0.0984344	-0.0787392	-0.0196953	0.0504516	0.183836	0.661672	1513284	1453220	1404652	1360826	1332083	1388645	1309629	1402450	1427830
Q9V813	Mtap	S-methyl-5'-thioadenosine phosphorylase	15	18	17	17	17	17	18	17	17	3.09123e+06	2796230	2.82756e+06	-0.12104	-0.108689	-0.0123507	0.0505869	0.0147613	0.786507	3136833	3091226	2993210	2713428	2974118	2796232	2827563	2805782	2918349
Q9VSL2	GstO3	Glutathione S transferase O3	6	6	6	8	6	6	6	8	7	1.86607e+06	2.50261e+06	2.46184e+06	0.342334	0.339434	0.00290044	0.0506058	0.139455	0.985371	1866072	1694229	2232790	2503346	2296107	2502615	2031228	2461841	2859362
Q8SWS7	vito	Nucleolar protein 12	3	4	4	4	4	4	4	3	3	604301	666956	523285	0.178171	-0.219711	0.397882	0.0507168	0.267223	0.0741959	557658	633924	604300	654001	666956	709391	523285	418966	617051
Q9VV49	Agpat4	1-Acylglycerol-3-phosphate O-acyltransferase 4, isoform A	7	9	8	7	7	7	9	7	9	1.72896e+06	1.39759e+06	1498320	-0.351647	-0.22504	-0.126607	0.0507411	0.195886	0.353833	1728961	1630301	2082553	1397589	1308289	1545243	1395453	1498319	1758319
P48149;Q7KR04	RpS15Aa;RpS15Ab	40S ribosomal protein S15Aa	10	9	10	10	10	10	10	9	10	23079206	20470008	18649626	-0.241318	-0.327421	0.0861028	0.0507698	0.0152688	0.405886	23079210	22204850	25117040	21119070	20470010	18026560	18649620	20112420	17370510
Q9W551	EG:63B12.11	GEO02601p1	5	6	7	6	7	6	7	7	6	1.35567e+06	1.20801e+06	1.4189e+06	-0.189018	0.0407499	-0.229768	0.0508475	0.237075	0.0321396	1398674	1353691	1355674	1297292	1208010	1105561	1362702	1418899	1444907
P15357;P18101	RpL40;RpS27A	Ubiquitin-40S ribosomal protein S27a	5	5	5	5	5	5	4	5	4	57862872	63319700	61663756	0.144911	0.104627	0.0402845	0.0508552	0.0221218	0.519187	57862880	58965660	57190560	60773830	63319700	68538740	61663790	64586990	60902600
A0A4D6K2Q0	CG11935	Uncharacterized protein, isoform H	10	7	9	7	11	9	10	8	9	1.14887e+06	1.28027e+06	1241306	0.130666	0.0686353	0.0620308	0.0508888	0.217214	0.233251	1148872	1232544	1142290	1239830	1337183	1280267	1271435	1241306	1182118
Q9VUR0	CG16979	Probable Ufm1-specific protease 2	9	10	9	9	9	7	9	8	10	1.29051e+06	1498022	1.30672e+06	0.209707	0.0642681	0.145439	0.051349	0.32091	0.114074	1313756	1190402	1290509	1498022	1343443	1551017	1306720	1273562	1386140
A0A6H2EG35	Nuak	Nuak1 ortholog, isoform M	5	8	11	12	11	10	8	9	11	769917	1.04368e+06	963279	0.50496	0.341546	0.163414	0.0514584	0.204848	0.394102	769917	583806	860516	1043677	937578	1129592	755368	963279	1081451
Q9VF36	Acyp2	Acylphosphatase-2	2	1	3	2	3	4	3	2	3	568950	756295	646884	0.31136	0.127345	0.184015	0.0515363	0.350254	0.0662715	539441	685564	568950	756295	764324	695478	699145	646884	606286
Q9VAD1	capricious-like	LD30178p	22	19	26	28	28	26	21	25	22	894085	1.48927e+06	1.02867e+06	0.578007	0.0439351	0.534072	0.0515365	0.85745	0.010138	894085	809424	1289114	1489270	1361418	1530642	880275	1028666	1128835
Q9VIH3	Mtp	Microsomal triacylglycerol transfer protein	31	34	34	33	34	32	30	28	34	4192145	4325863	3.39523e+06	0.0745621	-0.284953	0.359515	0.0516591	0.00699183	0.00211789	4192148	3985709	4207717	4325861	4406394	4306943	3187118	3395226	3592394
Q9VJG2	cg12288	Uncharacterized protein	9	9	9	10	11	9	8	10	10	916126	1086017	789928	0.1894	-0.247809	0.437209	0.0516732	0.0191021	0.00124259	911569	916126	1025229	1029013	1135936	1086017	789927	773065	837469
Q9W4V1	EG:100G7.6	Uncharacterized protein, isoform E	4	2	3	4	5	4	3	4	5	488810	1.04013e+06	736910	1.02474	0.784513	0.240227	0.0516891	0.109781	0.286489	488810	305375	709696	1040128	810078	1058926	731699	736910	1004120
A0A0B4KGF6	Dmel\CG2747	Uncharacterized protein, isoform F	6	5	5	3	7	5	8	5	7	435413	504686	481065	0.199223	0.210351	-0.0111275	0.05171	0.135752	0.926635	422669	435414	475056	481226	504686	544744	590504	481065	476635
Q01603	Pxd	Peroxidase	3	NaN	3	2	4	3	1	2	3	195718	344491	223830	1.28218	0.68262	0.599562	0.0517482	0.226264	0.0300481	181811	76440	209625	344491	306422	397020	194845	276214	223830
Q7JZ53	mRpS4	RE57564p	6	7	7	7	6	7	6	6	7	747587	694084	728156	-0.102345	-0.0295734	-0.0727717	0.05183	0.550731	0.212196	747586	741881	780740	687193	733811	694084	715229	728155	781853
P41093	RpL18A	60S ribosomal protein L18a	14	15	15	15	14	14	14	16	15	23641624	22997056	22631870	-0.0584189	-0.0738379	0.015419	0.0518739	0.00466375	0.508835	23641620	23593190	24071150	23247950	22240570	22997070	22315320	22801040	22631870
Q9W323	Ptpmeg2	LD27988p	13	13	13	14	12	13	14	14	14	2458474	2.5895e+06	2.72221e+06	0.0837065	0.175994	-0.0922871	0.0518788	0.0220465	0.155262	2458475	2437954	2527179	2561608	2589505	2717643	2977670	2722213	2694428
A0A0B4KFC4	rib	Ribbon, isoform C	14	15	13	10	13	10	15	13	15	1.25935e+06	729613	1.05671e+06	-0.567681	-0.0944837	-0.473197	0.0519549	0.638631	0.0751366	1259345	1379356	998754	729613	1003707	727634	1334578	1010767	1056713
Q9V4S8	CSN7	COP9 signalosome complex subunit 7	8	10	9	9	10	10	11	11	11	2.4734e+06	2.76091e+06	2562720	0.114602	0.0726687	0.0419337	0.0519716	0.182748	0.470272	2567511	2473403	2435799	2767698	2569056	2760912	2765540	2538598	2562719
P23779	Cys	Cystatin-like protein	5	6	5	5	5	5	5	4	5	17458386	19544962	15026701	0.210983	-0.147412	0.358395	0.0519791	0.0929271	0.0210878	16760740	17458390	17620520	22049950	18552850	19544960	14834710	15026700	17023440
P48810	Hrb87F	Heterogeneous nuclear ribonucleoprotein 87F	15	13	14	13	14	15	15	14	14	9914770	9132260	9142906	-0.106264	-0.0906665	-0.0155977	0.052008	0.289986	0.83207	9519995	10326090	9914771	9451797	9132266	9053083	9142909	10158030	8691238
Q9GU50	MESK2	GH09802p	4	6	7	5	6	7	5	6	6	397818	618496	530300	0.43589	0.259446	0.176444	0.0520504	0.155014	0.220502	393381	397818	515666	618495	512439	630282	467797	530300	557944
Q5EAK6	tefu	Serine/threonine-protein kinase ATM	8	9	9	8	17	13	18	15	17	425632	549836	545095	0.400471	0.355534	0.0449378	0.0521535	0.100954	0.72814	425632	498272	362763	549836	610444	527116	615098	545094	480603
Q9V8Y2	Obp56a	General odorant-binding protein 56a	2	3	3	3	2	3	4	2	4	555059	1.18734e+06	961187	0.842453	0.744465	0.0979881	0.0523141	0.0906202	0.793133	555059	749560	458292	1231218	751950	1187337	703324	961186	1326304
Q9VVW3	Sfxn2	Sideroflexin-2	NaN	NaN	NaN	2	2	2	2	1	3	90739.4	144287	204620	0.981882	1.45664	-0.474758	0.0524474	0.0201138	0.0465039	90739.4	99023.3	45405.1	156972	138777	144287	167917	245512	204620
Q9VYG1	CG12096	26S proteasome non-ATPase regulatory subunit 5	11	12	12	11	12	12	14	12	13	2.87251e+06	3.00082e+06	2695171	0.0696303	-0.06051	0.13014	0.0526706	0.198763	0.0236539	2872506	2916817	2778157	3048155	3000817	2941256	2865709	2695172	2657434
Q94519	ND-ACP	Acyl carrier protein, mitochondrial	2	2	2	2	1	2	1	2	2	581534	345976	476907	-0.645844	-0.475945	-0.169899	0.0527381	0.19994	0.666199	480606	594368	581535	345976	273222	458780	262796	492659	476907
E1JHA6	uif	Uninflatable, isoform C	37	48	43	44	44	40	42	39	42	3.13977e+06	4.09702e+06	2.89847e+06	0.304645	-0.0844555	0.3891	0.0528332	0.455446	0.021163	3139771	2898424	3484120	4172971	3494310	4097018	2805111	2898466	3271627
Q02748	eIF4A	Eukaryotic initiation factor 4A	29	33	33	32	30	32	31	30	33	43422352	41429284	42552308	-0.0953744	-0.0321897	-0.0631847	0.0528938	0.258982	0.201939	43422360	43611010	42867310	41574300	41429290	38651970	43425290	42552290	41086580
A1ZB29	Dmel\CG5757	dTMP kinase	9	10	9	10	9	9	8	10	9	1.73039e+06	1.60689e+06	1.82988e+06	-0.1256	0.0593014	-0.184902	0.0529537	0.264197	0.0274765	1730395	1802858	1700547	1670277	1606893	1522269	1895372	1829881	1730344
Q9VEN1	cher	Filamin-A	84	82	83	86	85	82	86	80	87	4109803	5.4039e+06	4269405	0.342759	0.00747426	0.335285	0.0529768	0.963306	0.049892	4109804	3694579	4814605	5632294	4898885	5403895	3679594	4269407	4726386
P20477	Gs1	Glutamine synthetase 1, mitochondrial	10	12	10	10	10	9	11	9	12	8873806	9850248	9499437	0.108995	0.0969079	0.0120869	0.0530492	0.0610249	0.825183	9104455	8873805	8824563	9926011	9146753	9850254	9191898	9987814	9499439
Q7KN62	TER94	Transitional endoplasmic reticulum ATPase TER94	58	64	61	62	60	61	61	65	61	40287716	42018536	41658168	0.0937792	0.05141	0.0423692	0.0531827	0.255766	0.238973	40287700	40825100	38171870	43457910	42018520	41785410	41658160	42131940	39807010
O77051	E2f2	Transcription factor E2F2	6	6	6	9	7	7	5	5	8	477589	447015	397283	-0.106259	-0.272837	0.166578	0.0532656	0.00914581	0.0412181	469649	477589	502484	447015	463745	435901	397282	377910	425664
Q8IRJ8	thoc7	THO complex protein 7	6	6	7	6	7	6	6	7	6	983305	1.14233e+06	1.06434e+06	0.204241	0.152601	0.0516408	0.0534084	0.09474	0.633251	1006124	983305	967264	1036409	1235979	1142329	1201137	1028079	1064335
Q7JWM4	Dmel\CG13217	RE32413p	1	1	NaN	1	1	2	2	1	1	208963	342872	477871	1.31257	1.56097	-0.248397	0.0534302	0.0192181	0.588877	246810	171117	110537	310702	342872	671516	666600	376429	477871
Q9W2S1	Tango5	FI17817p1	11	12	11	11	11	9	10	10	12	1695660	1.61607e+06	1.73214e+06	-0.0801156	0.078591	-0.158707	0.0534824	0.350101	0.084814	1654055	1695659	1767360	1592735	1616072	1630263	1732143	1979965	1701950
P20353	Galphai	G protein alpha i subunit	5	7	5	5	6	6	6	6	7	7.76254e+06	6.39387e+06	7.31555e+06	-0.237857	-0.0693582	-0.168498	0.0535018	0.208319	0.101906	7762542	8124534	7349631	6393876	7273816	6077649	7239537	7576589	7315546
Q9VSH4	Cpsf6	Cleavage and polyadenylation specificity factor subunit 6	11	13	12	11	14	12	14	13	12	3.53529e+06	3.39764e+06	3.28532e+06	-0.0492662	-0.0873095	0.0380433	0.053719	0.0117096	0.229056	3542317	3527568	3535290	3397641	3499266	3353834	3419873	3285315	3279084
Q9V4B8	CT7856	RE68558p	2	NaN	1	1	2	1	NaN	NaN	NaN	82135.8	203581	97011.6	1.58593	0.535494	1.05043	0.0538273	0.27467	0.134563	111012	62131	53259.6	122978	203581	396961	148475	77660.3	97011.6
Q9VBX3	vig2	Vig2, isoform B	8	8	8	8	8	8	8	9	8	6.28534e+06	5196498	5.76202e+06	-0.22278	-0.131285	-0.0914942	0.0541213	0.0098817	0.329321	6348576	6285339	6061752	4930619	5940196	5196500	5762020	5533838	5773504
Q9VYB2	Dmel\CG11178	LD19061p	2	2	1	NaN	1	NaN	3	3	3	217420	186355	282087	-0.71069	0.364239	-1.07493	0.0541579	0.00274949	0.0145987	229856	205464	217420	124357	186355	101080	269106	288487	282087
Q9VKU3	FBgn	CG6094 protein	8	8	8	7	7	7	7	7	7	2.60029e+06	2.20153e+06	2.38576e+06	-0.21071	-0.0411097	-0.1696	0.0541584	0.639556	0.0296866	2692512	2600284	2290104	2251801	2086836	2201534	2385761	2589053	2383088
Q9VNE2	kra	Protein krasavietz	25	27	26	27	26	28	27	25	28	10280457	11233046	10783159	0.128644	0.0568384	0.071806	0.0541614	0.321231	0.070182	10280460	10754700	9671274	11383230	11233040	10927200	10783160	10839060	10296440
Q9VJ59	Jwa	PRA1 family protein	4	6	6	6	5	5	5	4	4	5861028	6.81213e+06	6487548	0.164725	0.131917	0.0328083	0.0541746	0.0070566	0.625446	5779629	6008700	5861032	6921020	6080832	6812131	6577287	6487549	6275666
Q9V345	CSN4	COP9 signalosome complex subunit 4	20	19	21	21	20	19	21	19	21	4452714	4744661	4.68312e+06	0.0825272	0.0457897	0.0367374	0.0542084	0.284967	0.193129	4452716	4651220	4334127	4697370	4744661	4781487	4704125	4683120	4481584
A0A0B4KH28	Synd	Syndapin, isoform C	16	19	17	20	18	19	17	19	20	1.66321e+06	1.84758e+06	1.65681e+06	0.137755	-0.0710494	0.208804	0.0544142	0.387152	0.0255056	1636294	1663212	1816220	1847578	1847192	1928714	1503067	1656813	1712228
Q23976	Irbp	ATP-dependent DNA helicase 2 subunit 1	4	4	6	4	7	4	7	5	5	531228	721701	688491	0.419406	0.292542	0.126864	0.0544504	0.0870244	0.367479	639250	491083	531228	654294	844767	721700	688491	619146	718797
Q6NR46	Spt-I	RE58623p	9	9	10	8	10	9	9	9	10	658567	616137	728692	-0.111035	0.118402	-0.229437	0.0544634	0.0830805	0.0170763	655554	658568	687369	592916	616138	644843	682601	728692	763160
Q9VJ12	Acn	Acinus, isoform A	13	13	15	14	15	15	14	14	17	3.44968e+06	3.24128e+06	2813282	-0.0727965	-0.266646	0.19385	0.0545181	0.00438896	0.0198674	3449680	3432175	3507213	3409985	3229235	3241279	2813281	2769074	3061661
Q9VMG1	Ugt37B1	RE52038p	NaN	NaN	NaN	NaN	1	NaN	1	2	1	83827.2	107407	80670.3	0.491325	0.117144	0.374182	0.0545259	0.702703	0.222627	83827.2	104358	72216.3	120366	107407	135743	77018.5	80670.3	129726
Q9VMB9	COX5B	Cytochrome c oxidase subunit 5B, isoform A	5	6	5	5	5	4	5	5	5	15893989	11459074	12400558	-0.607896	-0.360169	-0.247727	0.0545486	0.164621	0.376368	15893990	17899100	13131760	11680340	7884914	11459080	9774365	12400560	14574450
Q9VVG4	Sec3	Exocyst complex component 1	8	8	7	8	10	10	7	10	10	645404	755457	666548	0.196424	0.0530046	0.14342	0.0546378	0.567678	0.0324566	645404	608889	723077	756778	755457	747764	666548	656716	724791
Q9VCY1	Dmel\CG6937	RRM domain-containing protein	10	10	10	11	11	11	11	11	11	2.22946e+06	2.0846e+06	1.88856e+06	-0.0741323	-0.207502	0.13337	0.0547515	0.00162232	0.00292723	2229463	2125959	2233389	2049671	2084594	2123565	1939217	1877448	1888564
Q9VZJ3	Rcd5	GH01794p	7	8	8	7	7	6	8	7	6	562645	497791	523047	-0.225585	-0.143658	-0.081927	0.0547925	0.176285	0.229585	562119	562645	657843	497790	532990	490564	523047	517301	570381
Q9VUE5	stwl	LD17962p	9	11	9	8	10	5	13	13	10	506682	424603	585738	-0.310771	0.287387	-0.598157	0.0549336	0.0102515	0.00614317	506682	460620	510363	342759	424603	428876	585738	581670	635498
M9NFI9	Spn	Spinophilin, isoform J	7	4	7	7	6	5	7	10	13	401734	357723	419325	-0.180254	-0.0883071	-0.0919469	0.0550373	0.600131	0.5762	434312	401734	382226	341018	375796	357723	311685	424664	419326
P48593	Eip63F-1	Calcium-binding protein E63-1	NaN	1	1	2	2	2	2	2	2	283071	536255	369433	1.37109	0.88451	0.486584	0.0551075	0.179074	0.0873446	102696	228903	337239	552524	463065	536255	288641	369434	467779
P20232	TfIIS	Transcription elongation factor S-II	13	13	12	12	12	11	12	11	13	2.28936e+06	2.10381e+06	2.18384e+06	-0.0965354	-0.0791136	-0.0174217	0.0555339	0.0751158	0.661809	2218012	2341823	2289360	2218557	2084371	2103809	2208858	2091202	2183843
Q9VVK1	Dmel\CG7460	Uncharacterized protein, isoform B	6	5	7	2	4	4	3	5	4	371869	281230	262124	-0.479282	-0.49186	0.0125783	0.0555699	0.0316873	0.944523	371869	340028	445596	320462	230767	281230	247952	262124	311729
P81928	140up	RPII140-upstream gene protein	7	4	7	6	5	7	8	8	7	2010882	1.54691e+06	1.90648e+06	-0.290102	-0.066117	-0.223985	0.0556179	0.0758857	0.102797	2010883	1934439	2052201	1493972	1889585	1546909	1938123	1882954	1906475
Q7KA66	Spn43Aa	Serpin 43Aa	13	15	15	14	16	15	15	15	15	4341340	3.56672e+06	4355547	-0.312991	0.0914199	-0.404411	0.0556416	0.563176	0.02201	4341341	3825195	4933071	3566716	3268289	3665611	4284771	4355547	5308660
Q27597	Cpr	NADPH--cytochrome P450 reductase	21	25	22	24	23	21	21	20	23	2.08171e+06	2315798	1.51063e+06	0.12243	-0.466871	0.589301	0.0556522	0.00513637	0.00217519	2199076	2081713	2039680	2315798	2195886	2368526	1394520	1510635	1678853
Q9VIK9	CG2614	eEF1A lysine and N-terminal methyltransferase homolog	7	6	8	9	9	10	10	7	9	515257	598629	593427	0.186614	0.147645	0.0389684	0.0557116	0.144469	0.636458	483424	515257	549584	551698	598628	611022	593428	524240	598172
M9NFH8	GS	Uncharacterized protein, isoform F	79	79	74	81	82	77	87	82	86	2.20195e+06	2.57034e+06	3.18336e+06	0.249025	0.542271	-0.293245	0.0558396	0.00464848	0.00888911	2201954	2413619	1975834	2493589	2749823	2570336	3183357	3370079	3022881
Q94545	ash2	Set1/Ash2 histone methyltransferase complex subunit ASH2	10	12	11	13	11	11	12	12	12	1.20858e+06	1.42412e+06	1.47717e+06	0.227	0.282931	-0.0559311	0.0558477	0.00758424	0.567212	1289987	1194291	1208575	1319507	1588597	1424116	1429107	1477169	1588498
Q9VSU2	teq	Tequila, isoform G	2	1	1	3	4	3	1	NaN	2	336501	379770	378722	0.274865	-0.549833	0.824698	0.05585	0.496745	0.329028	341081	336500	321428	372213	379770	462213	378925	81985.6	378519
Q8T4F7	ena	Protein enabled	10	8	10	8	8	7	8	9	9	1463938	1.38687e+06	1514517	-0.114228	-0.000717799	-0.11351	0.0558784	0.987445	0.0256769	1463937	1455989	1573345	1386868	1419531	1343280	1514517	1449080	1525773
Q9VSW7	anon-WO0172774.118	LD21662p	3	3	1	2	3	1	1	2	1	212161	279658	280010	0.348538	0.413741	-0.0652027	0.0561396	0.208992	0.830027	196906	212161	237925	306453	279658	239404	280010	210885	397913
Q9U9Q1	RfC38	Replication factor C 38kD subunit, isoform A	15	16	15	15	16	15	17	14	15	3781225	3.19851e+06	3.72769e+06	-0.217531	-0.0571009	-0.16043	0.0561614	0.592157	0.160365	3781224	4171597	3607562	3177256	3562041	3198511	4034350	3727692	3360220
X2JC00	RhoGAP1A	Rho GTPase activating protein at 1A, isoform E	23	23	27	24	25	22	23	23	24	797537	879372	733753	0.11523	-0.164392	0.279622	0.0562494	0.0466364	0.00614488	797537	771805	838453	838773	879372	889166	671700	743961	733753
Q03017	cact	NF-kappa-B inhibitor cactus	1	2	3	1	4	1	2	4	4	826371	1104980	910276	0.388556	0.275503	0.113053	0.0562691	0.163054	0.54272	826371	692878	860506	1126369	888079	1104980	910276	843317	1138219
Q9VAV2	mIF2	FI21480p1	10	11	12	9	12	9	14	12	11	683768	652662	703911	-0.0796553	0.0465062	-0.126162	0.0563321	0.440083	0.105659	687677	672852	683768	620436	652661	662052	750299	703911	659871
Q9VD61	Qsox2	Sulfhydryl oxidase	3	3	5	4	5	4	4	4	4	454753	622385	639172	0.578345	0.588228	-0.00988261	0.0563923	0.00842879	0.961509	454754	373155	482186	825189	530354	622384	639172	624607	696431
Q9VS02	Dmel\CG9953	Uncharacterized protein	15	15	13	13	12	11	15	13	16	4330330	5340073	12301613	0.273131	1.44736	-1.17423	0.0563999	7.94273e-05	3.26641e-05	4330330	5070743	4166868	5158026	5861830	5340076	12301610	12072230	12495480
Q9VF56	obe	Obelus	20	22	23	22	26	21	27	27	27	520174	422757	504032	-0.219947	-0.0157903	-0.204156	0.0565373	0.76779	0.0753128	534802	520174	495780	418791	493072	422757	504032	538035	492155
A0A0B4KGS4	Pak3	Non-specific serine/threonine protein kinase	13	13	13	13	13	13	12	13	13	2283836	2.38682e+06	2.53445e+06	0.111939	0.194103	-0.0821635	0.0568503	0.0253893	0.128949	2283836	2108712	2289735	2371255	2459008	2386824	2534456	2433340	2677146
Q7JZW0	Cpr51A	Cuticular protein 51A	9	7	8	9	8	8	7	9	6	3.97878e+06	5920302	5.96901e+06	0.71677	0.473555	0.243216	0.0568622	0.148143	0.292522	3978781	3013272	5193176	5845362	5920305	7986820	4556262	5969009	6128765
Q9W0R3	Ptpmeg	Tyrosine-protein phosphatase	3	3	5	3	5	5	6	5	5	340094	389936	383046	0.156697	0.164174	-0.00747681	0.056908	0.01541	0.906147	333849	356475	340094	402735	389936	357007	383046	372407	399185
Q9VMC6	152078_at	GH06693p	8	9	9	9	9	7	9	7	10	1.00014e+06	917336	1.31623e+06	-0.231844	0.379873	-0.611717	0.0571124	0.0081091	0.00237722	1000143	1109714	986771	797436	924462	917336	1267964	1316232	1445803
Q9VDV5	Dmel\CG6231	FI18650p1	3	1	3	2	4	3	3	3	4	185047	311084	284258	0.63537	0.587468	0.0479018	0.0571254	0.0734097	0.730953	185048	162769	272628	349088	283406	311084	282837	346508	284258
Q9VA73	aralar1	Calcium-binding mitochondrial carrier protein Aralar1	27	30	28	27	29	26	27	27	27	3.61661e+06	3.32216e+06	3.28605e+06	-0.0912151	-0.103141	0.0119254	0.057233	0.0930933	0.764794	3616607	3627467	3391215	3274682	3382940	3322166	3286053	3445391	3171041
X2J9F6	Cyp6a16	Cyp6a16, isoform B	NaN	1	NaN	3	3	4	1	NaN	NaN	491807	887409	782299	2.61122	0.84548	1.76574	0.0572347	0.556583	0.119884	93170.9	491807	50923.9	887567	887410	675833	782299	171792	100732
Q9VU87	Vps36	Vacuolar protein-sorting-associated protein 36	5	3	4	5	5	5	5	5	5	546528	615359	536951	0.147456	-0.00317319	0.15063	0.0572403	0.970146	0.110374	524188	583341	546528	615359	584263	631614	536951	515126	600217
A0A0B4KGE5	bon	Bonus, isoform C	16	15	14	15	15	14	15	16	16	910536	753565	827431	-0.194277	-0.10148	-0.092797	0.0573654	0.142115	0.138534	910536	930588	822957	744872	829430	753565	827431	815832	836476
Q9VYA8	Tango2	Transport and Golgi organization protein 2	2	1	2	2	2	2	2	3	2	520012	376219	513488	-0.429336	0.0026741	-0.43201	0.057715	0.982394	0.0309408	599931	520012	466873	344115	460723	376219	513489	508742	560660
Q7JZI2	Tsp74F	Tetraspanin	2	2	2	2	2	2	2	2	2	473420	677865	811295	0.42057	0.767061	-0.346491	0.0579757	0.0310239	0.165217	473420	446550	612078	616547	677865	742381	710655	1106143	811294
Q27593	Cyp6a8	Cytochrome P450 6a8	14	13	11	8	8	8	9	7	14	1.21156e+06	455958	490784	-1.10835	-0.529526	-0.578826	0.0580611	0.511392	0.393528	1211564	1346500	536952	455958	457570	418951	490784	391278	1516711
Q9W3R7	Atg5	Autophagy protein 5	5	5	5	6	6	5	6	6	5	556846	506908	450022	-0.148418	-0.314213	0.165796	0.058101	0.00457211	0.000704852	556846	529879	602818	506907	517282	498204	457343	450022	449634
Q7KTW9	AsnS	Asparagine synthetase [glutamine-hydrolyzing]	3	4	4	1	2	NaN	2	3	3	333389	195310	226074	-1.17879	-0.579216	-0.599578	0.0582035	0.0377014	0.26537	400665	314758	333389	109927	280693	117440	195773	284853	226074
Q9VMJ7	lid	Lysine-specific demethylase lid	31	30	31	33	32	32	33	33	33	1.70778e+06	1514922	1.5722e+06	-0.141693	-0.10116	-0.0405331	0.0582774	0.0322372	0.427096	1707781	1718473	1610313	1514921	1608464	1444516	1572197	1577634	1543887
Q9VMX9	Jon25Biii	Jonah 25Biii	NaN	NaN	NaN	2	2	2	2	1	2	148476	231828	250084	1.1846	1.02415	0.160453	0.0583927	0.112819	0.717132	148476	156074	69143.5	218347	231828	371729	250084	155909	345685
Q8IMX4	Rox8	FI04408p	8	9	7	9	9	9	9	6	9	3.00119e+06	2.542e+06	2.88247e+06	-0.174656	-0.0447629	-0.129893	0.0585225	0.644299	0.2945	3001186	3053472	2905782	2541997	2887489	2523043	2882469	3221640	2612662
Q9VUW2	IMP	Inositol-1-monophosphatase	2	2	2	NaN	1	1	1	NaN	1	312776	210699	253260	-0.825617	-1.11352	0.287899	0.0586081	0.262713	0.766548	323038	276621	312776	115135	182654	238743	260950	43056.1	245570
Q9VA37	dj-1beta	Protein dj-1beta	11	11	12	10	8	9	10	8	10	4.57477e+06	3.59444e+06	4195101	-0.30891	-0.167419	-0.14149	0.0586111	0.2026	0.238679	4574768	5254913	4269898	4212120	3594441	3566537	4497646	3840869	4195103
Q9V428	ics	Icarus, isoform A	7	8	8	8	8	6	8	7	7	1.05138e+06	1.32862e+06	1.06589e+06	0.252279	-0.0256354	0.277915	0.0587273	0.795972	0.00293292	1051383	1006204	1234122	1328617	1239799	1339322	1065888	1047329	1108815
Q8T088	CG14722	WD repeat-containing protein 55 homolog	6	8	6	5	6	6	6	5	7	879292	920518	889138	0.0583649	-0.0662505	0.124615	0.0587579	0.505954	0.234372	905919	879292	863809	929404	908055	920518	903761	746083	889139
Q9GQN0	Ranbp16	Ran-binding protein 16	18	20	21	21	21	21	20	21	21	1.2729e+06	1.46464e+06	1.44753e+06	0.1595	0.205945	-0.0464446	0.058788	0.069344	0.598901	1247208	1381400	1272904	1376014	1464640	1516153	1650088	1447532	1408980
P49455	Tm1	Tropomyosin-1, isoforms 33/34	20	20	21	22	20	18	20	22	20	10029228	15482902	12364143	0.597803	0.373646	0.224157	0.0588208	0.158697	0.255147	10029230	7737736	12110770	15482900	12462310	16883890	11323690	12364140	14599480
Q9I7Q9	mRpL36	Ribosomal protein	1	2	1	1	1	1	2	1	2	540490	380200	456987	-0.374266	-0.289895	-0.0843709	0.0589015	0.0840134	0.639478	494079	540490	578446	378029	493530	380200	456987	487424	379519
P25867	eff	Ubiquitin-conjugating enzyme E2-17 kDa	4	5	5	5	4	5	4	3	4	10922346	9295654	11173006	-0.210134	0.0551637	-0.265298	0.0589482	0.518772	0.00245336	10922350	11639350	9761580	9634406	8951385	9295652	10841060	11490560	11173000
Q9VNI4	PSMG1	Proteasome assembly chaperone 1	4	6	6	6	6	6	6	6	6	1.79625e+06	2.00322e+06	1.96182e+06	0.163389	0.140432	0.0229575	0.0589493	0.0975478	0.391153	1796247	1904767	1644709	2009371	1963646	2003220	1961822	1909924	2011146
Q9XZ28	Dmel\CG7115	Uncharacterized protein, isoform A	1	1	2	2	2	2	1	1	NaN	275431	380274	311381	0.332293	-0.461981	0.794275	0.0592067	0.489307	0.266931	302602	268917	275431	380274	302387	388986	313859	308904	88457.5
Q7JY33	rnh1	Ribonuclease H1	2	2	2	2	2	2	1	2	2	124550	81644.8	112935	-0.527667	0.010795	-0.538462	0.0592204	0.963053	0.00962106	145252	124550	91883.8	81644.7	88106.4	77132.3	137228	112935	109694
Q9W3T2	Dmel\CG4593	Coiled-coil domain-containing protein 25	9	9	9	10	9	9	8	9	8	1.22953e+06	1102047	1.22944e+06	-0.152019	0.00505257	-0.157071	0.0592798	0.922974	0.0331927	1148729	1264283	1229533	1102047	1141225	1035008	1249848	1229444	1174355
Q9VKQ3	CG6724	Ribosome biogenesis protein WDR12 homolog	14	14	14	15	15	14	15	15	14	2445288	2.35324e+06	2.31494e+06	-0.0838076	-0.0942294	0.0104218	0.0593019	0.0460662	0.416373	2597965	2445288	2423467	2360786	2328049	2353238	2314470	2314938	2362175
Q9W0X2	Phk-3	GEO07322p1	4	4	4	4	3	4	4	3	4	3.28663e+06	5482470	3.90546e+06	0.622045	-0.0577482	0.679793	0.0596951	0.880477	0.0805438	3286627	2919286	4892865	5482470	5085573	6138139	2367255	3905458	4503203
Q9W1I8	Snap29	LD03592p	8	9	8	8	9	8	8	9	9	1.0849e+06	1318662	1217012	0.281824	0.162785	0.119039	0.0597222	0.18842	0.0406696	1217727	1084901	954068	1318661	1253838	1369800	1217012	1226335	1184745
Q059A4	Dmel\CG4627	Transmembrane protein 186	3	4	4	4	4	4	1	4	5	763249	694950	740458	-0.10642	0.00266012	-0.10908	0.0597975	0.966159	0.160558	784622	763250	741274	741955	690030	694950	740458	823386	732157
P35992	Ptp10D	Tyrosine-protein phosphatase 10D	11	8	13	15	15	14	6	13	16	402987	556466	533836	0.4849	0.334662	0.150238	0.0598103	0.153407	0.174103	402987	333167	509130	619539	556466	543478	468507	548134	533836
Q9VEP8	Irc	GH11385p	5	6	8	9	11	10	9	8	9	288638	336756	283749	0.391187	0.035361	0.355826	0.0598541	0.83424	0.0666746	228567	294224	288638	324325	400892	336755	283749	239376	307584
Q0KHU5	LPCAT	Lysophosphatidylcholine acyltransferase	7	6	6	6	7	7	7	8	8	605269	558973	769183	-0.158611	0.299845	-0.458455	0.0599803	0.0067502	0.00164459	649318	589862	605269	575258	558973	518398	785838	769183	715452
Q86BS6	metl	Methyltransferase-like protein	4	4	3	4	4	3	5	4	3	430579	371080	312652	-0.187381	-0.500247	0.312866	0.0599926	0.000784414	0.0232046	430579	433067	417741	371081	410019	346753	280902	312652	313423
Q9VRD4	Dmel\CG1532	Glyoxalase domain-containing protein 4	10	9	8	10	11	10	11	11	10	2.7904e+06	2.8542e+06	2405397	0.0554746	-0.16818	0.223654	0.0601417	0.0200875	0.00789332	2804551	2790397	2715818	2941660	2854199	2840872	2382284	2614376	2405397
Q9VHB8	Dmel\CG8199	2-oxoisovalerate dehydrogenase subunit alpha	12	12	12	12	13	11	12	11	10	1.70183e+06	1.88935e+06	1.45092e+06	0.151371	-0.208048	0.359419	0.0604888	0.00841303	0.00183297	1713516	1578875	1701829	1889348	1738429	1920368	1401219	1469322	1450918
Q8IQB7	BcDNA:RH42907	MIP21654p	4	4	4	3	3	3	3	3	3	828806	1.182e+06	821839	0.583694	0.196401	0.387293	0.0605566	0.486643	0.0489331	828806	579726	972574	1181997	1094947	1215395	821839	802768	1065588
Q9VL66	Dmel\CG4592	FI09311p	3	3	3	2	3	2	2	2	2	493857	364767	359606	-0.344777	-0.441514	0.0967369	0.0607388	0.100569	0.576574	386562	521948	493857	364767	363563	366849	359606	276199	400564
A0A4D6K823	nmo	Mitogen-activated protein kinase	6	5	5	5	4	4	6	4	4	895674	523587	613221	-0.550259	-0.43668	-0.113579	0.0610948	0.0634284	0.644692	895675	973658	757459	523148	768013	523587	770169	564094	613221
P47949	TpnC73F	Troponin C, isoform 3	5	4	4	5	5	5	4	5	5	1.68494e+06	2.8033e+06	2.16262e+06	0.949057	0.31262	0.636437	0.0611473	0.294395	0.191517	1588422	1684939	2168330	2679405	2803302	5559695	2162616	1744067	2947519
Q9VLP5	Dmel\CG7806	LD42916p	3	4	4	3	3	4	5	4	5	321641	261598	288795	-0.275984	-0.0758667	-0.200118	0.0612551	0.395646	0.0600252	276129	321641	326313	229482	271956	261598	285926	288795	299752
Q24253	AP-1-2beta	AP complex subunit beta	31	35	33	32	28	29	33	28	33	4.3182e+06	4.53428e+06	4429858	0.0561454	0.0233377	0.0328077	0.0614474	0.634566	0.470427	4265548	4472770	4318198	4534286	4557696	4480269	4429858	4638729	4208635
Q9VXG0	CDC50	Cell cycle control protein 50A	4	3	3	4	3	4	4	4	4	675198	742448	731643	0.120644	0.0852903	0.0353533	0.0615534	0.504679	0.758782	675198	653555	727631	753867	737251	742449	731643	636650	823095
Q9V726	Cpsf160	Cleavage and polyadenylation specificity factor subunit 1	18	20	19	19	21	17	21	18	21	1.38742e+06	1.27858e+06	1.27066e+06	-0.0894171	-0.132235	0.0428174	0.061574	0.0552635	0.499123	1392580	1387418	1354560	1256064	1353110	1278582	1270666	1323618	1181984
Q9VH69	RpS29	40S ribosomal protein S29	4	4	3	3	3	3	3	3	3	14596473	12595141	13016076	-0.391919	-0.277219	-0.1147	0.0615765	0.273757	0.674775	16219170	14596470	14254740	12614080	12595150	9402405	9403176	15492730	13016070
Q9VM62	SA	LD34181p	22	18	21	21	24	24	24	23	24	828164	797433	835452	-0.0841675	0.0177689	-0.101936	0.0619781	0.540049	0.0320812	828164	854373	815537	801875	797433	757523	863597	829892	835452
P17133	snRNP-U1-70K	U1 small nuclear ribonucleoprotein 70 kDa	17	17	17	18	17	15	17	18	18	2.58288e+06	2.36041e+06	2377749	-0.152717	-0.146119	-0.00659752	0.0620734	0.0651888	0.909652	2780700	2582876	2508578	2360414	2247322	2472376	2473131	2261064	2377750
Q9VDK9	Dmel\CG16953	GH12359p	6	5	5	5	7	4	7	7	7	471970	542860	584537	0.188334	0.36792	-0.179586	0.0620764	0.00284069	0.0584427	471970	436032	481975	486775	555294	542860	581472	584537	627164
P25228	Rab3	Ras-related protein Rab-3	4	2	4	4	4	3	2	4	4	19341878	22986108	24732584	0.223066	0.314938	-0.0918713	0.0620805	0.0796413	0.548668	19341880	17487540	19782960	22986090	20032300	23108490	19832010	24732590	26260290
Q9W0P8	MED14	Mediator of RNA polymerase II transcription subunit 14	23	20	24	23	26	21	24	22	21	1.36381e+06	1.29724e+06	1.22173e+06	-0.0909176	-0.156045	0.0651271	0.0621733	0.00125199	0.107913	1327934	1384991	1363814	1223006	1297239	1308649	1228989	1221726	1207631
A1Z7K9	PAN2	PAN2-PAN3 deadenylation complex catalytic subunit PAN2	13	13	13	11	12	12	13	13	15	623190	552273	621077	-0.152209	-0.00572968	-0.146479	0.0622598	0.720453	0.0693205	623190	633189	618020	529730	607421	552273	614923	630980	621077
Q9VRJ2	Fitm2	Acyl-coenzyme A diphosphatase FITM2	9	10	10	10	10	10	9	9	7	659422	697645	539196	0.107549	-0.14455	0.252099	0.0623149	0.394243	0.174404	659421	632944	673282	737277	697645	683260	529591	728612	539196
Q9VI25	Neurochondrin	Neurochondrin homolog	17	17	20	20	19	22	20	17	21	4.6996e+06	7.04268e+06	5.12661e+06	0.515955	0.0785681	0.437387	0.0624342	0.751076	0.0811458	4699600	3925720	5911827	7624611	5938822	7042675	4153964	5126610	6030634
X2JCX4	Dmel\CG45089	Uncharacterized protein, isoform A	1	1	1	1	2	1	2	2	2	623967	452416	770277	-0.494881	0.205149	-0.700031	0.0625858	0.209105	0.0108989	623967	589201	784598	401512	567431	452416	770277	807293	710661
Q9VAJ1	Cap-D2	Condensin complex subunit 1	25	29	26	20	27	19	26	25	25	1.02623e+06	792974	986163	-0.29792	-0.0671444	-0.230775	0.0626719	0.641381	0.141557	1026233	1093038	889719	752825	899773	792974	1054791	986163	834414
Q9W2U4	PPP4R2r	Serine/threonine-protein phosphatase 4 regulatory subunit 2	20	19	19	18	18	17	17	18	18	2.7684e+06	2627768	2.65024e+06	-0.155528	-0.127752	-0.0277754	0.0627748	0.0943951	0.671266	2768397	3009745	2755016	2398915	2627769	2635266	2700780	2458874	2650238
Q9VSL9	Dmel\CG6638	Butyryl-CoA dehydrogenase	10	11	11	10	11	10	11	9	10	1.92656e+06	1.76112e+06	2.02455e+06	-0.132733	0.0929737	-0.225707	0.0629218	0.107291	0.0109405	1822360	1967877	1926558	1761116	1646763	1807696	2024552	2110294	1962032
Q9VIX7	fon	Fondue, isoform B	6	6	9	7	7	7	9	9	9	1.46075e+06	994431	1.332e+06	-0.482101	0.0554969	-0.537598	0.0630034	0.804734	0.0127472	1460749	1070315	1616540	1035639	994431	900555	1331997	1647331	1292731
Q9W4V8	ttm50	Mitochondrial import inner membrane translocase subunit TIM50-C	15	16	16	17	17	17	18	16	18	1.65651e+06	1.55755e+06	1814813	-0.0990041	0.108081	-0.207085	0.0630958	0.0297888	0.000920403	1628845	1656506	1751955	1531108	1613386	1557550	1789984	1821886	1814813
Q9W1X5	nahoda	GH04942p	23	19	27	29	30	26	30	29	28	1.11918e+06	1.84668e+06	1.53212e+06	0.699207	0.36611	0.333097	0.0631476	0.27348	0.0714217	1119178	817711	1542374	1846684	1660099	1970648	1233237	1532120	1599482
Q7K486	CG5721	Armadillo repeat-containing protein 6 homolog	17	22	20	15	18	16	22	17	21	4.50237e+06	4.68919e+06	4728692	0.0686913	0.102628	-0.0339368	0.0631779	0.0460308	0.285528	4502375	4535917	4291449	4691685	4689192	4595348	4935707	4728693	4648392
Q7K4I5	Dmel\CG8892	UBX domain-containing protein 7	12	12	11	10	11	9	11	10	12	1.48382e+06	1.26608e+06	1.29483e+06	-0.216681	-0.227483	0.010802	0.063303	0.0326653	0.846714	1483820	1639908	1391527	1233225	1381999	1266076	1294835	1299957	1253463
Q9VGS3	SdhC	Succinate dehydrogenase cytochrome b560 subunit, mitochondrial	3	3	3	3	3	3	3	3	3	1.25656e+06	1.34721e+06	1.40454e+06	0.123418	0.129532	-0.00611496	0.0633364	0.295377	0.953909	1256563	1149978	1268309	1347210	1300740	1351855	1171025	1404543	1458738
Q7JVI3	eIF3m	Eukaryotic translation initiation factor 3 subunit M	25	28	28	31	28	26	30	21	29	9590405	9033535	9176305	-0.112071	-0.0780945	-0.0339769	0.0633492	0.104951	0.290485	9590410	10161550	9345262	9209767	8671050	9033535	9064388	9176307	9307987
M9NFF9	Atac3	Ada2a-containing complex component 3, isoform D	6	6	7	6	6	7	4	5	3	215566	246736	229971	0.17426	0.126345	0.0479151	0.063401	0.195201	0.587628	215566	205038	230170	229774	257813	246736	229971	222592	258453
Q9VP46	Tbc1d8-9	GH16847p	10	13	10	9	10	8	9	8	12	2.7592e+06	2.43143e+06	2.64272e+06	-0.243163	-0.0176582	-0.225505	0.0634254	0.835925	0.0709548	2759204	2578225	2970805	2107149	2487849	2431426	2619961	2642719	2942294
Q9VEI3	sll	Adenosine 3'-phospho 5'-phosphosulfate transporter 1	2	2	2	2	1	1	2	2	2	318371	278189	223029	-0.215676	-0.474846	0.25917	0.0635123	0.0496346	0.203295	310372	318371	355337	264469	304766	278189	223029	201119	291617
Q9V3C5	Rich	Guanine nucleotide exchange factor subunit Rich	3	4	3	4	5	3	4	1	4	500095	628402	542738	0.382663	-0.0740172	0.45668	0.0635441	0.8182	0.165486	500095	399776	560122	628402	594404	664372	542738	316989	558049
E1JGL8	Dmel\CG30122	Uncharacterized protein, isoform C	37	41	39	33	36	35	38	33	37	7739156	7591551	7411270	-0.0297724	-0.0505918	0.0208193	0.063671	0.108323	0.426527	7847693	7669874	7739158	7591549	7655529	7534097	7717844	7330717	7411269
Q9VAF0	Zip99C	Zinc transporter ZIP13 homolog	1	2	1	2	2	1	2	1	1	181326	296935	283004	0.579185	0.713088	-0.133902	0.0637691	0.020333	0.50831	181326	150913	224156	312529	296935	220414	278286	283005	343110
Q7K1U0	Arc1	Activity-regulated cytoskeleton associated protein 1	6	7	5	6	8	8	11	10	11	1.00486e+06	1.08109e+06	2.01049e+06	0.135918	1.16477	-1.02885	0.0638247	0.00380062	0.0063968	964876	1004858	1026285	1166969	1046333	1081089	2010492	1914457	2913295
Q9VZS7	hob	Hobbit, isoform B	6	5	5	5	7	5	5	4	7	301452	365689	360324	0.245497	0.141282	0.104215	0.063946	0.443828	0.545073	351197	296297	301452	353950	403784	365689	360324	287185	406660
Q7K1M4	Dmel\CG1902	SD04017p	13	15	14	15	15	14	14	13	15	2.038e+06	2.22992e+06	1.95768e+06	0.143787	-0.0203908	0.164178	0.0639788	0.787414	0.0424155	2038001	1859998	2085603	2229922	2124629	2250236	1853851	1957679	2087937
P19339	Sxl	Protein sex-lethal	6	5	6	4	6	5	4	4	4	1.1257e+06	853138	587249	-0.439248	-0.999056	0.559808	0.0640548	0.000478349	0.0381996	1125698	1093229	1231262	692364	853138	1029081	516893	625206	587249
Q7JVK1	mRpL18	HL07956p	5	6	5	5	6	5	5	6	5	1448621	1.19903e+06	1.55264e+06	-0.271601	0.0705388	-0.34214	0.0640758	0.542501	0.0306547	1576956	1311746	1448622	1090009	1303422	1199026	1372919	1552636	1627844
Q9VUK8	GlyRS	Glycine--tRNA ligase	28	30	30	29	28	29	29	27	30	7.25891e+06	6.96587e+06	7.05878e+06	-0.0548617	-0.0197754	-0.0350863	0.0641922	0.539776	0.206691	7258907	7390096	7047640	7028407	6965872	6889497	6995673	7347620	7058783
Q9VMU7	Dmel\CG14036	FI16614p1	1	2	1	1	1	1	1	1	1	507752	228327	336349	-1.14795	-0.636331	-0.511622	0.0642297	0.255793	0.0615365	507752	901964	310161	228327	217331	263054	269984	336349	416520
Q9VRY6	Ist1	IST1 homolog	7	7	7	7	7	7	7	7	6	1.20123e+06	1.07082e+06	992632	-0.151646	-0.242029	0.0903829	0.0642588	0.0097866	0.261656	1136026	1201229	1204501	1127462	1070815	993243	1055113	992631	948769
Q8IQ63	Msr-110	Msr-110, isoform C	6	4	8	8	9	8	5	6	7	558836	825633	531144	0.713202	-0.0247631	0.737965	0.0642645	0.922692	0.0431668	558835	461514	728180	1249742	802019	825633	490451	531144	684756
O96532	Rad17	Rad17	3	1	1	1	2	3	2	2	2	345876	267870	411246	-0.373102	0.239333	-0.612434	0.06431	0.248233	0.00385339	289168	345876	410675	267870	271224	260239	411246	457070	359438
Q9VXY9	opm	Opossum, isoform A	6	5	6	4	6	7	6	6	7	1.99748e+06	1.92104e+06	1890313	-0.0444139	-0.070502	0.0260881	0.0643955	0.0165426	0.169249	1997481	1951147	2014489	1955046	1921044	1906047	1868739	1890312	1919490
Q9VD58	Idh3b	GH26270p	13	14	11	15	11	10	12	11	15	6.62013e+06	7159140	7.23503e+06	0.0729294	0.0982272	-0.0252978	0.0644651	0.0910987	0.591479	6620131	6918285	6616403	7159139	6878075	7161781	7507807	7235031	6842920
Q9W1G7	Nap1	LD21576p	18	21	18	18	19	19	19	22	19	23790350	25629322	23214396	0.156705	0.00343513	0.153269	0.064618	0.962055	0.0219811	24648890	23790360	21562430	25629320	26785970	25513500	23214410	24439010	22446940
Q9VXA9	Q9VXA9	RE04047p	2	3	2	3	4	1	2	2	2	377375	447289	353643	0.250745	-0.118804	0.369549	0.0646491	0.246735	0.0314155	375952	377375	415970	447289	426676	520865	330821	353643	394020
Q7K3W2	CG8728-RA	Alpha-MPP	19	18	17	17	19	16	19	18	17	3951063	3.68157e+06	3973519	-0.10276	0.060552	-0.163312	0.0646554	0.259253	0.0313792	4003147	3951061	3780354	3489223	3759103	3681570	3973519	4302880	3966407
Q8IMR4	Yif1	Yip1d-interacting factor 1, isoform C	5	5	6	6	6	5	5	5	5	2.20769e+06	1.95748e+06	1.94138e+06	-0.169682	-0.20417	0.034488	0.0647205	0.0946972	0.674669	2010274	2322599	2207693	1863191	1957483	1985982	1716950	2022631	1941380
Q9VBU9	RpS27	40S ribosomal protein S27	4	4	4	5	4	4	4	6	4	8723405	8.03321e+06	7291954	-0.185619	-0.22311	0.0374908	0.0647211	0.0586598	0.72393	8723402	9414085	8686896	8359016	8033214	7221929	7230594	8507893	7291956
Q9VCX7	CG5253	LD12377p	1	1	1	2	3	1	3	1	3	2021470	2.23633e+06	2.31845e+06	0.165909	0.309083	-0.143174	0.0647663	0.100508	0.363457	2168221	1903579	2021471	2236332	2201520	2392840	2260582	3027280	2318454
Q7K5K0	Gasz	GH09064p	2	3	2	2	1	NaN	2	2	2	543390	314693	553592	-1.36478	0.0139078	-1.37869	0.0648027	0.850365	0.0634523	590580	540611	543390	279855	349531	103834	606021	553592	532302
Q7K161	IPP	LD06095p	4	4	4	4	3	4	4	4	4	410637	512633	545852	0.215391	0.321002	-0.105611	0.0648541	0.0252242	0.232536	408012	410637	474458	512632	467855	518715	545852	497324	570831
M9PGK1	EG:103E12.3	Glycosyltransferase family 92 protein	3	3	3	2	2	2	3	3	3	480867	397992	463687	-0.331668	-0.102358	-0.22931	0.0649354	0.426636	0.101011	550172	435837	480868	344037	397992	422515	482078	416935	463686
Q9VC31	RabX4	RabX4	3	3	5	4	5	5	5	4	3	2.18536e+06	2.56037e+06	1.98224e+06	0.214652	-0.0928624	0.307514	0.0649969	0.356198	0.0315008	2337817	2045489	2185362	2560372	2338868	2726917	2254637	1927684	1982236
Q9VRF7	CG1726	GH09530p	2	2	2	NaN	2	2	2	2	2	321489	187971	295495	-1.22137	-0.113024	-1.10835	0.0650026	0.29337	0.0846901	290739	321489	331812	69396.7	196834	179107	295495	314338	263963
Q9VKR0	EMC3	ER membrane protein complex subunit 3	10	11	10	11	10	10	9	11	10	3.47395e+06	3.29446e+06	3.52027e+06	-0.0662651	0.0198072	-0.0860723	0.0650893	0.604581	0.120197	3498826	3473955	3472045	3241528	3443137	3294462	3388777	3686382	3520272
Q7KA43	lmgA	Anaphase-promoting complex subunit 11	1	2	1	NaN	2	NaN	2	1	2	455213	353088	290719	-1.40491	-0.679271	-0.725637	0.0650956	0.0342164	0.260805	455213	439224	617459	97920.3	353088	192307	290718	271863	380402
P46415	Fdh	Alcohol dehydrogenase class-3	15	16	15	14	15	14	15	14	15	14678320	14266941	14584055	-0.043932	-0.0204817	-0.0234502	0.0652536	0.485592	0.439056	14678330	14774140	14384530	14266940	14333050	13922920	14705850	14584050	13938280
A1Z9M5	Dmel\CG30069	Uncharacterized protein	14	12	22	19	25	23	19	23	28	1.68834e+06	2.26956e+06	2.17366e+06	0.456079	0.369783	0.0862961	0.065279	0.126368	0.574403	1688335	1427628	2082181	2269554	2156209	2647531	1958065	2173660	2544021
Q02427	Rbp1	RNA-binding protein 1	5	5	5	5	5	5	5	4	5	9592178	8344976	7746623	-0.171909	-0.291751	0.119841	0.0653087	0.000550363	0.159109	9717838	9592172	9306892	9217392	7888751	8344982	8022727	7609918	7746621
Q7PLT4	Tim17b	Translocase of the inner mitochondrial membrane 17b, isoform A	5	4	5	4	5	4	5	4	4	1.6715e+06	1.52463e+06	1.53316e+06	-0.158801	-0.139532	-0.0192693	0.0653719	0.0768859	0.623862	1796325	1671503	1573139	1524628	1442281	1543951	1482820	1533164	1554433
Q9VCA9	Spase22-23	Signal peptidase complex subunit 3	5	5	5	5	5	5	5	5	5	3.38998e+06	3.20996e+06	3.31103e+06	-0.0781886	-0.0442219	-0.0339667	0.0653803	0.209497	0.22407	3538699	3336974	3389978	3321318	3191330	3209961	3311033	3382376	3260405
Q7K4Q5	CG10417	Probable protein phosphatase CG10417	18	21	17	22	22	20	22	24	20	7.55321e+06	7292246	6.78368e+06	-0.0671412	-0.144475	0.0773341	0.0655401	0.000469405	0.0436709	7604346	7553216	7430852	6945008	7329322	7292246	6901074	6783677	6751128
Q9V9Z1	mRpL32	39S ribosomal protein L32, mitochondrial	7	7	7	7	7	7	6	7	7	807155	715376	775425	-0.182603	-0.0205332	-0.162069	0.0655939	0.844942	0.119467	895347	807155	770347	715376	701586	758776	775424	765038	899226
Q9VL01	c-SPH35	FI06461p	5	3	5	5	5	5	5	5	5	564044	848465	543663	0.545868	-0.0387154	0.584583	0.0656219	0.890849	0.0416753	564044	431963	693412	868397	713455	848464	543664	433399	661560
Q9W3Q0	Rab39	FI07418p	6	5	6	6	5	4	6	5	5	861919	1.111e+06	996098	0.271552	0.137509	0.134043	0.0656829	0.247252	0.0522617	833525	861920	1039029	1143279	1111000	1033672	996098	971447	1026774
Q9VKU8	RluA-2	LD40728p	3	3	3	3	3	3	3	3	3	435421	345976	399015	-0.264521	-0.106782	-0.157739	0.0657952	0.243807	0.274448	419366	449231	435420	345976	415037	329572	442554	372034	399015
Q9V9Z9	CG1542	Probable rRNA-processing protein EBP2 homolog	8	8	9	8	9	8	8	7	8	1.79321e+06	1.92524e+06	1.6172e+06	0.0856762	-0.119401	0.205077	0.0659177	0.172158	0.0480076	1793210	1776322	1869720	1982310	1925241	1864859	1617196	1568925	1831195
Q9W0Y1	Tina-1	Troponin C-akin-1 protein	8	8	8	8	8	8	8	8	8	4.37084e+06	3.73187e+06	4.32838e+06	-0.220035	-0.00958316	-0.210452	0.065976	0.783771	0.0781424	4366022	4370839	4548365	4245631	3466779	3731869	4560957	4328383	4309928
Q9VRP5	scny	Ubiquitin carboxyl-terminal hydrolase 36	7	7	7	7	8	7	7	7	7	1.07594e+06	928312	1.05119e+06	-0.286291	-0.0810496	-0.205242	0.0662518	0.361192	0.1329	1075939	1177033	1019146	783434	978519	928313	1078738	1051190	961658
Q9NBK5	trc	Serine/threonine-protein kinase tricornered	6	9	7	9	10	9	9	10	10	1.1835e+06	1.26567e+06	1.42087e+06	0.149453	0.316681	-0.167227	0.0662807	0.00608239	5.97062e-06	1183501	1050876	1194748	1269662	1265669	1261705	1429263	1413585	1420866
Q9VB49	mrt	Martik, isoform A	2	1	1	1	2	NaN	1	2	1	149006	106332	155822	-0.332589	0.139861	-0.47245	0.0663247	0.132045	0.0269575	149006	136222	149731	112381	100284	135045	172909	155822	150877
Q9VC56	puf	Ubiquitin carboxyl-terminal hydrolase puf	30	26	33	24	30	26	33	30	30	649226	589618	678700	-0.125388	0.114314	-0.239702	0.0665404	0.050851	0.0130928	649226	653390	621159	556283	618966	589618	727913	676472	678700
P15278	Fas3	Fasciclin-3	9	9	9	9	9	9	9	9	9	8553947	10798863	8071311	0.318661	-0.127829	0.446489	0.0666267	0.306603	0.0257888	8553943	7619995	9119163	11653060	9162996	10798860	6903100	8071315	8177996
Q8SX76	pch2	LD24646p	13	13	13	11	12	12	14	12	14	6660893	5.37314e+06	6817393	-0.21788	0.0429287	-0.260808	0.0666474	0.427995	0.0406531	6813103	6660892	6294286	5340196	6328104	5373141	6817392	7056628	6491976
Q7KT16	vari	FI17352p1	13	12	16	15	17	16	14	16	16	4907276	7.0319e+06	4625766	0.423129	-0.00883738	0.431967	0.0667593	0.952989	0.0459916	4907279	4304695	5649670	7031892	5556616	7362877	4625764	4609001	5495852
M9PF47	FoxK	Forkhead box K, isoform N	4	5	5	4	4	4	5	4	5	2.17893e+06	1.78512e+06	1.77237e+06	-0.21667	-0.294052	0.0773818	0.0669725	0.143859	0.610118	2255919	1865875	2178934	1853361	1766645	1785122	1772367	1972449	1423427
O77459	ken	Transcription factor Ken	4	3	7	7	7	7	2	6	6	500284	835093	552955	0.483524	-0.200965	0.684489	0.0670796	0.521061	0.0675475	500284	494291	676201	845014	647653	835093	341792	582552	552954
M9PIG4	Glg1	Golgi complex-localized glycoprotein 1, isoform B	7	11	8	10	8	5	9	10	12	841100	702941	836165	-0.252378	-0.00667445	-0.245703	0.0671476	0.864534	0.0696803	841100	847039	796002	702941	776002	615125	797739	838465	836165
Q9VPK7	Pus10	Putative tRNA pseudouridine synthase Pus10	5	6	6	8	7	5	5	7	8	1.2376e+06	1.41435e+06	1.22675e+06	0.19239	0.00981903	0.182571	0.0671553	0.888963	0.0270028	1301351	1126524	1237596	1461922	1414352	1309115	1266408	1191933	1226750
Q0E8Q7	Eato	Engulfment ABC transporter in the ovary, isoform B	9	10	11	12	13	9	13	10	12	532766	555660	551083	0.0721951	0.0829786	-0.0107835	0.06735	0.308619	0.882938	547662	516593	532766	551464	571572	555659	551083	527380	616303
O02194	Psn	Presenilin homolog	4	5	5	5	6	5	5	5	5	653753	697673	764125	0.147844	0.257335	-0.109491	0.0673763	0.0596145	0.295558	653753	677342	602702	697488	745850	697674	697328	764125	855303
Q9VMZ6	TwdlG	RE68367p	3	3	3	4	4	4	3	4	3	572689	1.02557e+06	565984	0.901398	-0.0825348	0.983933	0.0676087	0.837277	0.00507073	572690	361402	831838	1025574	926725	1180524	430870	594651	565984
M9PCD4	Liprin-alpha	Liprin-alpha, isoform E	18	13	18	16	17	17	16	17	17	1.1253e+06	1.31526e+06	1204983	0.17583	0.112471	0.0633589	0.067631	0.0719253	0.348335	1125296	1070260	1184567	1329590	1175912	1315265	1248924	1197760	1204982
Q5U126	CG7072	GEO11286p1	2	2	2	2	2	2	2	2	2	675396	1.06429e+06	956056	0.892213	0.815095	0.0771179	0.0677251	0.078486	0.661199	687700	340744	675396	1064290	838570	1133795	846901	1064568	956056
P48456;Q27889;Q9VXF1	CanA-14F;CanA1;Pp2B-14D	Serine/threonine-protein phosphatase 2B catalytic subunit 1	6	6	6	6	6	6	6	6	6	5.76742e+06	6125844	6.70888e+06	0.0945956	0.216267	-0.121671	0.0678067	0.0373955	0.175447	5936121	5767424	5634781	6425068	5966871	6125841	6708882	7277500	6194946
Q9Y1A7	mnd	LD25378p	1	1	1	1	2	1	1	2	1	873744	685297	828132	-0.306844	-0.0374006	-0.269444	0.0678383	0.752475	0.0904959	873744	800604	969814	648764	806151	685297	949977	797813	828132
Q9VLT7	RpL36A	IP17351p	7	7	7	7	7	6	7	4	6	7399046	6.64872e+06	5803236	-0.160932	-0.376091	0.215159	0.0680243	0.00278756	0.0114441	7399051	8007998	7106266	7063488	6648725	6415756	5803235	5579938	5948369
Q9VZY0	Non2	LD45195p	8	7	7	7	7	7	8	6	8	4.4078e+06	3.74723e+06	4.27054e+06	-0.182484	-0.065513	-0.116971	0.0680449	0.333261	0.141616	4407798	4623899	4110625	4155738	3681122	3747229	3992043	4270536	4288409
Q9VHC8	Dmel\CG8149	LD31448p	15	15	16	15	16	15	16	15	14	3.53448e+06	3.29897e+06	2.98203e+06	-0.122191	-0.226371	0.10418	0.0681477	0.00349285	0.142253	3617979	3483516	3534477	3063508	3418706	3298973	3170040	2943061	2982028
Q0E9N4	Rpp25	FI09323p	1	2	2	2	2	2	2	2	1	318534	265882	230079	-0.212504	-0.443415	0.230911	0.0681663	0.0146774	0.16119	318534	330138	314731	257712	310497	265882	211085	230079	271026
Q9VEU2	Der-2	Derlin	3	3	3	3	3	3	3	3	3	1.17093e+06	1.10538e+06	1.2642e+06	-0.112415	0.058527	-0.170942	0.0683653	0.290572	0.0444362	1170935	1217160	1160980	1105380	1141441	1038053	1274123	1160202	1264199
Q7K3D8	DMAP1	DNA methyltransferase 1-associated protein 1	11	10	10	10	11	8	10	9	9	461090	451226	484441	-0.0334212	0.0656579	-0.0990791	0.0683725	0.102933	0.0322005	453908	465006	461090	444089	453071	451226	496943	463404	484442
P22058	D1	Chromosomal protein D1	9	10	10	11	9	9	10	11	9	9572497	8889650	8394822	-0.0866909	-0.129065	0.0423737	0.0684767	0.0592326	0.451349	9572498	9125942	9583578	8594082	8889646	9150757	9153528	8330552	8394821
Q9VYE3	Dmel\CG15747	FI21110p1	2	2	3	2	3	3	2	1	2	600752	733525	559308	0.383121	0.107454	0.275668	0.0685533	0.614035	0.111944	617833	600752	447544	676058	733526	743012	526368	559308	705508
Q11002	CalpA	Calpain-A	18	19	19	20	20	19	18	18	17	969582	1.13544e+06	1.02726e+06	0.186569	0.083601	0.102968	0.0686599	0.175052	0.199485	925687	969583	1027170	1135436	1019147	1174304	1066386	1001376	1027258
Q9VZL3	Sc2	Very-long-chain enoyl-CoA reductase	11	12	10	12	11	10	10	12	11	4792329	5115853	4408881	0.102179	-0.0826111	0.18479	0.0689856	0.15534	0.0385421	4753288	4792328	4877475	5433661	5115852	4943132	4386481	4838221	4408882
Q8IPT2	SMC5	Structural maintenance of chromosomes protein 5	3	1	2	1	2	1	3	2	2	180243	128161	237406	-0.538131	0.374409	-0.91254	0.0692428	0.0733404	0.00867377	224486	164439	180243	128160	160208	105836	271087	237406	225205
Q9VR35	mxt	Eukaryotic translation initiation factor 4E-binding protein Mextli	7	5	5	6	6	7	6	5	7	690267	953299	741758	0.404142	0.107873	0.29627	0.0692671	0.570687	0.0670034	690267	597657	849513	1004273	848272	953299	687945	741758	859492
Q9VDT1	Arc42	Arc42	10	11	10	10	10	10	10	11	10	2787031	2.54732e+06	3.14054e+06	-0.152713	0.169652	-0.322365	0.0693139	0.0291457	0.00791408	2787031	2889494	2671094	2635646	2332214	2547322	3140539	3271380	2979399
A8JNU6	Nc73EF	Oxoglutarate dehydrogenase (succinyl-transferring)	38	40	37	38	37	35	40	35	43	3.23682e+06	3.48412e+06	3.67641e+06	0.0857671	0.190297	-0.10453	0.0693828	0.0157938	0.0962749	3236826	3209087	3383316	3367483	3484120	3580142	3595045	3676409	3949761
Q05856	SmB	Small nuclear ribonucleoprotein-associated protein B	7	8	8	7	8	7	8	7	8	11213084	9560458	10076134	-0.215966	-0.155757	-0.0602093	0.0694194	0.113901	0.234368	11213090	12263540	10198600	9560457	10174540	9201357	10128770	10076130	9939602
A0A6M3QH40	CAP	CAP, isoform AC	12	7	9	14	14	14	6	11	12	553682	765124	588114	0.596216	0.215434	0.380782	0.0695196	0.452403	0.0621946	553682	394743	678211	747086	765124	895931	544232	588114	724853
Q9W116	spz6	RE45222p	3	2	2	2	1	2	2	2	2	490217	623373	454695	0.327201	-0.0178941	0.345095	0.0695978	0.940226	0.172438	418217	490218	545124	646768	547370	623373	454695	386446	612798
Q9VFE7	Nup93-2	Nuclear pore protein	19	18	19	19	21	18	19	19	20	1.40718e+06	1530872	1.60925e+06	0.116475	0.146019	-0.0295442	0.069643	0.0390021	0.609128	1407182	1486571	1391831	1490375	1625831	1530871	1634676	1609247	1499465
Q9W3Z3	Agxt	Alanine--glyoxylate aminotransferase	NaN	NaN	2	2	3	1	3	3	4	1.10496e+06	1883180	1.71344e+06	3.32938	3.09015	0.239229	0.0697298	0.0833905	0.512102	58251.7	86947.6	1104962	2352178	1283148	1883181	1125747	1713437	1791778
P14318	Mp20	Muscle-specific protein 20	13	11	12	15	14	14	13	15	13	2.92749e+06	3.82275e+06	3.45662e+06	0.674624	0.414865	0.259759	0.0698373	0.176601	0.293013	2927492	1999984	3281642	3822748	3781084	5405896	3456619	3104939	4241990
A8JUY3	Polr3A	DNA-directed RNA polymerase subunit	8	7	7	5	6	5	6	7	8	1.34374e+06	1.15819e+06	1.2638e+06	-0.198099	-0.073555	-0.124544	0.0698439	0.348152	0.204018	1305604	1343742	1457956	1158187	1123333	1302219	1247063	1263798	1392768
Q7PLI2	Nipped-B	Nipped-B protein	22	21	22	19	21	21	22	24	19	1.01515e+06	920993	988723	-0.111134	0.0137399	-0.124873	0.0698895	0.844159	0.183931	1009923	1037319	1015147	1003793	920994	912988	1126715	982311	988723
P91622	Pdk	[Pyruvate dehydrogenase (acetyl-transferring)] kinase, mitochondrial	11	10	12	10	13	11	12	13	10	1.24915e+06	1.48794e+06	1.48662e+06	0.183037	0.252141	-0.0691039	0.0701017	0.00360841	0.41934	1289875	1249147	1211794	1287920	1487938	1490785	1547736	1433506	1486619
P25167	RpIII128	DNA-directed RNA polymerase III subunit RPC2	5	5	5	5	5	4	6	6	6	329214	276064	327268	-0.246387	-0.0570685	-0.189318	0.0702792	0.582827	0.180107	367089	328353	329214	276064	323089	266532	327268	298246	361055
Q9VI10	SmD2	Probable small nuclear ribonucleoprotein Sm D2	8	8	8	8	8	8	8	6	8	9791491	8700481	9422792	-0.13434	-0.0427729	-0.0915667	0.0702912	0.467684	0.197855	10037600	9791489	9266266	9352072	8464698	8700481	9878358	8951408	9422789
A1Z7P5	Su(var)2-10	Suppressor of variegation 2-10, isoform I	10	11	10	7	13	8	12	10	11	926641	756967	819482	-0.226711	-0.231404	0.00469335	0.0705135	0.0107666	0.966485	925405	944644	926641	756967	904362	738503	825033	819482	740495
Q9VFM9	twf	Twinfilin	13	14	12	13	13	13	12	13	11	905955	1.10086e+06	965924	0.209843	-0.0019544	0.211797	0.0705895	0.983739	0.00661322	894786	905955	1069745	1100865	1132279	1076280	984347	908343	965924
Q9VCR9	Dmel\CG17121	RH48101p	5	4	7	7	8	8	6	8	7	1.43837e+06	1.87597e+06	1.34989e+06	0.526143	0.0193164	0.506827	0.0706332	0.936702	0.0163424	1462276	951495	1438372	1934800	1646645	1875969	1105094	1349894	1396538
Q9VVL5	Dmel\CG5567	FI11325p	2	1	1	4	4	1	2	2	1	592694	797912	715869	0.329986	0.222405	0.107581	0.070709	0.572697	0.765595	592694	556641	755054	799906	797913	775169	715869	496427	1113132
Q9VJ43;Q9VJ44	Dmel\CG17597;ScpX	Acetyl-CoA C-myristoyltransferase	8	7	7	8	8	8	6	7	8	2.76015e+06	3.34729e+06	2.32373e+06	0.231708	-0.31257	0.544278	0.0709314	0.0318696	0.00139978	2760153	2592468	3146844	3121093	3347295	3489587	2122984	2323729	2382927
Q9VFP1	Cyp6d5	Probable cytochrome P450 6d5	15	13	12	14	14	16	15	13	15	1.61401e+06	2.02515e+06	1.55199e+06	0.541311	0.104775	0.436536	0.0709853	0.745889	0.10386	1614013	1639115	1029481	2100260	2025154	1973586	1551993	1154847	1889478
A0A0B4KI34	cindr	CIN85 and CD2AP related, isoform J	21	20	20	18	19	17	20	20	23	1118150	1.28407e+06	1.20317e+06	0.147218	0.110421	0.0367966	0.0712779	0.172692	0.495848	1118150	1087353	1228352	1217378	1297572	1284068	1203166	1197268	1304359
Q9W277	Vps35	Vacuolar protein sorting-associated protein 35	15	20	17	18	18	15	19	16	19	3003458	3.07401e+06	3.28719e+06	0.0390046	0.117931	-0.0789261	0.0712883	0.0733596	0.193703	3003457	2963493	3005188	3074011	3126115	3018639	3287187	3414131	3045751
Q9VWD1	COX6B	Cytochrome c oxidase subunit	5	6	4	3	3	2	2	2	5	1.4821e+06	983112	955502	-1.24245	-0.902208	-0.340243	0.071416	0.07274	0.447625	1482105	2939592	1404858	1025050	458570	983112	832199	955501	1179140
Q9W2E3	NC2alpha	Negative cofactor 2alpha	1	3	3	2	2	2	3	3	2	262281	201546	227489	-0.331271	-0.10012	-0.231152	0.0715402	0.499905	0.0675686	211595	262281	277006	211605	201546	181007	217136	227489	252728
Q9VE34	Epg5	Ectopic P granules protein 5 homolog	10	9	8	9	14	8	18	16	15	478408	501999	563569	0.0958913	0.293891	-0.198	0.071597	0.0702625	0.169979	478408	484595	452219	520036	490218	501999	563569	671648	510326
Q8T626	dlt	Protein disks lost	6	7	6	7	7	3	8	6	8	417997	526193	497300	0.255171	0.248783	0.00638835	0.0716	0.00298733	0.953856	438045	408960	417997	438700	551446	526193	517724	497300	487898
Q9U1H9	sbr	Nuclear RNA export factor 1	15	16	15	14	15	13	15	15	15	1.92491e+06	2.00596e+06	1.87803e+06	0.0823758	-0.0405134	0.122889	0.0716625	0.384927	0.0164871	1924905	1829332	1966603	1992899	2005960	2055908	1899506	1784384	1878029
Q9VRE0	Stt3A	Dolichyl-diphosphooligosaccharide--protein glycotransferase	17	18	19	16	17	16	17	19	17	2.71346e+06	2601044	2.93562e+06	-0.0744508	0.0823288	-0.15678	0.0717942	0.136045	0.0107862	2663389	2849030	2713464	2601044	2573420	2634883	2999199	2935623	2775239
Q9VAS2	Nepl18	Neprilysin-like 18	2	1	1	2	3	3	2	1	2	144158	358496	219528	1.25802	0.58968	0.668343	0.0718196	0.303129	0.0159649	144158	80402.6	263637	285329	408688	358496	236686	219528	200441
A0A0B4KHF1	MICU3	Mitochondrial calcium uptake 3, isoform D	4	4	4	2	3	3	4	3	3	466984	389461	373985	-0.29194	-0.400485	0.108545	0.0719081	0.0455264	0.494369	420464	466985	510257	337325	415584	389462	373986	300854	387200
A0A6F7R657;Q8IN89	wdb;wrd	Widerborst, isoform H	1	2	1	1	1	1	1	1	1	546070	623044	595539	0.197168	0.128724	0.0684433	0.07201	0.0544184	0.499601	546070	541502	558324	623044	695408	574164	569823	635820	595540
Q9VR62	PP2C	GM14138p	12	12	12	11	12	12	12	12	12	1.19356e+06	1.14739e+06	1.2092e+06	-0.057958	0.0124118	-0.0703697	0.0721605	0.808125	0.249833	1187659	1193559	1209384	1120172	1147387	1182398	1276471	1139727	1209197
O18404	scu	3-hydroxyacyl-CoA dehydrogenase type-2	14	16	15	16	15	14	16	15	15	45061568	43656588	46936360	-0.0709387	0.0637945	-0.134733	0.0722596	0.195789	0.0417242	45918610	45061560	44262160	43656580	43664030	41456240	46936380	49410270	45093390
Q9VAQ5	CG11837	Probable dimethyladenosine transferase	11	10	11	10	11	10	11	10	11	1.33155e+06	1.27175e+06	1.06284e+06	-0.0752665	-0.329938	0.254672	0.0722963	0.00029129	0.000200761	1331546	1298517	1381787	1293259	1242179	1271753	1076635	1051347	1062837
Q9VTE9	APP-BP1	Nedd8-activating enzyme E1 regulatory subunit	14	14	15	15	15	16	16	16	15	1.33475e+06	1.40567e+06	1.40255e+06	0.0800495	0.05922	0.0208295	0.072331	0.252259	0.705486	1326993	1334752	1371014	1405672	1478375	1380177	1471484	1402554	1330814
Q9VWE6	Elys	Protein ELYS homolog	28	24	29	24	28	23	26	27	28	769598	702363	773492	-0.136297	0.0388711	-0.175168	0.0725243	0.25895	0.0406823	746624	769598	776486	702363	737221	649010	811614	770546	773492
Q94522	Scsalpha1	Succinate--CoA ligase [ADP/GDP-forming] subunit alpha, mitochondrial	13	16	13	14	12	13	14	13	16	7.21253e+06	6.34245e+06	7.40949e+06	-0.166064	0.0548789	-0.220943	0.0726252	0.358825	0.0511263	7468890	7068850	7212530	6342452	7033296	6043739	7409495	8022802	7180230
Q9VZ23	Ran	GTP-binding nuclear protein Ran	20	19	18	17	19	17	18	17	19	17180436	14397660	17345618	-0.2019	0.0815938	-0.283494	0.0727208	0.304299	0.0202612	17506250	17180440	15495330	14397660	15724010	13528160	17000360	18726960	17345610
A0A0U1RVK6	fbp	Fructose-bisphosphatase	9	11	11	11	11	11	11	10	11	3.1138e+06	3.94901e+06	4.03854e+06	0.320914	0.306889	0.0140247	0.0727945	0.0962876	0.884128	3113802	2710015	3627477	4140602	3648630	3949009	3498697	4038539	4100957
Q24216	Cdk7	Cell division protein kinase 7	8	11	10	11	10	9	11	12	10	1.41579e+06	1.20366e+06	1.47093e+06	-0.237328	0.0109603	-0.248288	0.0729614	0.897544	0.0449638	1415790	1550175	1325215	1112721	1325702	1203664	1497165	1470927	1351149
Q9W0G4	l(3)02640	Hydroxymethylbilane synthase	8	10	10	8	9	8	8	8	8	1.60259e+06	1.96563e+06	1.33174e+06	0.268152	-0.311786	0.579938	0.0730094	0.0458189	0.000322095	1602591	1466940	1877111	2073506	1890965	1965628	1267084	1367510	1331737
Q9VK69	CCT4	T-complex protein 1 subunit delta	29	32	29	31	29	31	32	29	32	15220987	13792006	15236203	-0.132819	0.0104618	-0.143281	0.0730196	0.862941	0.056109	15220980	15813460	14342110	14399190	13792010	13187710	15236200	15953630	14514240
P48609	Cdk5	Cyclin-dependent kinase 5 homolog	4	3	5	5	4	3	5	4	5	1.30018e+06	1.22073e+06	1.32047e+06	-0.0959358	0.0353425	-0.131278	0.0730778	0.735188	0.234412	1363971	1300180	1258706	1220735	1255176	1193351	1504329	1209421	1320474
Q9I7X6	CG11596	Carnosine N-methyltransferase	8	9	9	8	9	9	9	9	9	1.75177e+06	1.85504e+06	2.11397e+06	0.0770149	0.207318	-0.130303	0.0730992	0.103042	0.264589	1751772	1755892	1691342	1868272	1855040	1761833	2163929	1750214	2113974
Q9V597	RpL31	60S ribosomal protein L31	10	11	11	11	10	10	10	10	10	34080416	32563258	28841086	-0.0665143	-0.190144	0.123629	0.0731701	0.0150035	0.0690019	34080420	33198820	34301960	33114180	32563250	31342710	28841080	31551210	28721180
Q9W5B0	Dmel\CG14626	EG:BACR42I17.6 protein	NaN	1	2	2	2	2	1	1	1	282166	545976	562044	0.975585	1.14431	-0.16872	0.0732034	0.056503	0.73456	169241	252981	311350	545976	304466	609780	562044	761973	336159
Q9VSP0	Dmel\CG6511	IP13783p	2	2	2	2	2	2	2	2	2	539073	431454	451678	-0.375622	-0.291999	-0.0836226	0.0732313	0.0363404	0.566648	602046	539073	488652	477684	352356	431453	420390	451678	455087
Q9VGN9	RpL24-like	Probable ribosome biogenesis protein RLP24	7	8	7	6	8	6	6	7	6	3.23375e+06	2804305	2830080	-0.178104	-0.176865	-0.00123914	0.0732696	0.0338936	0.988155	3234323	3009041	3233750	3009789	2804306	2574615	2920464	2635981	2830080
P08841	betaTub60D	Tubulin beta-3 chain	15	15	15	15	15	15	14	14	15	10507945	12728003	11026656	0.351222	-0.0233905	0.374612	0.0733159	0.86856	0.0658153	10507950	9705435	12045080	15988110	12728010	12530540	9237851	11026650	11486940
A1ZA83	EMC7	ER membrane protein complex subunit 7	7	7	7	7	8	6	6	6	8	3210101	2859069	3.10307e+06	-0.199423	-0.0568244	-0.142599	0.0734948	0.324288	0.212209	3267853	3206072	3210101	2859071	3073434	2528182	3294549	3103064	2923145
Q9W5Q1	Dmel\CG17168	RE68879p	5	7	6	4	7	6	6	7	7	547252	449473	503601	-0.267464	-0.0486024	-0.218861	0.0735387	0.580281	0.177303	523103	547370	547252	392358	509479	449473	503601	485340	579469
Q9VQL2	Dmel\CG17260	LD44813p	3	3	4	2	3	2	4	3	3	594053	549089	725447	-0.182206	0.285898	-0.468104	0.0735778	0.00100386	0.00448835	594053	600194	584956	549088	551898	471184	749475	695135	725447
Q0KHU0	Myo10A	Myosin 10A, isoform D	36	34	42	41	43	39	37	36	37	1.09104e+06	1329707	1.13636e+06	0.25136	0.0413227	0.210037	0.0735833	0.702673	0.0241209	1091037	979219	1225743	1358142	1222977	1329706	1072209	1136362	1171226
Q9VC58	Syx18	LD37002p	4	5	5	3	5	4	5	5	5	294130	386113	282552	0.32296	-0.0098985	0.332858	0.0736479	0.917341	0.0499738	294131	267634	321411	405842	386113	316034	311188	282552	281892
Q960W6	CG8306	Putative fatty acyl-CoA reductase CG8306	18	19	20	20	21	21	20	20	21	5548128	7663038	5.73777e+06	0.396642	-0.016695	0.413337	0.0736808	0.925009	0.0245082	5548130	4911959	6898365	8238615	6793531	7663043	5083039	5737778	6225916
Q59DP9	PMCA	Calcium-transporting ATPase	27	31	29	27	27	28	27	26	27	1.95059e+06	2.18088e+06	1.93691e+06	0.169812	0.01629	0.153522	0.0737586	0.854552	0.0428283	1950595	1756795	2061888	2180879	2100976	2195109	1832612	1936906	2059139
Q9VLU2	Tg	RE08173p	2	NaN	2	3	3	3	1	1	2	292438	536742	349718	1.49586	0.78416	0.7117	0.0738697	0.27849	0.00696236	250524	82406.3	334352	594376	485382	536743	349718	281300	358339
Q9VQM4	gkt	Probable tyrosyl-DNA phosphodiesterase	13	15	14	14	16	14	16	15	14	1.89973e+06	2129138	2.12945e+06	0.157508	0.158098	-0.000589371	0.0739195	0.0912822	0.993107	1899732	2055546	1820244	2129137	2258880	2050674	2284830	2129449	2029571
A0A0C4FEI8	grsm	Granny smith, isoform F	15	18	17	17	17	14	20	16	22	3.88367e+06	4430591	4.86761e+06	0.146191	0.31989	-0.173698	0.0739755	0.00853859	0.0296586	3883668	4218005	3734948	4430590	4483747	4174025	4867606	5193464	4707068
Q9VHQ0	mRpS18A	FI06460p	7	7	5	6	5	5	6	5	7	2.2044e+06	1.95585e+06	2.23759e+06	-0.180075	-0.0147209	-0.165354	0.0741302	0.863796	0.202606	2229227	2204397	2165445	1770360	2113342	1955853	2355869	2237586	1957791
Q9VMU2	Dmel\CG5828	Uncharacterized protein, isoform A	5	5	5	5	6	5	5	6	5	1.15142e+06	923070	1.14155e+06	-0.280434	-0.0835864	-0.196848	0.0742664	0.368895	0.196954	1242587	1151423	1115650	1111767	923071	868127	1004048	1141545	1170458
A0A0B4KF30	stw	Straw, isoform G	4	4	4	5	4	5	3	4	4	508961	836842	416071	0.562895	-0.438105	1.001	0.0743293	0.118709	0.00213198	506805	508961	777286	1005366	768216	836843	400170	416071	484223
Q9V3U6	26-29-p	26-29kD-proteinase	24	22	22	20	22	21	22	20	23	26881118	28082480	33324122	0.0681171	0.252703	-0.184586	0.0744798	0.0149538	0.052388	26748850	27078050	26881120	28082500	29221360	27336920	29434260	33324100	33571600
Q9VLL0	Aasdh	Beta-alanine-activating enzyme	1	2	3	NaN	1	NaN	NaN	NaN	NaN	239904	163553	91036.7	-0.771023	-1.35073	0.579706	0.0747036	0.0235599	0.228464	189263	306766	239904	99648.3	163553	171981	65359.6	141109	91036.7
Q9VQ78	TBCD	LD16031p	21	26	23	27	26	24	25	21	27	1.30666e+06	1.17534e+06	1.18993e+06	-0.125363	-0.161493	0.0361296	0.0747387	0.0167336	0.596742	1306658	1329689	1283021	1175344	1281082	1140747	1189929	1207627	1108790
Q9VYB7	Tpst	Protein-tyrosine sulfotransferase	6	6	7	6	7	6	5	6	7	662070	571684	578984	-0.269992	-0.204864	-0.0651283	0.0748942	0.112824	0.561078	662071	607754	733901	571684	494921	595320	534741	622944	578984
Q9VUJ0	mRpL39	39S ribosomal protein L39, mitochondrial	13	12	12	11	13	11	12	10	12	2.00812e+06	1886372	2.03506e+06	-0.094396	0.0114415	-0.105838	0.0749188	0.75069	0.0285858	2104674	1966047	2008126	1886373	1963794	1843308	2035063	2086414	2004121
Q9VFE6	CG3817	RRP15-like protein	7	8	8	8	8	8	8	8	7	914363	825886	802207	-0.11908	-0.220552	0.101472	0.0750315	0.0561759	0.229312	914363	853880	952201	820407	856555	825886	802207	707842	827644
Q9VT88	scramb1	Phospholipid scramblase	NaN	2	2	4	4	3	3	4	NaN	221208	340212	330277	1.06184	0.537336	0.524504	0.0752787	0.456796	0.340295	88759.8	233792	208624	317907	364165	340212	313801	346753	121618
Q9VQI5	Ifrd1	LP04564p	13	12	13	13	13	12	12	12	12	1.32091e+06	1.4621e+06	1.5703e+06	0.103015	0.255587	-0.152573	0.0753437	0.0385196	0.165856	1320912	1319082	1376576	1462102	1488814	1365084	1463200	1570296	1776146
Q9V420	Su(P)	Microsomal prostaglandin E synthase 2	8	8	9	7	9	8	8	10	8	862376	1.01174e+06	955199	0.209396	0.172991	0.0364049	0.0753856	0.046703	0.673792	780734	862377	868875	874959	1011735	1021425	899574	955199	975558
Q24372	Lac	Lachesin	7	10	7	8	7	8	7	7	9	5.53928e+06	5132371	5.03226e+06	-0.110481	-0.13174	0.0212587	0.0754288	0.00803828	0.688753	5441303	5636525	5539284	5132374	4865746	5406618	5203939	5032255	4932875
Q9VJ86	bsf	Bicoid stability factor	69	71	69	67	65	64	68	64	70	5.75528e+06	5518899	6.05328e+06	-0.0620867	0.0579624	-0.120049	0.0757037	0.171689	0.0251576	5888963	5628594	5755275	5518897	5394038	5632078	5762515	6169462	6053279
B7Z002	kis	Kismet, isoform C	91	94	91	77	98	85	92	93	95	1.84143e+06	1.68702e+06	1.77723e+06	-0.0956707	-0.0336463	-0.0620244	0.0759037	0.466654	0.332275	1810401	1852881	1841430	1657514	1810509	1687021	1889190	1715427	1777231
Q7K0L5	veil	LP01562p	3	2	2	2	1	2	3	4	4	476611	368024	453747	-0.666163	-0.15543	-0.510733	0.0759128	0.341994	0.126751	464178	602511	476611	227389	368024	398623	453747	418720	507819
Q9VVU1	GH07925p	FI09602p	13	14	15	15	15	14	15	13	15	7.34755e+06	7.06712e+06	6061949	-0.0642916	-0.257074	0.192783	0.0760121	0.00227866	0.00493827	7347552	7524362	7145324	7124261	7067122	6864213	6061953	6396328	5969388
Q9VG82	Cyp9f2	Probable cytochrome P450 9f2	7	6	9	5	6	6	4	2	6	902287	650789	531754	-0.516804	-0.645884	0.12908	0.0760327	0.0465016	0.557856	902286	752154	1130239	539624	650789	745708	531754	522758	720308
Q9VYS3	Upf1	Regulator of nonsense transcripts 1 homolog	26	24	27	24	29	29	31	31	29	1057426	1088599	1.19422e+06	0.0757821	0.222039	-0.146257	0.0760462	0.0115162	0.0355235	1064999	1005927	1057426	1081042	1126921	1088599	1288859	1194222	1167875
O18333	Rab2	GH01619p	13	13	12	13	13	13	13	12	13	7.19375e+06	7.67495e+06	7508248	0.127968	0.111465	0.016503	0.0761385	0.118734	0.633953	7285028	6525768	7193751	7674956	7803000	7451570	7353276	7508244	7810204
P11996	Lsp1beta	Larval serum protein 1 beta chain	2	4	1	4	8	4	13	8	13	350406	473133	963601	0.40487	1.33083	-0.925964	0.0762034	0.00186903	0.00492244	350406	430560	314915	473133	548682	424744	1021276	768459	963601
P54385	Gdh	Glutamate dehydrogenase, mitochondrial	35	35	34	34	33	34	35	34	36	16225309	13960199	15337062	-0.154653	-0.0244134	-0.130239	0.0762039	0.747023	0.0182745	16225300	14374690	16550520	13954120	13960190	14366250	14909860	15337070	16044990
Q9W5D0	CG43867	Uncharacterized protein CG43867	1	2	2	2	2	2	1	1	NaN	116279	200136	148418	0.584199	-0.0271022	0.611301	0.0762401	0.933948	0.0701816	108478	116279	175029	200136	167506	221912	157426	139410	95083.9
Q9VR30	anon-WO02059370.23	RE58324p	4	4	3	2	5	4	4	3	4	417283	281379	441912	-0.884177	-0.00888634	-0.875291	0.0763969	0.966577	0.0736698	417283	551034	390642	152975	331883	281379	521372	382719	441912
Q9VZ04	GCS1	Glucosidase 1, isoform B	18	16	18	20	19	19	17	19	19	955324	911110	986289	-0.0858078	0.0269489	-0.112757	0.0764601	0.622551	0.114081	990379	955323	948787	875161	911110	941823	927576	1037776	986290
Q9VXE6	Nup153	Nuclear pore complex protein Nup153	32	32	33	31	34	32	31	33	31	2.1306e+06	1.77214e+06	2.15817e+06	-0.192369	0.0496362	-0.242005	0.0765247	0.290215	0.0298775	2130601	2175000	1994035	1725228	2025925	1772140	2217141	2158172	2141120
A1Z7S0	Rme-8	Receptor mediated endocytosis 8, isoform A	43	50	44	44	52	40	52	52	53	1.80039e+06	1664088	2.11643e+06	-0.0808989	0.233859	-0.314758	0.076681	0.002541	0.0027528	1800388	1804759	1778289	1651642	1776792	1664088	2116426	2195065	2022708
P52034	Pfk	ATP-dependent 6-phosphofructokinase	26	27	24	24	28	25	26	25	27	3.04593e+06	3.15898e+06	3.22621e+06	0.0646362	0.0854155	-0.0207793	0.0767857	0.112788	0.634077	3045928	3057119	2920877	3074898	3158982	3202873	3040299	3226209	3311878
Q9U6L4	tty	Protein tweety	NaN	NaN	2	1	2	2	1	1	2	196736	205739	217295	0.859266	0.837425	0.021841	0.0768205	0.0682108	0.898258	104792	94213.9	196736	277428	205739	203167	243184	217295	209706
Q24388	Lsp2	Larval serum protein 2	16	15	15	14	19	14	20	19	21	1.59987e+06	1.77288e+06	3.73521e+06	0.220865	1.24149	-1.02063	0.0768232	0.000748384	0.00154372	1428661	1668017	1599871	1772878	1987894	1712393	4219823	3197293	3735215
Q9VS49	wrm1	GEO05642p1	2	2	2	2	2	2	2	2	2	959686	1.36263e+06	952741	0.344084	-0.0555223	0.399606	0.0768439	0.585865	0.0340944	959687	930927	1122019	1395626	1078042	1362633	952741	920341	1018544
Q9VQD8	Arpc5	Actin-related protein 2/3 complex subunit 5	5	5	5	6	4	4	4	5	4	1.25033e+06	1.03994e+06	924037	-0.437771	-0.685357	0.247585	0.0769804	0.0384575	0.370562	1241949	1569956	1250334	1154599	817019	1039936	992023	924037	639540
Q9VFE9	Dph2	2-(3-amino-3-carboxypropyl)histidine synthase subunit 2	13	15	13	12	13	13	15	12	13	1.41988e+06	1.24431e+06	1.38069e+06	-0.163618	-0.0440203	-0.119598	0.0770166	0.531667	0.166393	1419884	1462177	1319042	1174232	1333728	1244310	1380686	1274422	1420198
P30189	Top1	DNA topoisomerase 1	23	26	24	25	24	24	24	25	27	3.06689e+06	2.82988e+06	2.79844e+06	-0.0806414	-0.0712674	-0.00937398	0.0771534	0.234117	0.859302	3066891	3069479	2910188	2786356	2938007	2829881	2798440	2768339	3049216
P84029	Cyt-c-p	Cytochrome c-2	7	7	7	7	7	7	7	6	6	2.22672e+06	2.05937e+06	1.27725e+06	-0.110317	-0.790294	0.679977	0.0771734	7.6416e-05	0.000350083	2226720	2160884	2266403	2158046	1950796	2059376	1277253	1220201	1352756
Q9VVM8	Dmel\CG5290	FI02004p	14	19	15	16	15	15	17	17	18	1.59346e+06	1.66162e+06	1.95955e+06	0.0840855	0.283787	-0.199701	0.0773169	0.00536799	0.0232141	1550388	1627547	1593464	1642901	1754328	1661616	1959549	2035136	1819079
Q9VAS7	Inx3	Innexin inx3	11	12	12	12	12	9	13	12	10	1.57991e+06	1.49262e+06	1.62705e+06	-0.114774	-0.054671	-0.0601031	0.0776555	0.569856	0.467659	1579911	1719883	1541909	1503007	1492623	1471050	1627050	1400208	1641435
Q9VLJ6	Acer	Angiotensin-converting enzyme-related protein	16	17	18	18	20	17	17	18	15	2124571	2275483	1.96131e+06	0.124126	-0.0649058	0.189032	0.0777009	0.426745	0.0281487	2124570	1966535	2213503	2275482	2250664	2337579	1961306	1908833	2158360
Q9VI53	Dmel\CG1105	LD44267p	10	9	9	8	10	8	8	9	8	1.03902e+06	1225770	1.12695e+06	0.211686	0.0693296	0.142356	0.0777924	0.508085	0.106142	1039017	979947	1179766	1298153	1225769	1172351	1041045	1126949	1182655
A0A0B4KF22	anon-SAGE:Wang-083	Uncharacterized protein, isoform E	4	3	6	4	6	5	5	4	5	489697	733667	483769	0.65854	0.122859	0.535681	0.0778709	0.744201	0.0929182	489698	319751	598224	781970	642149	733666	380079	483769	657726
Q7K1C0	ND-15	Complex I-15 kDa	2	3	2	1	2	2	1	1	2	1034255	689161	1089620	-0.628118	-0.0162697	-0.611848	0.0778834	0.943809	0.0517958	994504	1486937	1034254	966356	622045	689161	1021940	1089620	1327802
Q8SZU0	Dmel\CG9331	GH13879p	13	14	14	13	13	15	13	13	14	1239500	1.15325e+06	984999	-0.155146	-0.32667	0.171524	0.0778924	0.0653148	0.217085	1239500	1231715	1402012	1125095	1153253	1194770	984999	919445	1198215
H9XVM9	Dmel\CG1674	Uncharacterized protein, isoform L	9	4	13	14	13	14	10	10	13	384556	627856	386579	0.80358	-0.0387357	0.842316	0.0779904	0.916401	0.0356473	384556	285330	565735	627856	589309	892119	304184	386578	487040
Q9I7F7	Ack-like	Activated Cdc42 kinase-like	8	8	5	7	8	7	8	7	9	653553	752053	751152	0.244405	0.239127	0.00527763	0.0780246	0.119809	0.940459	653553	709952	557174	752053	742234	769895	751152	696142	812885
A1ZAB5	clu	Protein clueless	47	48	49	47	47	45	47	47	49	3829773	3.56138e+06	3994283	-0.0819969	0.0537484	-0.135745	0.0782367	0.0926963	0.011043	3829774	3739563	3933804	3763315	3561382	3544598	3914634	4029180	3994281
Q9VU88	Liprin-beta	AT31531p	10	8	9	10	10	8	11	9	10	869273	942821	1.02392e+06	0.11939	0.193349	-0.0739587	0.0782769	0.0441025	0.183696	869273	822420	926089	942821	936463	961175	936862	1031746	1023919
Q9V415	Hrd3	HMG-coA reductase degradation 3, isoform A	14	14	12	12	12	14	14	13	14	1730166	1.61272e+06	1.49747e+06	-0.070158	-0.217433	0.147275	0.0783036	0.000959628	0.0155592	1743823	1730166	1704436	1709710	1611868	1612723	1439338	1497472	1518055
Q9VNI3	CG1218	Histone PARylation factor 1-like	20	20	21	19	22	21	22	20	22	2.82324e+06	2.21467e+06	3.24665e+06	-0.272254	0.257135	-0.529388	0.0783105	0.0682329	0.00450444	2823245	3082354	2494176	2173879	2559438	2214668	3588663	3246653	3179841
Q24171	ksr	AT08303p	1	1	1	NaN	2	NaN	NaN	1	NaN	177104	149555	191431	-0.901567	-0.252481	-0.649087	0.0783954	0.341963	0.181063	209546	148643	177104	64225.4	149555	88094.1	126785	191431	134449
P09180	RpL4	60S ribosomal protein L4	31	32	31	32	29	29	31	31	30	46494344	43998952	43083428	-0.059351	-0.11375	0.0543989	0.078538	0.00226095	0.145043	46525290	46494360	46491160	46210630	43719600	43998970	43083440	42094030	43772630
Q8T4E7	Dmel\CG13088	AT02038p	1	1	1	NaN	1	NaN	2	2	1	312288	259383	371990	-1.20926	0.190784	-1.40004	0.0786908	0.262877	0.0510271	264547	312288	352441	80766.8	259383	112434	372485	312463	371990
Q9VZZ4	Pxn	Peroxidasin	6	7	10	10	10	10	3	5	8	1.0754e+06	1.5016e+06	863435	0.637351	-0.102073	0.739424	0.0787752	0.730856	0.00022464	1075399	666194	1239569	1461010	1501599	1523419	863435	859862	967390
Q7KTG2	Apoltp	Apolipoprotein lipid transfer particle	73	68	81	67	71	65	55	66	73	1.84435e+06	1.51346e+06	1.28406e+06	-0.310413	-0.478549	0.168136	0.0788279	0.0299829	0.149415	1844349	1639847	2192805	1513464	1424589	1613073	1284064	1269504	1504017
Q7JVG6	TTLL12	LD38689p	13	13	14	14	15	13	13	13	13	1.06327e+06	1.04889e+06	1.14236e+06	-0.0351315	0.0884355	-0.123567	0.0788735	0.0262773	0.0108741	1063270	1058464	1078213	1048889	1051298	1022920	1162719	1142359	1098024
Q7JQL2	Sans	LD20463p	1	2	3	3	3	2	3	2	2	188131	355579	369788	0.760373	0.766315	-0.00594203	0.0791079	0.108056	0.983721	156068	188131	306395	355579	417485	294554	369788	262610	455873
Q9VYQ9	Tango4	LD24662p	9	10	11	9	10	10	10	11	11	1.09363e+06	970734	990812	-0.130164	-0.159819	0.0296548	0.0791177	0.0449559	0.674778	1093628	1111832	1036695	970734	1050394	943099	1005731	990813	907308
Q9VV43	ringer	Tubulin polymerization-promoting protein homolog	3	3	5	5	5	5	4	5	5	407492	632431	592250	0.782875	0.657566	0.125309	0.0797234	0.110739	0.601797	407492	258850	511664	538489	632431	807176	709390	504200	592250
M9PEM2	Dm_2L:23546	Uncharacterized protein, isoform E	4	4	2	5	6	9	8	6	8	317370	346653	394137	0.104869	0.246436	-0.141567	0.0798804	0.0624516	0.246194	310136	320375	317370	346653	320513	352973	394137	328844	406155
Q9VHA8	P58IPK	LD25575p	14	15	15	13	16	14	13	12	16	1.5626e+06	1.65932e+06	1.64683e+06	0.0835228	0.101706	-0.0181834	0.0799157	0.0362655	0.498094	1488186	1595074	1562597	1659325	1666749	1595555	1693576	1643164	1646832
Q9W147	Fcp1	RNA polymerase II subunit A C-terminal domain phosphatase	14	12	15	10	15	12	15	14	13	1.21359e+06	1033631	1.14112e+06	-0.240232	-0.0592492	-0.180983	0.0799515	0.20867	0.164565	1241357	1213593	1182605	906106	1154287	1033631	1219412	1141115	1131936
Q86BS3	Chro	Chromator, isoform A	31	30	31	26	32	27	29	28	30	2376526	2.48261e+06	2.3697e+06	0.0477943	-0.0187842	0.0665785	0.0799779	0.551016	0.0492953	2376525	2372136	2467397	2513850	2482615	2461698	2439943	2313573	2369704
Q7K1V1	Dmel\CG8441	LD38910p	5	7	7	7	7	6	6	6	6	732907	797078	881477	0.104747	0.181634	-0.0768871	0.0799803	0.217918	0.581769	715551	754444	732907	750152	822739	797078	881477	704645	929323
Q9W293	Plekhm1	Pleckstrin homology and RUN domain containing M1	3	2	NaN	3	2	1	2	1	2	223863	392426	319998	1.25426	0.834435	0.419823	0.0799819	0.22164	0.198385	236587	211139	75627.4	415943	314162	392426	198535	337150	319998
Q7PLS8	IntS3	Integrator complex subunit 3	24	26	25	22	25	22	27	22	26	1.5566e+06	1.4339e+06	1.44104e+06	-0.126016	-0.148784	0.022768	0.0800563	0.0443897	0.721874	1657218	1556596	1547036	1390383	1540277	1433900	1441035	1496019	1358561
Q9W4P4	Dmel\CG15239	FI03431p	4	5	4	4	4	4	5	3	5	2.08248e+06	3.21205e+06	2.26421e+06	0.543153	-0.0751298	0.618283	0.0800624	0.740563	0.0560435	2064755	2082476	2834910	4227998	2777067	3212054	1799456	2264211	2559062
Q9VAC9	cg7903	Uncharacterized protein, isoform A	7	8	9	8	9	6	9	7	10	764374	695269	664181	-0.174481	-0.216265	0.0417837	0.0801947	0.0523123	0.65686	836858	764374	756735	695270	648431	746986	632100	664181	735399
O76877	Dmel\CG3719	EG:132E8.3 protein	3	3	3	3	3	3	3	3	3	1.67058e+06	1500458	1.31156e+06	-0.196371	-0.289299	0.0929279	0.0802126	0.00708734	0.396708	1670579	1697546	1621962	1568520	1299195	1500458	1310923	1311561	1465888
Q960Y8	alt	Aluminum tubes, isoform G	37	40	39	40	40	38	38	39	39	4655530	4549640	4381527	-0.0402177	-0.0970351	0.0568174	0.0802537	0.00586392	0.00195998	4797513	4617149	4655532	4549640	4585680	4546303	4350264	4421678	4381525
A1ZAI5	CG5065	Putative fatty acyl-CoA reductase CG5065	13	16	15	16	16	15	14	15	16	2.09028e+06	2.78114e+06	2.11672e+06	0.335478	-0.0486546	0.384132	0.0803296	0.779841	0.0488631	2090279	2029896	2635573	3129638	2581090	2781138	1915302	2116717	2492949
Q8SZK9	slf	HL04814p	12	12	12	12	11	11	11	10	12	5945254	8266743	7255982	0.609402	0.339949	0.269454	0.080347	0.230216	0.229605	5945256	4340268	7187571	8266743	7467409	10668660	6286918	7255980	8244030
E1JHE4	Fatp1	Fatty acid transport protein 1, isoform F	22	22	25	22	24	22	21	22	22	1.19956e+06	1.37906e+06	919957	0.228122	-0.266722	0.494844	0.0803972	0.0821295	0.00725099	1199561	1050216	1271496	1280472	1379060	1457730	919957	918020	1089235
P02517	Hsp26	Heat shock protein 26	13	16	16	14	15	14	15	11	14	28501970	36222760	18603222	0.341619	-0.64909	0.990709	0.0804348	0.0100932	0.000279178	28501980	33467600	24397170	36222770	39082210	33449590	19103400	18603230	16980620
Q0E908	Hil	Hillarin	2	3	5	6	5	6	3	4	5	385890	497288	466437	0.52539	0.286627	0.238763	0.0805573	0.38425	0.315117	385890	257817	419319	539744	463445	497288	322578	466437	503202
Q9VJ30	Nak	Numb-associated kinase, isoform A	NaN	1	1	1	2	1	2	3	2	179138	257781	242502	0.90429	0.794786	0.109504	0.0805777	0.110315	0.327191	81071.3	171659	186617	279411	257781	236399	256624	217890	242502
Q9V3P3	REG	LD45860p	7	7	7	7	6	7	7	8	7	9976051	8943076	9733070	-0.140432	0.00254822	-0.14298	0.0805996	0.970992	0.0620147	9976056	10578730	9394875	9474054	8943081	8738523	10608490	9733075	9653416
Q9V6D6	Cyp301a1	Probable cytochrome P450 301a1, mitochondrial	5	1	4	6	7	6	1	3	5	609196	895790	723972	0.542671	0.221932	0.320738	0.080629	0.361541	0.0455034	609196	466596	772887	981913	771996	895791	730673	658861	723972
Q9VKQ5	Dmel\CG17124	GEO07393p1	2	2	2	3	3	3	4	4	3	1.59083e+06	2.5808e+06	1754962	0.473397	0.12719	0.346207	0.0806336	0.422399	0.160894	1590829	1547838	1940510	2580804	1835473	2699491	1754961	1685160	2104843
P43332	snf	U1 small nuclear ribonucleoprotein A	5	5	5	5	5	5	5	5	5	3.46805e+06	3.15395e+06	3.09161e+06	-0.120027	-0.142951	0.0229238	0.0807907	0.0514577	0.351805	3637254	3232083	3468049	3153949	3229162	3118903	3074552	3091610	3186233
Q9V455	Kap-alpha3	Importin subunit alpha	13	14	15	14	13	14	14	12	14	6283463	6.71604e+06	6781056	0.093118	0.123742	-0.0306238	0.0810591	0.0311574	0.379774	6283461	6521016	6034254	6876993	6716044	6497102	6781058	7026010	6712458
Q9VK43	A16	A16	2	2	4	2	4	4	3	4	3	501165	395365	446199	-0.357479	-0.185221	-0.172258	0.0810781	0.426548	0.389681	406945	501165	557803	402209	395365	340183	344544	503446	446199
A0A0B7P9G0	uex	Unextended protein	16	15	18	17	21	18	21	19	20	2.89371e+06	3.18351e+06	2.59044e+06	0.235335	-0.0746193	0.309954	0.0814124	0.511214	0.00717719	2893710	2438086	3006933	3183509	3153057	3447614	2510618	2590440	2793095
A0A0B4KH03	Tsp96F	Tetraspanin	3	3	3	2	2	2	1	1	3	711979	793650	590809	0.217489	-0.515618	0.733107	0.0815902	0.231226	0.111756	607126	711979	719013	793651	738489	833530	289156	622665	590809
M9NDS9	Cht6	Chitinase 6, isoform C	15	13	23	21	24	24	13	18	21	777210	1421133	989581	0.629199	-0.00609589	0.635295	0.0817987	0.986749	0.0686293	777210	684805	1218159	1421133	1162351	1452313	622555	989581	1039143
P45888	Arp2	Actin-related protein 2	13	13	13	14	12	12	13	12	14	4.09254e+06	4253046	4327111	0.0820452	0.123383	-0.041338	0.0819458	0.0319696	0.39854	4092541	4132634	3948158	4170241	4465267	4253047	4314483	4622891	4327113
Q9W0M0	Dci	Dodecenoyl-CoA delta-isomerase	3	3	4	4	4	3	4	4	3	389700	333375	317347	-0.209414	-0.23683	0.0274162	0.0820418	0.0714569	0.833212	389700	374720	409723	308818	375988	333375	317347	375325	306978
Q8IN89	wrd	Well-rounded, isoform B	9	8	8	9	9	12	12	10	12	2.42133e+06	2.58626e+06	2648787	0.113904	0.103518	0.0103861	0.0821017	0.224521	0.900941	2421325	2536780	2381003	2558961	2800431	2586265	2648788	2834191	2416049
O97183	Polr2C	GH07456p	6	6	5	4	6	6	5	6	6	6.11426e+06	5331927	5.31996e+06	-0.193223	-0.194698	0.00147502	0.0821172	0.0662955	0.984804	6375036	6114262	5514236	5544977	4864415	5331928	4918315	5479716	5319958
P48607	spz	Protein spaetzle	NaN	NaN	1	2	2	2	1	1	2	271551	345682	398893	1.41719	1.56948	-0.152288	0.0821933	0.0654316	0.622605	79053.1	82104.9	271551	387318	250753	345682	266854	398893	432904
M9PFG1	l(3)72Dn	Lethal (3) 72Dn, isoform B	13	16	18	14	19	15	13	16	16	1.32002e+06	1.28557e+06	1.23366e+06	-0.0520903	-0.121358	0.0692679	0.082232	0.00686515	0.00163292	1310968	1320024	1377136	1284025	1295504	1285571	1233656	1214125	1236221
Q9VKY3	ClpP	ATP-dependent Clp protease proteolytic subunit	5	5	5	4	5	5	5	5	5	1.04491e+06	849163	1.02773e+06	-0.345662	-0.0920645	-0.253597	0.0822446	0.524875	0.0998876	1044913	1240984	947973	944231	747153	849163	918217	1075662	1027730
Q9VDC1	Dmel\CG3308	FI03671p	1	1	1	3	2	2	1	1	1	897223	1.43673e+06	916108	0.523795	0.126928	0.396866	0.0822456	0.744005	0.381114	979102	771498	897223	1436728	952700	1471521	647129	916108	1488514
Q9VEJ1	SF1	Branchpoint-bridging protein	10	10	11	10	12	10	11	10	12	2.08789e+06	2.27735e+06	2.24804e+06	0.094499	0.132564	-0.038065	0.0822501	0.13251	0.607153	2087890	2210956	2060147	2277348	2325997	2185186	2532323	2248044	2200792
O97365	SPARC	BM-40	4	3	1	3	4	5	3	4	3	1578544	2.33326e+06	1.3064e+06	0.623852	-0.0391909	0.663043	0.0822742	0.904641	0.162952	1578543	1380244	1714919	2333260	1784686	3283413	1168414	1306400	2256265
Q9VFV9	Droj2	DnaJ-like-2, isoform A	23	24	22	23	21	20	21	18	19	9198845	8710749	8993367	-0.122474	-0.0286872	-0.0937869	0.082638	0.660279	0.117949	9198839	9901397	8882597	8724394	8710748	8252274	9630025	8800609	8993365
Q9I7M8	Ku80	ATP-dependent DNA helicase II subunit 2	5	4	4	3	3	4	3	4	4	401088	508232	526984	0.457668	0.32846	0.129208	0.0826489	0.118935	0.619099	401088	415621	355351	508232	684249	441199	559125	398032	526984
Q9VGW2	TTLL15	LD09343p	3	3	4	4	4	4	1	3	3	574269	737511	764659	0.387269	0.349784	0.0374851	0.0826514	0.127575	0.81896	574269	474168	659259	828396	737511	657409	764659	796214	610229
Q9VA02	CG1544	Probable 2-oxoglutarate dehydrogenase E1 component DHKTD1 homolog, mitochondrial	6	6	8	10	9	10	10	10	10	396884	475062	466989	0.357684	0.365687	-0.0080026	0.0827728	0.178223	0.963729	396884	302686	430196	492746	475062	464484	400402	466989	591248
Q9NHA8	GNBP3	Gram-negative bacteria-binding protein 3	NaN	1	1	2	2	1	2	2	2	65430.3	143575	174461	0.975583	1.11789	-0.14231	0.0828376	0.0358897	0.636644	132596	66552.3	64308.2	130523	143575	230267	174461	158882	209288
Q9W148	uri	Unconventional prefoldin RPB5 interactor-like protein	7	9	8	3	9	8	10	8	8	468335	358234	365333	-0.327416	-0.146402	-0.181014	0.0829192	0.409493	0.32985	470676	468336	383599	358234	390953	305619	361549	472157	365333
Q9W495	PGAP1	GPI inositol-deacylase	5	7	8	7	10	9	8	8	9	502029	560645	470994	0.18074	-0.0751076	0.255847	0.0829549	0.102542	0.0279141	502029	482339	517152	522762	622204	560645	470994	465825	488240
Q9VCK2	GILT3	GILT-like protein 3	1	NaN	1	2	2	1	3	3	2	182903	426994	1.16069e+06	0.876486	2.62998	-1.75349	0.0830077	0.000163428	0.00710109	149633	216316	216174	460182	426994	220350	1303647	1096862	1160685
Q9VXM4	MSBP	LD12946p	11	12	11	9	9	10	11	12	11	2788211	2.99223e+06	2.49182e+06	0.0905685	-0.160446	0.251015	0.0830718	1.06066e-05	0.00309262	2788210	2803413	2773445	2992232	2823024	3098231	2485351	2491822	2507437
O18680	Alas	5-aminolevulinate synthase	2	2	2	1	1	2	1	1	1	238448	154512	112728	-0.606953	-1.01928	0.412328	0.0830983	0.025026	0.31591	238448	220686	286937	125225	154512	220887	92469.8	112728	173950
Q9VQ30	chinmo	Zinc finger protein chinmo	8	6	10	11	10	10	5	8	11	1.06173e+06	1.66704e+06	1.32353e+06	0.612729	0.183489	0.42924	0.0831295	0.557585	0.0482979	1061732	862588	1576558	1667038	1612446	1920645	1081591	1323527	1477201
A1Z9I6	anon-EST:GressD1	Uncharacterized protein, isoform A	1	2	1	2	1	2	3	2	1	334837	172869	350144	-0.669689	0.211473	-0.881163	0.0834099	0.440695	0.0095342	334837	384588	223331	244605	172868	168969	350144	326050	391045
Q9V3G1	RpL8	60S ribosomal protein L8	12	13	12	13	12	12	12	13	12	28033296	26747544	25162138	-0.0797857	-0.128544	0.0487588	0.083463	0.0839692	0.471615	28033310	27915880	28988980	27794250	25850340	26747540	24761020	27871190	25162140
Q27237	l(2)tid	Protein tumorous imaginal discs, mitochondrial	10	12	14	13	13	11	7	10	12	1.8733e+06	2.05236e+06	1775584	0.11354	-0.0988178	0.212358	0.0835356	0.119171	0.000143643	1873305	1810389	2028423	2037483	2083186	2052361	1751489	1801145	1775585
A0A0B4K7Q6	mbc	Myoblast city, isoform B	18	19	18	14	18	15	21	13	21	898676	779147	948128	-0.194253	0.100735	-0.294989	0.0835577	0.291006	0.034414	898676	914933	815719	700368	820651	779148	1009232	864267	948128
A1ZAI3	CG8303	Putative fatty acyl-CoA reductase CG8303	9	5	9	9	10	10	7	8	10	456478	653863	458967	0.615625	0.00957044	0.606054	0.0836185	0.966694	0.0275401	456478	339510	557761	653863	563733	843579	412078	458966	466233
Q7K188	Dmel\CG6329	Protein quiver	NaN	2	1	1	1	1	1	1	1	130856	199487	156584	0.877951	0.621269	0.256683	0.0836281	0.140779	0.434953	76100.1	107252	154460	199487	147697	265576	156584	140986	207847
Q9W2N5	Sou	GH10162p	10	11	12	12	11	9	12	11	12	878983	965661	926242	0.0975901	0.0417309	0.0558592	0.0836854	0.282826	0.154847	932216	869973	878983	983675	919305	965661	929350	926242	903204
Q9W1Y1	EMC8-9	ER membrane protein complex subunit 8/9 homolog	8	9	6	6	6	8	7	7	8	1.24106e+06	1.13036e+06	1.28725e+06	-0.21231	0.0271537	-0.239464	0.083736	0.756676	0.0541605	1241058	1389556	1211956	1182758	1005326	1130361	1228433	1287246	1398506
Q9VBE1	TwdlP	RE17678p	1	NaN	1	2	2	4	3	2	4	48410.5	211409	449264	1.68303	2.8628	-1.17977	0.0838635	0.00200618	0.173928	47590.6	91753.6	49230.3	82687.3	211409	407141	449264	316547	581837
Q9VNQ3	EMC4	ER membrane protein complex subunit 4	6	5	5	5	5	4	5	6	5	4142416	3663579	4.14008e+06	-0.130959	-0.00140953	-0.12955	0.0838952	0.986939	0.126667	4267810	4142414	3790218	3663581	3628906	3838604	4321339	4140082	3734415
Q9VF70	Ccm3	Cerebral cavernous malformation 3	6	6	7	7	7	7	7	7	7	695020	811927	766295	0.151405	0.134305	0.0171	0.0839743	0.00339253	0.810289	693970	695020	715038	817154	712162	811927	766295	786435	756655
A0A0B4KGY6	ps	Pasilla, isoform R	12	14	13	14	14	14	14	14	14	4928452	6125931	4552889	0.272881	-0.148045	0.420926	0.0839788	0.302603	0.0141299	4928449	4439109	5629338	6125930	5509165	6436384	4071052	4552890	4883953
Q70PP2	nonC	Serine/threonine-protein kinase Smg1	2	2	2	2	2	2	2	2	2	1.19378e+06	959066	835380	-0.446956	-0.546521	0.0995649	0.0840633	0.10067	0.750775	1387752	1193780	1104940	1055604	959066	713811	629999	1116333	835379
A1ZB32	Dmel\CG5756	Uncharacterized protein, isoform C	6	6	7	11	10	10	10	10	13	694168	987291	906961	0.484494	0.175397	0.309097	0.0841245	0.47268	0.0942663	694168	622791	969689	1184601	981665	987291	725759	917186	906962
Q9VGK3	Dmel\CG14715	Peptidylprolyl isomerase	7	8	7	7	7	7	7	6	7	5.81342e+06	5.13793e+06	5.821e+06	-0.195775	-0.0244338	-0.171342	0.0842261	0.556083	0.139092	5726055	5813417	5837485	5552570	5137928	4533441	5410071	5864706	5821000
Q8IRE4	CG32281	tRNA (guanine(37)-N1)-methyltransferase	8	5	8	3	7	6	7	8	7	397348	339523	467609	-0.236228	0.283765	-0.519993	0.0842309	0.0694555	0.00227438	397348	344430	432344	340216	313431	339523	442846	467609	515503
Q9VL00	CG4968	Ubiquitin thioesterase otubain-like	6	9	8	8	8	8	10	7	7	1.03394e+06	1.1666e+06	1.34798e+06	0.157783	0.378511	-0.220729	0.0842352	0.0178689	0.0391551	1033940	1127508	960372	1131993	1166601	1177011	1471139	1240356	1347982
Q8SYD9	EndoB	Endophilin-A	7	5	6	5	8	7	5	8	7	698225	735466	748947	0.0936495	0.0939566	-0.000307083	0.0844684	0.0845733	0.994055	675714	727179	698225	735467	730710	775649	748948	771284	722079
P08630	Btk29A	Tyrosine-protein kinase Btk29A	8	8	9	8	10	8	7	8	9	772798	955836	869050	0.20112	0.0905584	0.110562	0.0844923	0.263328	0.281489	845676	772798	758351	955836	958789	821607	869050	786358	875502
Q7K2Y9	tun	Protein N-terminal glutamine amidohydrolase	2	2	2	1	2	1	2	1	2	233221	343047	350260	0.514893	0.542283	-0.0273895	0.0847274	0.0462868	0.907652	219994	233221	300285	292677	343047	447678	350260	315798	430174
Q9VM72	Polr1F	Uncharacterized protein	6	6	6	7	7	6	7	6	5	543741	576112	476018	0.135505	-0.150231	0.285736	0.0850433	0.0798286	0.0197763	555733	516998	543741	634423	576112	566545	458884	476018	523298
Q9VTM2	Dph1	2-(3-amino-3-carboxypropyl)histidine synthase	7	6	6	7	7	7	5	7	7	1.22242e+06	1.48896e+06	1720942	0.214524	0.399672	-0.185148	0.0851955	0.0322636	0.287699	1280088	1202668	1222424	1488959	1557885	1267429	1817853	1381089	1720943
Q04688	Ets97D	DNA-binding protein Ets97D	1	1	1	NaN	1	NaN	2	2	2	208755	127940	145714	-0.562415	-0.583479	0.0210635	0.0853126	0.123186	0.93283	175432	293953	208755	156753	127940	166683	115941	189388	145714
Q7K3Q2	BcDNA:RH05973	GH20226p	1	2	1	2	2	2	2	2	2	351687	461529	403000	0.538618	0.354531	0.184087	0.0853209	0.202543	0.165587	351687	233195	384197	461529	414252	505110	371432	439965	403001
Q9V3P0	Jafrac1	Peroxiredoxin 1	19	19	19	19	18	17	17	16	17	75331696	86498920	86653528	0.242145	0.16044	0.0817051	0.0853527	0.166469	0.387723	75331700	83247610	68474440	97976910	86498900	83834410	86653540	87778100	78812870
Q9VR48	hoe2	Hoepel2	1	2	1	1	1	1	1	1	1	959011	1188720	1075460	0.277637	0.127776	0.149862	0.0854139	0.171307	0.316475	959011	890649	982761	981664	1281349	1188720	1075460	1079080	943459
Q9W513	Dmel\CG17776	GEO10196p1	2	2	2	2	1	2	2	2	2	336666	256602	330014	-0.547148	-0.0898374	-0.457311	0.0854845	0.746318	0.0091427	336666	517729	299035	252429	256602	257930	330014	326673	401095
A1Z935	ZnT49B	Solute carrier family 30 member 9	7	6	7	8	11	10	11	9	10	578392	740292	838530	0.311595	0.429887	-0.118291	0.0855258	0.0664875	0.403469	731485	578392	549728	732427	740293	819986	717025	838530	945688
Q9VL78	Fkbp59	FK506-binding protein 59	29	32	29	27	24	23	30	27	29	11821512	11079499	11102956	-0.1244	-0.113222	-0.0111777	0.0857015	0.0868645	0.726504	11821510	12638350	11265150	11143950	11079510	10524380	11102950	11107830	10784080
O97477	Inos	Inositol-3-phosphate synthase	16	18	16	15	15	15	18	18	18	4351570	3196407	6978659	-0.381872	0.633837	-1.01571	0.0857254	0.0211432	0.00136786	4351570	5263159	3726194	3166877	3810658	3196405	7556312	6978658	6046281
Q8MMC6	CG18680	Fatty acyl-CoA reductase	6	5	7	7	7	7	6	6	7	642703	1178595	828569	0.784212	0.150429	0.633783	0.086125	0.701227	0.0457487	642703	530965	1111228	1178595	1100252	1493608	641114	976038	828568
Q7KMG7	Ercc1	Ercc1	4	4	3	4	4	4	4	4	3	748661	674225	508178	-0.197671	-0.611924	0.414254	0.0862617	0.0023535	0.0120324	789404	748661	688867	589839	678683	674224	508178	441140	508750
Q9W303	Idgf4	Chitinase-like protein Idgf4	15	16	15	15	15	14	13	18	15	8709375	9988201	9793630	0.177762	0.15606	0.0217024	0.0862633	0.118567	0.605171	8709378	8059457	9615560	9988197	9578233	10210110	9444677	9793625	10094230
Q95TS8	daed	Daedalus, isoform A	1	3	3	4	1	3	3	4	2	388135	344665	422442	-0.237881	0.00236448	-0.240246	0.0863135	0.981863	0.103184	387278	440581	388135	309036	344665	379139	422442	431638	364990
P02574;P83967	Act79B;Act88F	Actin, larval muscle	2	2	2	2	2	2	2	2	2	5354342	6.60872e+06	5.58168e+06	0.438246	0.645368	-0.207122	0.0863566	0.390344	0.774207	5354342	4434710	5983033	6608719	6191433	8636944	20254940	4808638	5581679
Q9VIP2	Pyroxd1	Pyridine nucleotide-disulfide oxidoreductase domain-containing protein 1	3	4	2	1	4	2	4	4	2	225946	205628	225319	-0.143167	0.0207971	-0.163965	0.0864272	0.8537	0.245393	220381	230152	225946	205628	218726	189198	203495	260989	225320
Q9VRX7	Rexo5	LD29573p	15	14	15	15	15	12	13	15	14	1.23129e+06	1.02517e+06	1.06971e+06	-0.182376	-0.113345	-0.0690301	0.0864327	0.263794	0.571132	1231292	1235262	1163768	1025168	1182573	999221	1252915	1043372	1069705
Q0E8K8	Vdup1	FI21816p1	1	1	2	1	2	1	1	1	1	254612	341224	302908	0.499516	0.14643	0.353085	0.086523	0.502086	0.178236	254612	215624	304578	306227	341224	452165	234610	319049	302908
Q9V452	Chrac-16	Chromatin accessibility complex 16kD protein	5	5	6	7	7	7	7	6	6	1.67565e+06	1831759	2.67217e+06	0.188009	0.611492	-0.423484	0.0866063	0.00443751	0.0239112	1675651	1706774	1546443	1738756	1831759	2052936	2672167	2194714	2689580
Q9VU84	Abp1	Drebrin-like protein	15	12	13	13	15	13	12	12	13	2.07982e+06	2.19398e+06	2.29098e+06	0.0674744	0.125811	-0.0583369	0.0866453	0.0839211	0.318952	2168938	2079821	2044648	2158020	2193983	2241497	2156802	2424816	2290979
Q6NQY9	cg9143	RNA helicase	14	13	14	13	15	14	14	14	13	1.27007e+06	1.22334e+06	1254985	-0.103755	-0.0427812	-0.0609735	0.0867135	0.329165	0.227019	1246541	1270075	1335540	1223339	1224221	1137852	1206283	1254986	1277819
Q9W5W6	Dmel\CG9578	TIP41-like protein	3	3	4	4	4	4	5	4	5	488106	421437	486065	-0.219059	0.00411034	-0.223169	0.0868681	0.941418	0.0926716	488106	517072	482829	421437	478045	383554	479600	527226	486065
Q7KK90	GstE1	GH14654p	6	7	7	7	7	7	1	NaN	NaN	3358200	3.87226e+06	1.8567e+06	0.211912	-3.92348	4.13539	0.0869845	0.0667427	0.0580352	3358199	3434417	3124400	4205637	3437992	3872261	1856699	54272	102365
Q9VJI9	CG17904	Cytosolic Fe-S cluster assembly factor NUBP1 homolog	5	6	4	4	5	4	5	4	6	1.90557e+06	1.75935e+06	1.84729e+06	-0.127505	-0.0479463	-0.0795587	0.0870143	0.395146	0.0812304	1835786	2054321	1905573	1707275	1759347	1835322	1908952	1847294	1844527
Q9VZV2	Cht7	Chitinase 7	24	22	26	27	26	26	20	25	23	1.494e+06	2188102	1.64164e+06	0.509986	-0.0933921	0.603378	0.0876951	0.712166	0.0271349	1493999	1324397	2078619	2667402	2034934	2188102	1248399	1641644	1652608
Q2MGK7	Dmel\CG33995	GEO13330p1	NaN	1	2	3	2	2	1	2	3	221786	319163	266482	1.06957	0.573903	0.495663	0.0877173	0.316146	0.0749728	92324.2	160844	282729	315310	319163	385704	186185	279103	266482
P39769	ph-p	Polyhomeotic-proximal chromatin protein	3	3	3	4	3	3	2	3	3	439658	526085	458700	0.223132	0.0531031	0.170029	0.0879669	0.641448	0.0122023	402638	439658	509072	526085	528519	515467	489180	448507	458700
Q7KT70	Gli	FI18641p1	17	16	20	20	20	18	20	18	18	697931	811919	681603	0.207818	-0.0304979	0.238316	0.0880407	0.631384	0.0548813	679234	697931	754668	811919	748239	907221	681603	731489	673451
Q9VEJ9	cysu	Curly Su	10	8	15	13	15	14	9	12	13	899145	1.24256e+06	935530	0.450195	-0.121445	0.57164	0.0883009	0.621844	0.0240065	899145	770810	1185397	1433971	1175842	1242562	712307	957722	935530
Q8INJ8	Csk	Tyrosine-protein kinase	10	10	9	8	11	9	8	11	11	755930	856460	889535	0.135962	0.161615	-0.0256532	0.0883216	0.0743661	0.44551	755930	740577	847216	856460	851562	862796	891521	836960	889535
P23654	Nrt	Neurotactin	33	34	35	37	36	35	36	32	35	7211075	7424701	7.16735e+06	0.0765184	0.0124429	0.0640755	0.0883466	0.577329	0.155842	7211071	7055359	7222903	7895941	7424705	7349378	7398033	7167350	7112018
P25439	brm	ATP-dependent helicase brm	42	44	43	42	43	41	44	41	43	3.54948e+06	3393945	3.50147e+06	-0.0643571	-0.0207806	-0.0435766	0.088356	0.302049	0.237161	3549475	3578836	3506272	3278633	3501334	3393947	3554763	3427074	3501473
Q9Y105	GlnRS	Probable glutamine--tRNA ligase	29	31	30	29	27	26	32	30	30	4644684	4.34265e+06	5.21499e+06	-0.0705013	0.172745	-0.243246	0.0884155	0.000923554	0.000782249	4644681	4687481	4495203	4342650	4542831	4284442	5214993	5224792	5144297
A1ZBR2	18w	18 wheeler	5	5	6	4	6	2	3	5	6	279417	254602	202984	-0.115388	-0.50591	0.390522	0.0884488	0.00652126	0.0160674	279417	282427	260741	263399	241372	254602	170377	207785	202984
Q23989	qua	Villin-like protein quail	3	6	8	8	9	6	2	4	10	321174	400247	314180	0.334977	0.0676072	0.26737	0.0884977	0.654309	0.212285	321174	289368	340444	467128	339615	400248	296292	314180	391196
Q8SXV4	BcDNA:RH68528	RH68528p	4	4	4	4	4	4	4	4	4	1.40495e+06	1.84218e+06	1.8778e+06	0.286723	0.338602	-0.0518786	0.0885109	0.0554014	0.254878	1765842	1334497	1404953	1842180	1743807	1870845	1877796	1834728	1943118
Q94514	COX5A	Cytochrome c oxidase subunit 5A, mitochondrial	8	8	8	7	6	8	7	8	7	8163033	5.8687e+06	6.41164e+06	-0.597504	-0.376829	-0.220675	0.0885311	0.064173	0.464675	8022993	9876882	8163036	5868701	4188248	7596860	6411635	7745607	5949399
P21521	Syt1	Synaptotagmin 1	4	1	5	4	5	5	4	3	5	564595	694225	696988	0.34025	0.306945	0.0333055	0.0888764	0.0952267	0.719793	564594	459267	629386	694224	632606	753985	634143	699045	696988
P06742	Mlc1	Myosin light chain alkali	3	3	4	4	3	4	4	4	4	6.10393e+06	11238494	9402122	0.787367	0.4766	0.310767	0.0888983	0.0764419	0.410531	5987717	6103924	8383464	11238500	8123127	17255420	8069170	9402120	10880580
P62152	Cam	Calmodulin	8	10	11	7	7	8	11	12	10	1.80699e+06	1.04715e+06	1.725e+06	-0.651344	-0.20151	-0.449834	0.0889097	0.63011	0.347011	1448865	1806989	2164435	1047151	895605	1559482	976827	2211768	1724999
Q9VXZ0	ND-B18	NADH dehydrogenase [ubiquinone] 1 beta subcomplex subunit 7	3	3	3	3	2	3	3	2	3	983470	712612	727787	-0.963026	-0.533919	-0.429107	0.0890647	0.219179	0.250099	983470	1846650	888016	712612	410338	744514	722627	727787	1010348
Q9W2Z9	CG15250	RE65233p	4	2	5	5	5	4	4	5	5	490290	796413	424819	0.687402	-0.109505	0.796907	0.0890985	0.796913	0.0648314	490290	319505	615368	822594	614510	796413	301631	599093	424819
P31009	RpS2	40S ribosomal protein S2	15	17	17	18	17	15	15	14	16	41668812	38158760	37817716	-0.0965112	-0.107707	0.0111955	0.0891132	0.0146294	0.797077	41749180	41668790	39921370	40355610	36898440	38158750	37817740	38969890	37667840
Q7K1W5	Dmel\CG8187	LD35843p	2	2	3	2	4	4	5	5	4	312237	419007	425185	0.421483	0.474197	-0.052714	0.0893109	0.109603	0.73776	312237	243987	378901	427197	387404	419008	504900	425185	360443
Q7KSA2	Dmel\CG31223	HIT-type domain-containing protein	1	2	3	1	3	1	2	3	2	142040	405065	212175	1.10432	0.386007	0.718317	0.0893144	0.217692	0.16832	238821	138386	142040	405066	206387	558051	238654	212175	206877
Q9W3B2	Rbm13	Protein MAK16 homolog	6	5	5	6	7	5	5	7	6	1.73973e+06	1533767	1.49743e+06	-0.128972	-0.132715	0.00374222	0.0893819	0.327574	0.977067	1617698	1739735	1744886	1483589	1650444	1533768	1497428	1380994	1802008
O97422	GlcAT-I	Galactosylgalactosylxylosylprotein 3-beta-glucuronosyltransferase I	6	5	3	6	6	5	6	4	5	658377	767068	691786	0.266523	0.0348574	0.231666	0.0893977	0.758128	0.099571	741477	608849	658377	903677	746327	767068	691786	628385	735129
Q8IQC6	BcDNA:RE03722	Uncharacterized protein, isoform A	1	1	1	NaN	1	NaN	2	3	2	31414.6	60822	112301	1.93271	1.80432	0.128387	0.0894047	0.0655698	0.819294	73846.9	31414.6	13675.5	193343	60822	150116	112301	130272	92392.6
Q9VWN5	mindy3	Ubiquitin carboxyl-terminal hydrolase MINDY-3 homolog	13	13	12	14	13	13	13	13	13	2.47764e+06	2217056	2.52466e+06	-0.164715	0.0307624	-0.195478	0.0896946	0.603625	0.0300238	2563230	2477644	2282572	2021840	2217056	2296016	2524661	2536236	2413456
Q8T3U2	RpS23	40S ribosomal protein S23	8	8	8	9	8	8	8	9	8	42142632	39769596	37764880	-0.0959873	-0.149317	0.0533301	0.089837	0.0576545	0.252227	41136420	42142640	45285640	39742750	40683130	39769610	37438520	40705680	37764880
Q9Y156	obst-B	BcDNA.GH02976	3	4	3	3	3	3	3	3	4	334547	517092	324731	0.5275	-0.196665	0.724165	0.0898666	0.43401	0.0480337	334547	327523	445867	666538	424514	517092	256358	324731	389877
Q9VBE2	TwdlM	RE40518p	2	3	2	2	2	2	3	4	3	3904540	6.42487e+06	4.01013e+06	0.847536	0.0966657	0.75087	0.0898696	0.813024	0.0193245	3904539	2528760	5928843	6284466	6424872	8447258	3567084	5003497	4010128
Q9W362	Larp7	La ribonucleoprotein domain family member 7	11	10	12	10	12	11	10	11	11	841278	685910	766304	-0.264125	-0.0866833	-0.177442	0.089917	0.245503	0.15707	847201	841278	742045	591636	752498	685910	771678	766303	746854
P51592	hyd	E3 ubiquitin-protein ligase hyd	57	60	64	53	62	54	65	61	61	1.57467e+06	1.42946e+06	1.4989e+06	-0.0959727	-0.0747884	-0.0211843	0.0899541	0.20975	0.738033	1574666	1585929	1513606	1411189	1534813	1429462	1549804	1392817	1498904
Q7PLS1	Dmel\CG12567	LD01937p	8	8	8	8	7	8	8	8	8	2.62068e+06	2.52686e+06	2.23618e+06	-0.105103	-0.256603	0.151501	0.090029	0.0022567	0.0412598	2620674	2731688	2598992	2544471	2526862	2325696	2236178	2133648	2287094
Q9VAG5	ca	Claret, isoform A	7	9	8	6	9	7	9	10	10	639372	680796	754061	0.0687014	0.248973	-0.180271	0.0903558	0.00767553	0.0218912	639372	630697	664574	680796	657479	690656	754061	813452	733202
Q8I0P9	Acph-1	Acid phosphatase 1, isoform B	15	14	14	15	14	13	14	14	13	5349012	4998964	5214733	-0.0758864	-0.0181592	-0.0577272	0.0904448	0.539564	0.12067	5349014	5118267	5381437	4866422	5172168	4998967	5214731	5308534	5124943
A1ZBV0	Dmel\CG13427	Uncharacterized protein	2	2	2	2	2	2	2	2	2	1.20033e+06	791762	2.19524e+06	-0.590073	0.905359	-1.49543	0.0904861	0.0216655	0.000854318	1200333	1457121	848543	791762	868918	632425	1882038	2360374	2195245
Q8MYW9	ACAT	O-acyltransferase	2	1	2	1	1	1	NaN	NaN	NaN	254197	195486	108118	-0.591355	-1.47764	0.88629	0.0905754	0.00539845	0.000169816	254197	428921	242190	195486	190712	207092	99623.2	108118	113501
Q9V3A7	glu	Structural maintenance of chromosomes protein	36	41	37	34	38	31	37	36	39	4320509	3.61111e+06	4.05313e+06	-0.184829	-0.040692	-0.144137	0.0906346	0.627266	0.188747	4320511	4442796	3975421	3611108	4094521	3514097	4466820	4053126	3872911
P54353	dod	Putative peptidyl-prolyl cis-trans isomerase dodo	9	10	8	11	10	9	11	10	11	3.30866e+06	3.05689e+06	3.65299e+06	-0.0871754	0.134457	-0.221633	0.0907962	0.0482257	0.0172191	3198016	3308661	3327234	3230161	3056893	2974299	3390731	3759247	3652994
Q9VG38	Su(fu)	Suppressor of fused homolog	12	10	12	12	12	12	10	10	10	1245475	1.28454e+06	1.20744e+06	0.0788218	-0.0477899	0.126612	0.0909886	0.45709	0.0757541	1250398	1245475	1172185	1265462	1284543	1323015	1238351	1207445	1105376
Q9W4Y3	trol	Terribly reduced optic lobes, isoform AT	48	44	58	61	62	63	56	59	56	1.69051e+06	2.26167e+06	1.83281e+06	0.608294	0.179316	0.428978	0.0910663	0.494319	0.0425607	1690509	1183709	2069546	2261674	2181851	2973213	1730557	1832813	1895708
Q9W4E2	rg	Neurobeachin	17	12	21	22	24	23	20	22	24	1.23084e+06	1536129	1.3244e+06	0.344444	0.103775	0.240669	0.0911272	0.569591	0.0935559	1230836	1054433	1481686	1721368	1488461	1536128	1205891	1324404	1494049
Q9W376	CG12056	Neuferricin homolog	1	2	1	2	2	1	2	2	2	1050890	931196	1256994	-0.215024	0.261994	-0.477018	0.0914964	0.0137231	0.011505	1050890	1005548	1077710	984486	794374	931196	1335330	1256995	1169887
Q9VGF7	GC1	Glutamate carrier 1, isoform A	7	7	7	6	7	6	8	7	7	1.68243e+06	1581833	1.70616e+06	-0.0687809	0.00725555	-0.0760365	0.0915413	0.808775	0.127041	1648841	1682755	1682426	1544447	1581834	1656101	1619697	1714885	1706158
Q9W1H9	Dmel\CG5569	NADH dehydrogenase [ubiquinone] 1 alpha subcomplex assembly factor 3	3	3	2	3	3	3	3	3	1	626699	772539	991924	0.35848	0.791072	-0.432591	0.0916758	0.0125355	0.00807882	626699	703436	481824	772539	773617	748972	1162465	991924	954383
Q9VG06	Dmel\CG17327	Aminoacyl-tRNA hydrolase	4	4	3	3	4	3	2	1	3	531905	485591	281182	-0.146918	-0.917676	0.770758	0.0917146	0.000458829	0.00061298	531905	510131	579102	485591	511658	465952	281182	265502	312227
[truncated: 3,293 more rows]
