# Supplementary material for: Drosophila embryos allocate lipid droplets to specific lineages to ensure punctual development and redox homeostasis
Source: PLoS Genet. 2023 Aug 14;19(8):e1010875. doi: 10.1371/journal.pgen.1010875 (PMC10449164; doi:10.1371/journal.pgen.1010875)
Supplement: S10 Table — The UniProt identifiers for proteins determined to be hits (differentially abundant Jabba-/- and dPlin2-/-) and background (similarly abundant in wild type, Jabba-/- and dPlin2-/-). (XLSX) [file pgen.1010875.s010.xlsx]

## Sheet: Sheet1
Hits	Background
Q9V3C0	Q9VHE3
Q9W2I2	Q9VFJ3
Q9W4U2	Q9V4L4
Q9VHC7	P23573
Q9VGF3	Q9VPD6
M9PE19	Q9VX62
Q9W298	B7Z0E2
P32748	O96860;Q24117
P23226	Q9V429
Q967S0	P54623
P46150	Q9VC56
Q9VIM0	Q9VWL4
P13706	Q9VF14
Q86B44	P43332
P19109	Q9VVT8
Q9V412	Q95TS5
Q9VL67	Q7K533
Q9VWV5	Q9W4F8
Q86B83	Q7K3E2
A0A0B4K6I6	Q9VI57
Q9VV47	Q9VRS6
A0A0B4KHF0	Q9VVI3
Q7K511	Q9VAC9
Q7KUC2	Q8ST83
Q9VP16	P91634
Q9V3N1	Q9VF02
Q0E940	P19889
P00408	Q9VP22
Q9VQM2	Q9W3N6
Q8IRH1	Q8STG9
P00967	Q9VC67
Q9VUU8	Q9VFE4
Q9W5W8	Q8IH18
X2JEY5	Q9W2Y4
Q8MLZ7	Q9VGP0
Q9V595	Q9VAP8
Q9VCQ9	Q6NP91
Q9VW68	P20028
Q9VTG5	Q8I7C3
Q9VHD3	Q9VG07
Q9VB10	P32866
Q8SZN1	A0A6F7R657;Q8IN89
A0A0B4KI27	P49415
Q7K0B6	A1ZAS8
Q24276	Q9VHM3
Q7K0P0	M9PG15
A0A0B4K6V8	Q9W4K0
Q9VE24	P22812
Q9VTY2	A1Z8I0
Q27606	M9PBN2
Q9VPH7	Q9V726
Q8T8T9	Q9W322
Q9VXN4	Q8SXV4
Q9VTU0	Q8IQI9
Q9VQ60	Q9V3W9
Q9VKB8	Q9VUR7
Q9VLF6	Q95TU2
Q8T3X9	Q7K1C2
A1Z8U0	Q9VFE6
P08761	Q9W329
Q7JWD3	Q9Y1I2
Q9VSU6	A0A0B4K7Y4
Q9VCV4;Q9VGZ3	Q9W5B0
Q9V460	Q9VN95
Q9VMD6	Q9VVM1
Q9VAJ9	Q9NFU0
Q9V3W7	Q7KRW8
Q7KVX1	A1A708
Q8MT58	A0A0B4KFT9
Q9VM11	Q7K4M9
Q7JVI6	P17276
P07183	Q0KHS0
Q9VBI2	O76454
Q03043	Q9VIG6
O77460	Q8T3U2
Q9VHG6	Q07886
Q9VJ58	Q9VKD3
Q9V8W3	O76865
Q9XTL9	Q9VBU9
Q9VPY7	M9PHA0
P05990	P22058
Q9VNF3	Q7K3V6
Q9VMB6	Q9VA95
Q9VVI1	Q9W1L8
Q9VJ11	Q9XZ63
Q9VGP7	Q7KUB3
P49071	Q9VN19
Q9VSA3	Q8MQX9
Q8IQX8	Q9W3C3
P82804	Q9V637
Q7K0D8	O02194
H8F4T3	B7YZJ4
E1JI03	A8JNI2
P26016	Q9W4Z9
Q9VPT3	Q9VWF8
Q9V3E7	Q9VPV7
Q9VCK1	P20477
Q24298	A0A0B4KHX7
Q7JXB5	Q9VHL1
Q9VFZ4	A1ZBK7
P16568	O96827
Q9VM14	Q9VWG3
Q9VYW4	Q6AWN0
Q9VVP9	Q9VR38
O96299;O97479	Q7KMM4
Q9VG51	Q9W236
Q9VG97	Q9VMI2
P25171	Q9XZJ4
E2QD16	M9PEM2
Q9VQX4	Q9VPT9
Q9VHT5	Q9VGH5
Q9VBG6	Q9W2L2
Q70PY2	Q7JQN4
Q9VAC1	P83097
Q7JUN9	A0A4D6K823
Q9VPY8	P54351
Q9VHN7	A1Z933
Q7K1W4	Q9VBH8;Q9VHE5
Q9VAN8	Q9W394
Q9VH72	Q9VGJ9
Q7K084	Q8SY13
P20432	Q9VSF3
Q9W1C9	Q9VIG0
Q9V439	Q960Q8
Q9NK57	Q94514
Q9VBH7	P40797
Q9VL06	Q9VPP0
Q9VDE8	A0A6M3Q7C8
Q8IPB7	Q9VS20
Q9W092	Q9VXW9
Q9VM60	Q9VG79
Q9VN73	P29845
Q9VWP4	P17133
Q9W413	Q8SZU0
Q8MRM0	P48607
Q9VLX0	Q9VRR3
Q7JRC9	Q8IQC6
Q9VBS7	P12881
P22813	Q7JR96
Q9W247	Q9VUB7
Q9VDD2	Q7JRA5
Q9VW09	Q9W266
Q9VJX8	O97183
Q9VN58	Q9VKV9
B7Z0E0	Q0E8E8
Q9VMS1	P49858
A0A4D6K327	A1Z935
Q9VZI8	Q9W3X6
Q7K581	Q7KK90
P35220	Q9VSF4
Q9W0I6	Q7KM15
Q9VZ34	Q7K121
Q0E9F9	Q9W0B3
Q86BK8	Q9VGF5
P46223	M9PHZ1
Q95U54	Q9VCA8
Q9VK06	Q9NFP5
Q9VSZ6	Q9W5E7
Q24546	Q9Y103
Q9VXB0	Q9U6L4
Q7JZD5	Q9VNI3
Q9W0L7	M9PJN5
P29844	Q9VPB6
Q9V438	Q9VAN0
Q8SY96	Q9VWJ3
Q960D4	A0A0S0WP14
A0A0B4KH14	A0A0B4K774
Q9VYA7	Q9VAX9
Q9VU45	Q9VK33
Q9VNX8	Q9GQN0
Q9VGE7	Q7JZF5
Q9VRP2	Q8IRE4
Q9W1G0	A1Z7Q8
Q7KW39	Q0E981
X2JB52	Q9VE98
F3YDF1	Q9VNP0
P12370	Q9VX17
Q9VG31	Q9VIH9
Q9V414	Q9W3K4
P32234	Q9VE34
Q9W299	A1Z6G6
O61345	Q9VML2
Q95RQ4	Q9VL07
Q9I7L4	Q7PLP5
Q9VAQ0	O97111
Q9W130	A0A6H2EGA2
D6W4U0	Q9VMH2
Q9VS54	Q9W0M0
Q9VZK1	Q9W229
Q9W196	Q9VDH8
Q9W252	Q9VKX2
Q7JY94	M9MRI4
Q9VII9	M9PCD4
A0A0B4K620	Q9U4F3
Q9VZU8	Q7JRH5
Q9VA18	Q8T4C9
Q9VTN9	P41044
Q9NG60	Q9V407
P91875	Q9VWD1
E1JIZ4	A0A0B4KEU2
C3KGN2	Q8SX68
X2JAQ5	Q9W542
Q8INM3	P10351
Q2PDY3	Q9W0U6
Q9VRU1	P16905
Q7KUD4	Q8IPT2
Q7JYX2	Q9W277
Q8SWU7	Q9VDV5
Q9VKC5	Q0KHX7
Q9VBU5	Q9VMQ7
P46222	Q24180
Q9W457	O46339
Q7KN94	Q9VBT1
Q9VHD0	Q8T481
A0A0B4KF06	Q9VJ61
Q9VD52	Q9U3Z7
Q86PD3	Q9VLU4
Q8INM3;Q9VGZ8	Q9XTL2
Q9VAI4	Q9VBT2
Q7YU24	Q9VE52
Q0E8S7	Q8INJ8
Q9VEZ5	Q9VDR1
Q0E8R1	Q9VKD2
O77410	Q9VCF1
Q9VU76	P20232
Q4V6J1	Q95U32
D6W4T8	Q9VH81
Q86P18	Q05783
Q9VSJ5	M9PB06
O17445	Q9VNL0
A1Z9A8	P81928
Q9W3C2	Q9VLR5
Q9VZ35	Q9VK27
Q9V434	P06742
Q9VCT9	E1JGK8
Q9W555	P29742
Q9VMM2	Q8I937
Q9U915	Q9VNB2
P24014	B7Z107
Q9W4K8	Q7PLT4
Q9V491	A8DYL3
Q9VX95	O18373
Q7K556	P55935
Q9VX51	Q9VID7
Q9VPF9	Q7KVH9
Q76NR6	Q9W5A5
B7Z001	P08570
Q9VKI8	Q5U126
Q95RV5	Q9VCH5
Q9W2D9	Q9W258
Q9VAI6	P25228
A1Z784	Q9VM72
Q9VNW1	P23380
Q9W2H8	Q9XZ61
Q7K2B0	Q9VE85
Q8WSF3	Q9V3S9
A0A0B4K6F9	A8JNN5
Q9VUQ7	Q7JXC4
Q9V3F9	Q24439
Q8INH6	Q9VX63
X2JEJ0	P34021
Q9VL24	Q9V4E7
Q9W1Q5	Q9VHB5
P42282	Q9W1K4
Q9VNX4	E1JHE4
Q9VED8	Q9VX31
Q9W1H1	Q9VC28
Q9V3H9	P20354
Q9VP68	Q9VB52
Q9VD55	P20227
Q6NN55	Q08605
Q9VLK2	Q27601
P29746	Q9W550
Q9VUV9	Q6NR46
Q9V9X9	Q7JZR5
O01367	A0A6H2EJK0
Q8IP45	Q9W3Z3
A1Z843	M9PFR8;Q9I7R5
Q9VLN6	Q9VEX5
Q9VRZ7	Q7JXA2
Q9VPH4	Q9VLV6
Q9VQL1	Q02308
X2JAM4	Q9VU84
Q9VSY6	Q9V3G1
Q7K1C3	Q9I7Q9
Q04499	P48611
Q8SWW9	Q24208
Q9VVT6	Q08473
Q8MS69	Q9VHV9
Q9Y137	Q8SYD9
B7YZL3	Q8SZY7
Q9VM12	A1ZB71
Q9VS51	P48809
Q7JX87	Q7KUA4
O61443	Q04448
Q9VYU9	Q9VC52
P55830	Q9VAN6
P20478	Q9VL18
Q9VPL0	Q9VMQ9
Q9W4E8	Q9W4R8
Q9W592	Q9V406
O61305	Q6II06
Q9VTX8	Q8MSX2
Q9W3C4	A1ZBM2
Q8IQZ7	Q9VL78
Q9W4D2	Q23976
Q9V769	Q9VPY4
Q7JUY7	Q7KVW2
Q9VIF2	A1ZBH7
Q9VBD5	Q9VXT3
P02572;P02574;P53501;P83967	Q9V3G6
O96299	Q7JMV3
Q9U1M2	Q4U2Q5
P12426	Q0E9G3
Q961C9	Q9VDD0
Q9VZE2	P20228
M9NDI3	Q9VC60
Q9NBD7	Q9VHH7
Q8SXY6	Q7K0Q2
Q8T4E1	Q9VWQ7
Q9U4F8	Q961L4
Q8IP91	Q8MQJ9
Q9V9T9	A1Z840
Q7JZE1	Q9VKY2
Q9VPR5	Q9V5C6
A1ZBU5	P39736
Q9W074	Q9V8Y2
Q7YU01	Q9VGR0
Q7JWG9	Q9VD58
Q9VX91	Q95RC5
Q86B79	Q9VQM4
Q9VLB7	Q8SX57
Q9VG04	M9PC46
Q9VB15	Q7JXU4
X2JF73	Q9VQP9
O46043	Q8INX1
Q9VUL1	Q9VHB1
Q9VPX5	Q9VNN7
Q9VP61	Q8IN95
Q9W0H3	Q9VPH2
O18640	A1Z814
Q9VMR6	P29327
Q9V6U9	A1ZAB5
O61444	Q9W2I0
Q9V431	Q9V9U7
Q9VT04	Q9W0P3
Q9XZ53	A0A0B4KF34
Q9VJZ1	P23779
Q9VZ01	Q9Y1B2
Q9VNH5	Q9VA73
Q8T4D6;Q9VIE8	Q9VXZ3
O62619	P20153
Q24472	Q0E8H9
Q7JWX3	P07909;P48810
Q9VEC1	Q7JVK8
P91938;Q9VNT5	Q9VQR0
Q26365	Q9VXA8
D3DML3	Q9VVJ7
Q7KLG8	Q9VYT6
Q7KVF6	Q9W2U4
Q9VDZ4	Q9VU15
Q9W3C8	Q8IMR4
Q9VBA0	Q8IRJ8
Q9XYZ4	Q9VFR3
O18391	Q9W3N1
Q9VHJ4	Q9W1H8
Q9VT19	Q9VGS9
Q9W3V1	Q8I0G5
Q9VWK5	Q9VMF3
Q9XYZ5	Q9VL29
P17210	P21521
Q7KN85	Q9VWS1
Q9VMP9	Q7K0Y1
Q9VW12	P48601
Q9VM63	Q9VJW1
Q95T08	Q9VDS9
Q9V470	A0A0U1RVK6
Q9VMB3	Q9VCH1
Q9VR89	Q9VXT7
Q9VCW1	Q9VR99
Q9VJZ7	Q9VKI0
Q9W328	Q9VGU5
Q9VCH9	Q9VEC8
Q9VSZ1	Q9V6L0
Q8MLS2	Q9I7K4
Q9VW26	Q8IPX7
Q8MQS4	Q9VJ32
Q9VYY2	Q7KKH3
Q9VLL5	Q9VNI4
Q9VD14	Q9Y124
C4NYP8;Q86DS1	A0A0B4KH77
Q9W077	Q9VPD3
O46080	Q9VAD4
Q9VX69	E1JHE4;Q7KVJ6
P81900	Q9VHT2
Q9VRI0	Q9W3X2
Q7K1Q7	Q9VL11
Q9V3Z6	Q5U0X8
A8Y589	Q7KLX3
Q8SYL0	Q9VZ02
Q9VMX3	M9PI41
Q9W0M4	Q9VIJ9
Q7PLI7	Q9W2F4
A1Z6Z7	Q9VRL0
O97454	M9PDM4
Q9VX08	Q9VCX7
Q9VJ82	Q9VL66
Q9VDH3	Q70PP2
Q9VGT3	Q9Y162
Q9VHH8	Q5EAK6
P08171	Q7JUN3
P40796	Q9W3W8
P40793	Q9W495
Q9W058	Q9VYG2
Q8SYJ2	Q9W379
A1ZB72	Q7K3D8
Q8MSS1	Q9I7X6
Q9VSS2	Q7K519
Q9VRY4	Q9VNE9
Q9VT61	Q9VL31
Q07327	Q7JVI3
Q8SYS7	Q9VSC1
Q9VE79	M9MSL3
A8E6R2	Q9VCD3
Q9VL68	Q9V3H2
E1JJR3	Q9VBU2
Q9I7M2	Q86BI9
Q9VGU6	Q9VDV2
Q7K2W6	Q9V3Y2
Q9VQR2	Q95RR8
Q9VRN0	Q9VLM5
Q9VQW7	Q9V8I2
Q9VCW6	Q9VSL9
P08266	Q9VSL0
Q8IRD5	Q9W0L6
Q9VXI1	Q9VD81
Q9VXG4	Q7JQL2
Q8IPI3	E1JGL8
Q9VZ49	Q9VH39
A8DZ29	Q9W1J3
Q9VZU7	Q9VPB9
Q9VF33	Q7K1W5
Q9W552	Q9W4V1
Q0KI33	Q9VR53
Q9VCK6	Q01617
Q8MLV1	P35128
Q9VL70	A0A0B4K765
Q9VRH6	Q7KIN0
Q9VGV8	Q9VJ30
Q9VKZ7	Q9VEP0
P41374	Q9VV43
Q8MRC9	Q9VPC1
Q7K5K3	Q9I7K5
Q8MLW4	P26802
O18334	Q9VQ26
Q9VJ39	A8JUV0
A8DYB0	P52034
Q9VC94	Q9VMX9
Q9V3E9	Q9VYB7
Q9Y119	P42787
Q9VL10	Q9VI65
Q9VX94	Q9TVM2
P92204	Q9VK18
Q9VWQ6	Q05856
P15330	Q7JZ62
Q9VL25	Q9VPB1
Q9VS62	Q7JXW8
Q9W2M2	P17336
Q9VB46	Q9W509
Q9VK25	Q9V3T8
Q9VD22	Q9VS64
Q24491	Q8IR23
Q9VGA0	Q9VVW2
Q9VE94	O76863
A0A0B4LGM5	Q9W5E0
O46067	A1Z8W8
Q8INL3	P40791
Q9VJ74	Q9VM75
Q9VF51	Q9VMA2
A1Z729;Q7JUS1;Q7JYX2	Q9W253
Q9VXI6	Q7KU01
Q9VU95	Q9W303
Q9VUR4	Q9Y113
Q9VV61	Q9VKH6
Q7K2Q8	Q86B53
Q9VZV5	A0A0B4KF30
Q9W0H6	O18333
Q9W2E7	Q9VIZ1
Q24087	Q9I7M8
Q9W0S7	Q27237
Q9VA99	Q9VQ40
Q9VFC7	M9PI37
Q9VXW2	Q9VW34
Q9VJ75	Q9W1F4
Q9VEL2	Q9V9Q4
Q9VYW5	Q9VH20
Q8IQS5	Q9VI07
A0A0B4KER0	Q9I7F7
Q9Y095	Q9XZT1
Q24583	Q9V3C8
Q9VMA7	Q7K130
Q9VUB9	Q9VI56
Q9W3L1	Q7KTW5
A1ZA22	A1Z7W1
Q9W133	P29310
Q8INK9	Q9VTM4
Q9VG81	Q9VHQ5
Q9W3Q1	Q9W3Y0
Q8T4G5	Q9V492
D2A6L8;Q9VBX3	Q9VI16
Q9VCU6	Q9VKW4
A1Z7Q7	P16378;P20353
P28668	X2JC79
Q9VKD6	Q9VI58
Q9XZ11	Q9VLT1
P91938	P23625
P82712	Q9XYP8
Q27889	Q9VVI9
Q7K7W5	Q8MR31
A0A0B4KF86	Q0KI15
Q9VIS1	Q04688
Q9V677	Q9VYD5
Q9VAR0	Q9VIK1
Q9VCE6	Q9VRP8
Q8MST5	P48608
Q9VFE2	Q9VAG2
Q9VYZ8	Q7JW66
Q9VNW6	B7YZK8
A0A0B4KEG0	Q9VW83
Q9VB17	Q9VY92
Q7JVH6	Q9VTL1
Q9VAS8	Q9W0A9
Q9VPD7	Q9VCC3
A1Z934	A1ZAN6
O76511	Q9VJE4
Q9VYF2	O44386
Q9VWH4	A1Z9M5
Q7KLW9	Q94515
A8JQX3	Q9VSG9
Q86BJ3	Q9W135
A0A0B4LF16	Q9VGW2
Q9VBX2	Q9VMX4
Q8MRQ4	Q9W2H9
B7Z0D3	P45437
A8DYB7	Q9VG62
Q9VL22	A1Z813
Q9VZX7	Q9VLU0
Q9VCV4	Q9VXG1
Q961D3	P25822
Q9VPX6	O97059;Q9V3L8
Q9VZ64	P13002
Q95RS6	E1JI40
Q9W541	Q9VKJ3
Q9VZ20	Q8MQJ8
Q9W4P0	Q9W3M3
Q9VIQ5	Q9V3U2
P32100	A0A0B4KFB8
Q9VGC3	Q7K0X9
Q7JZK1	Q9VB49
Q9VL96	Q9VEJ1
Q9VR42	D5AEK7
A1Z9K0	P48555
Q8T9B6	Q7KRW4
Q9VQG4	Q9W2P5
Q9VP80	A0A0B4KFN3
Q9VZE4	Q9VTZ7
Q8T079	Q9VIV2
Q961D1	P31396
Q9VWV6	Q9VHR6
Q9VES8	Q9V9X7
Q7KTC0	Q7K4W1
Q7JYX5	Q9VK20
Q9VAY2	P29310;P92177
P43125	A0A0B4KGF6
Q9VMQ5	Q94523
Q9VDZ7	Q9VRE0
Q9VL91	P49906
O97062	P18053
O96433	Q7JN06
Q9W385	P31409
Q6WV17	A0A4D6K3L8
Q9VFB5	Q9W5U2
P48159	Q9W5E2
Q06559	A0A0B4KG50
Q9VHV5	M9PBV2
Q9I7L9	Q0E8J0
Q9VT33	Q7KN75
Q9W5B4	Q94516
	Q9VJ68
	O46048
	Q7JYA0
	M9PFR6
	A1Z9A2
	Q05913
	Q9VM71
	Q9VJ45
	Q9VGW7
	Q9VH76
	Q9VSL2
	P26019
	Q7K188
	Q7K4L9
	Q9VR91
	O97061
	Q9VZR6
	Q9U6M0
	A0A0B4KGE5
	Q7JR72
	Q8MSY4
	P39018
	P29413
	Q94981
	Q76NP9
	Q8IPK4
	Q9VB05
	A1Z9I5
	M9PF47
	A1Z7A6
	Q8IPD5
	Q9VHC0
	Q9VGL0
	Q9VIK9
	Q9VSM8
	Q9VT28
	Q9W1Y8
	Q9VUB8
	P91641
	Q9VK58
	Q9VGA3
	Q8I0D4
	Q960M4
	Q7JWH6
	Q0E9B5
	O46050
	Q9VPM1
	Q9VVC9
	Q9VD28
	Q8IMW9
	Q9VN88
	A8JQT5
	Q24574
	Q8IR01
	Q9Y091
	Q9W499
	P02574;P53501;P83967
	Q7JZW0
	A0A0B4KFD1
	P41126
	Q8SXU3
	Q9W335
	P40945;P61209
	Q9VL73
	Q24311
	Q9W517
	Q0E8E2
	Q7K1H0
	Q9V9U3
	Q9VYV5
	Q9VW10
	Q9VXL4
	Q7K159
	Q9VL57
	Q1WWB7
	Q9VJZ6
	Q9VJ28
	Q8IRE3
	A0A0B4KHT3
	Q9VW41
	P35992
	Q9VBZ9
	Q9VAU9
	A1Z6I7
	F2FB81
	Q8T0D3
	Q9GU50
	Q9VXE0
	Q9VZL3
	Q7K0W4
	Q9W1F5
	Q9VMD2
	Q9VXY4
	Q9VWP5
	Q9VB98
	Q9W1R5
	Q9VEX9
	Q9VM49
	Q9VP05
	Q94901
	Q9W3C1
	O46079
	Q9VSW4
	Q8IQ56
	Q9VU37
	Q9VZT7
	A0A0B4KEE4
	M9MSM5
	Q9W0D6
	P49455
	Q9W2Q7
	Q6WV19
	E1JIL1
	A1Z8D5
	Q9VQF7
	P52304
	Q9VQQ0
	Q9V3F2
	Q9W1N4
	Q9XZL8
	Q9XYP7
	Q9W282
	Q9VIK6
	A0A4D6K5M0
	Q9VYT4
	Q9VST4
	P49657
	Q03017
	Q24523
	Q7KMP8
	Q6NNB2
	Q9VGJ7
	Q9VN02
	P19109;Q9VHP0
	Q9VMB9
	Q9W410
	B7Z126
	Q9VLS1
	Q9VZE6
	Q9VLJ9
	Q9W2N0
	Q9VL69
	A0A0B4K6G3
	Q9V3P0
	Q95RC0
	Q9VA69
	Q9VNF5
	Q9VRN5
	P48603
	Q9VF26
	Q9VQR9
	Q9VRD6
	Q9VII1
	Q7KNQ9
	Q9VDI5
	Q9VQG1
	P48461;Q05547
	Q9W397
	Q9VT75
	Q9VYR3
	Q9W4K1
	Q9VKI2
	Q9VSD6
	Q9VZS1
	Q02926
	Q9W261
	Q9W3H0
	Q7K4Z4
	Q7K0F7
	Q9VR48
	Q9VGM1
	Q9VJ86
	Q9VSY1
	Q9W2F2
	M9PD30
	P35832
	Q9V9Z9
	Q9VUH9
	Q7KSM5
	A0A0B4KI34
	P21187
	Q9W308
	Q7JX95
	A0A0B4LGD3
	P49963
	Q9W3M4
	M9PFR8
	Q9VWD9
	E1JIR1
	Q9VW40
	Q11002
	Q9V4C6
	M9PEA2
	Q7JR83
	Q9V3I6
	Q9VPD2
	Q7KTS2
	Q9VZJ3
	Q9W3M6
	Q7JVZ8
	P14318
	Q09332
	O46100
	Q9VPQ2
	Q9V9X0;Q9V9X1
	Q9W384
	Q9VXX8
	Q9VA02
	Q9VCE7
	Q9NDJ2
	Q9VIL0
	P48593
	Q9W4A9
	Q8INH7
	Q9VMC8
	Q9VEG9
	Q9VRV4
	Q9V9M7
	P04359
	Q9VNC9
	Q99323
	P25455
	E1JJS1
	Q9VAY3
	Q9VD07
	Q9V4S8
	A0A0B4K7J3
	Q04047
	A1ZAA9
	Q9NB04
	Q9VYK7
	Q8SYL1
	Q9W528
	A8DYK5
	P50882
	Q9VYR0
	Q7K180
	Q9VAM9
	P05552
	Q9VDE5
	Q9VBZ5
	Q9VFV2
	Q7KB18
	P37193
	Q9VV31
	P42271
	Q7JR99
	Q9V9V9
	Q9VSS1
	Q9W1I8
	Q9Y109
	O76742
	Q9VVW8
	Q0KIB3
	Q9VXN2
	Q8IRH5
	Q9V466
	A8DYP0
	Q9VSM6
	Q7JZW2
	Q8I8U7
	M9PCP3
	P13008
	P26017
	Q9VQ34
	Q9VTP4
	O96539
	Q9VT70
	Q9VLL3
	Q7K4Q9
	Q9VRV8
	Q7KIS4
	Q9VXT0
	O97428
	Q9VY77
	Q9VGE3
	Q9VMZ8
	O97102
	Q494G8
	Q24173
	Q9VMR0
	Q8IPT0
	Q7KMH9
	Q9VHU1
	Q9V9S0
	Q0KHZ6
	M9NFF9
	Q9VG69
	Q9VR69
	O18404
	Q9W1Q8
	Q9VV49
	Q9W2Y3
	Q9VP65
	Q9W5W7
	Q9VCD1
	Q9V3S0
	Q9VYG1
	Q7KSN8
	Q9V4D4
	Q7JZ56
	Q7K2L7
	Q9XZ10
	Q8SZW5
	Q9VXU8
	Q8IN94
	Q94519
	Q8T0N5
	Q08012
	Q9VRX2
	Q9VUR2
	P40792;P48554
	Q9W4H9
	X2JAG8
	Q9VD29
	Q9XZT7
	Q7K3Q2
	Q9VA37
	P10040
	Q9VAS1
	Q8MLR7
	Q9VJP9
	Q9VXH7
	Q9VKV4
	Q27294
	Q9W0I7
	P07192
	Q9VF53
	A0A6H2EG35
	P15215
	Q9VGM1;Q9VLN6
	Q8SY41
	A1Z7Z4
	A1ZAW6
	O76902
	O96881
	P25157
	A0A0B4K859
	Q9VJ34
	A0A0B4KHZ9
	Q9VHB3
	Q9VS55
	Q9VA94
	P18486
	P20353
	Q9VB62
	Q9W147
	Q9VZW1
	Q9VSW7
	X2JCX4
	Q9VKU7
	Q9VCA9
	Q9VAU5
	Q9VUY1
	P51592
	Q9VBN5
	Q9VAN7;Q9VGB6
	P80455
	Q9VXH4
	Q9VSM9
	Q9VXE8
	Q9W1E8
	P92208
	M9PI97
	Q10714
	Q9VUY8
	Q9VWE7
	B7YZF8
	Q9VJC3
	Q7KSU3
	P52172
	P42003
	Q107I8
	Q7K209
	Q9V3A8
	Q9VBG7
	Q7JXB9
	Q8MVS5
	Q9VKB0
	Q9VE51
	Q9VEV3
	Q9VY97
	P21525
	A8JR16
	A0A4D6K2Q0
	Q7KN74
	Q7KSA2
	Q7JW27
	Q9VUY0
	Q7K1V1
	Q8MSX1
	Q9W1G4
	P48610
	Q9VXZ0
	Q7JQW6
	Q9VF28
	F0JAP7
	A1Z7K2
	Q86B87
	Q9VUZ0
	Q9VH23
	A0AQH0
	Q9VMU4
	Q9W1G1
	Q8INF6
	Q9V3Z3
	P10735
	Q9W293
	Q9VCY8
	Q9VZD5
	Q9VDC9
	Q9VVJ5
	O62530
	Q9VB74
	P23257
	Q94535
	Q9NJG9
	Q7KML2
	Q8IN89
	A1ZBD8
	Q9VLW7
	Q9VEA5
	Q9VHX2
	P13678
	Q9VK31
	Q9VW47
	Q01603
	Q9VRJ3
	Q9VKV5
	Q8MKL1
	Q7K148
	M9PBR6
	Q95SP2
	Q9W4R1
	Q8I0J3
	Q9VFW4
	Q8IP68
	Q9V4M2
	P25991
	Q9VB83
	P37236
	Q8SZK9
	B7Z0R7
	A0A0B4KH03
	A0A0B4K6W9
	P08953
	Q9XZ68
	Q9VWI6
	Q9VJL6
	P15007
	Q7KTT0
	Q9VWE8
	Q7K3U4
	A1ZBT5
	P30189
	A0A0B4KG70
	Q45VV3
	Q9VVX0
	Q7KVW1
	Q9VIC9
	Q9VY44
	Q9VN55
	Q8IQV1
	M9PHS8
	Q9V3T9
	Q9VZF0
	Q9VPX8
	P07207
	Q9VJ57
	Q9VHM2
	Q9W551
	Q94517
	Q9W0X0
	P48149
	Q8IQ97
	Q95R48
	Q9W5C2
	Q9VD26
	Q7K4H4
	Q9VPT4
	Q9VEZ3
	Q9W2U8
	Q9VW52
	P11046
	Q9VJ60
	A1YK02
	Q9VRN1
	Q9VPU4
	A1ZAU6
	P48612
	Q9VHX7
	Q9VEJ2
	O96989
	Q9W485
	Q9VCB9
	Q9GPJ1
	Q9V4N3
	Q9VRV5
	Q9VJD0
	Q9VLJ0
	Q9VKP5
	Q9VW57
	Q9VKU8
	Q9VHR5
	Q9VNA5
	Q9W362
	Q9VWV8
	Q9VKX6
	P07487
	Q9V9X0
	Q9VR80
	Q8IN05
	Q9Y165
	Q9VXA9
	Q9VXB5
	Q9VYD1
	Q9VC99
	Q9W3Q0
	Q9U616
	Q9XY35
	Q9V3Y0
	O96532
	Q9VQ89
	Q9VSN3
	Q00174
	Q23979
	Q8IPS4
	Q9VKJ4
	Q94547
	P50245
	Q8IMC6
	A1Z8L3
	Q9VTE9
	Q9VWD5
	Q9VFJ1
	P61851
	Q9V3D6
	P40417
	Q9VPF6
	Q95RN0
	Q7KN62
	Q8SX81
	Q9VMU7
	Q9VZL1
	Q9VBP6
	Q9VL13
	Q9VH65
	Q9VUJ1
	Q9VEA1
	Q9VST8
	Q9VWE6
	Q02748
	Q9Y128
	Q7K3W2
	P02572;P53501;P83967
	Q9VQB4
	Q24492
	Q9VHR2
	P40792
	Q9VUW2
	Q9VI09
	Q8T4E7
	P08630
	Q9W255
	Q9VRX7
	Q7KNF1
	Q9VA71
	A1ZB29
	Q7K4L8
	Q9W1S1
	Q9VVK7
	Q8IMV7
	Q9V7D2
	Q9VRQ7
	Q9VJD1
	A0A0B4K7K9
	Q9VW87
	Q9VDS5
	Q7K4B6
	Q8SWS7
	Q24324
	Q9VC87
	A1Z9D7
	Q9VB25
	A1ZAJ2
	Q7KVD1
	Q9XZ15
	Q7JZM8
	P43248
	Q06849
	Q6NL34
	Q9VEB1
	Q9Y0Z0
	Q9W423
	Q7JXZ2
	Q9V7P1
	Q9W1X5
	Q9VH69
	Q9VHN4
	Q8IN78
	Q9V4B8
	Q9VID9
	Q8MSS7
	Q7KK97
	Q9W087
	O46094
	Q9VNM3
	A1Z6X0
	Q9VLU2
	Q9VDF4
	Q9VY49
	O76521
	P14773
	Q9VLB3
	Q7JWQ7
	Q9VMS5
	Q9VDV3
	Q9VU65
	A0A0B4JCZ0
	Q9V9V0
	M9NE98
	Q9VCQ7
	P07664
	Q9VSK9
	Q9W2N5
	Q7KRW1
	Q9VY64
	Q9VV52
	Q9W451
	Q9VP06
	A1Z8R1
	Q09024
	Q8IP73
	P55035
	Q9VW66
	Q9VHV6
	Q9V345
	Q8T0T9
	Q9W254
	Q9VW51
	Q9Y1T2
	Q9VJ10
	P45975
	O77430
	A8JQY2
	Q9VQK0
	Q9VLP3
	Q7KNF2
	P33450
	P48810
	Q9VXE6
	Q9V474
	Q9VEU2
	A0A0B4K7Q6
	Q9VUA5
	A8JNK1
	Q9VR90
	O18405
	Q7JUS1
	Q9W4M7
	Q9VJ19
	Q9V5P6
	Q9W420
	Q9VRF7
	Q24322
	Q24186
	P47949
	Q9V3Y8
	Q9VKG4
	Q9VE11
	Q9VPL5
	Q9VGS3
	A0A0B4KG35
	P06604
	Q9VF77
	Q9W0B6
	Q9W579
	Q9V3F3
	Q9VWA8
	Q0KI00
	M9PDR0
	Q9VZ22
	Q9W0B8
	P56538
	Q7KLV9
	Q9VLN1
	Q9VTC4
	Q9VPR4
	Q9VUQ8
	Q9VEE9
	Q9VJD4
	P28167
	P05205
	Q9VMI5
	P02828
	P25439
	Q9VK30
	A0A0B4KGY6
	X2JCG8
	Q95RF6
	Q9VAS2
	Q9VYY7
	Q95028
	Q9VZ23
	M9PHM9
	Q7KTH8
	Q9VK34
	Q9VQE0
	M9MS40
	Q7K2L1
	Q9VB09
	P15278
	Q7K284
	Q9I7J0
	Q9VRV7
	A0A0B4KH68
	Q24368
	Q9VBR1
	A1ZAC7
	Q9W3M8
	Q0E8Q7
	Q9VVA0
	R9PY37
	B7Z143
	P0DKM0
	Q9VXY3
	E1JIY8
	Q9VDL7
	Q9VYL5
	O77475
	Q9V9Z3
	Q9VUZ8
	Q24157
	Q9VMM3
	O77086
	Q9VJ44
	Q9V3Y3
	Q9VP87
	P29617
	P02518
	Q7JVP2
	M9NGY4
	Q9VG00
	Q8T8W3
	P41073
	Q2MGK7
	Q9W260
	Q9VWY7
	A8DYF7
	X2JDY8
	Q05344
	Q9VWE4
	A1Z9X4
	Q9VE50
	P20480
	Q9VH45
	Q8MRL3
	P25161
	Q9VGI4
	Q8SZA8
	Q9VDW6
	P49630
	Q9VM95
	O61360
	Q9VUR0
	Q9VNE2
	Q24337
	Q9W3J5
	Q9VZF9
	P47948;P47949
	A1ZBG9
	Q9VQV7
	Q9W1H5
	A1ZA83
	Q9VGS2
	Q9V3R8
	Q9W2N6
	Q9VWH8
	A1ZBW6
	M9PHI7
	Q9VWS2
	Q5U127
	Q9VPS5
	Q9W3B2
	Q24151
	Q9W4X9
	Q59E36
	Q9VXV1
	Q8IPY3
	P08841;Q24560
	Q6NQY9
	P56175
	Q9VRL2
	Q9VKG8
	Q9V9Y9
	Q9U1H8
	Q9VND3
	Q9VCK0
	B7YZW3
	P16241
	Q9VN18
	Q9W526
	Q9VHX4
	Q7K3W4
	Q9VMA0
	Q9VQG0
	Q9VZY0
	Q9VPU1
	Q9VCC9
	M9PH36
	Q7KSB5
	Q9VHJ7
	Q9VEA6
	Q9VZX9
	O76928
	Q9VMD3
	Q7JR71
	Q9VUM1
	Q9VZS5
	Q9V9U0
	M9PE01
	Q9V3W0
	Q9VAI0
	Q7JZN0
	Q9W425
	B7Z0Z5
	P25153
	Q9VW59
	Q9W391
	P11346
	Q7JQY8
	Q9VQY4
	Q24171
	Q7K0L5
	Q9VDE9
	Q7K332
	Q9VPC3
	Q9VR28
	P46863
	Q9W389
	A0A6H2EG45
	P40304
	Q9VZI1
	Q02748;Q9VHS8
	A0A0B4KGE4
	A8JNT7
	Q9VLI9
	Q9VM33
	Q9XZ12
	Q7K0S1
	Q9VL59
	Q9VP13
	A1Z9X0
	A0A0B4KF65
	A8DYC4
	Q9VAC4
	Q9VL71
	Q9VMX1
	Q9VYF8
	A8JUY3
	Q9VGA1
	Q7K4Y0
	P11146
	Q9W2S1
	Q9VF36
	Q9VGH0
	Q9V9T4
	A1ZAY5
	Q961J8
	Q9VCZ0
	Q7KU24
	Q9VTR6
	Q7JWI7
	Q9VNR9
	A1Z7A8
	Q86NP2
	Q95SK3
	Q8INX3
	A1Z898
	Q9VYT7
	Q9VC31
	P06606
	Q9VYS5
	Q9W2Z7
	Q9VJ80
	Q9VL75
	Q94522
	Q9VDY6
	Q0KHQ1
	Q27331
	Q7K3J0
	Q24192
	Q9VCZ7
	Q9VRP5
	O96553
	Q8IQI0
	Q9V6D6
	Q7JWW5
	A1Z6E0
	Q9VZL5
	F9VMG5
	M9PDX8
	Q9VR61
	Q9W199
	P29613
	Q9VSK2
	Q9VPW1
	Q8SX78
	Q9VIH1
	Q4V6M1
	X2JCR2
	P33244
	X2JEC6
	Q9VX80
	Q7K2V9
	Q9VUM0
	Q961H2
	Q9VPY2
	P40301
	Q32KD2
	A1Z7K6
	A1Z995
	Q8IQ05
	Q9VMU2
	O01404
	Q9VMV5
	Q9VRG7
	Q5LJQ3
	Q7JXE4
	A1ZBH3
	Q8MSW9
	Q32KD4
	Q9VT00
	B7Z0B0
	Q9V9X0;Q9VAG2
	O44434
	Q8IR26;Q9VXP1
	Q9VHI7
	Q9Y123
	Q8IR42
	Q9VX77
	Q9VMC3
	Q8MSQ4
	X2JA38
	B7YZL9
	M9NF32
	Q9VVA6
	Q4U2G8
	Q9VAI9
	A0A0B4KFB5
	Q4Z8K6
	Q9V444
	Q9VVS4
	Q9VYB0
	Q9VWN4
	Q960E4
	Q9VCI4
	Q9VFS8
	A1Z6M0
	Q8MYX4
	Q8SX83
	Q9VNG2
	Q27889;Q9VXF1
	Q9VJN5
	Q9VY87
	Q9VUE8
	Q9VYN8
	Q7K0E3
	Q01604
	Q8SXK2
	Q9VF46
	Q0KHR3
	Q0E908
	Q7JYQ4
	Q9VHF2
	A1Z7G7
	Q9U1H9
	Q9VMD5
	Q9VYA1
	M9PGK3
	Q9VRU2
	Q9VKX4
	P48461;P48462;Q05547
	A0A0B4KH28
	Q0KIE7
	Q7KN79
	Q9VIF3
	Q9VNW0
	Q9NJH0
	M9PBC6
	Q9W363
	A1Z7V9
	P02574;P83967
	Q9VZS3
	Q9W2X5
	Q9VQF5
	Q8SXG7
	P08181
	Q8IN25
	A8JQW3
	Q960X4
	Q7K126
	Q9VRJ2
	Q9VJI9
	Q9W3F7
	Q9VLP5
	Q9W2M0
	P18489
	Q9VDC8
	Q9VLF5
	Q9W2S5
	Q8SZF4
	Q9VAT0
	Q6IGM9
	Q95RP8
	Q95RB1
	Q9Y171
	Q9VPB0
	Q9V778
	A1ZA77
	A4UZL3
	Q9VPC0
	Q8MRI4
	Q9VD25
	Q9W1H0
	Q9VN60
	Q9VY05
	Q4V5H1
	Q8IQJ7
	Q9VY02
	Q9VGP6
	Q9VF00
	Q9VNI8
	Q9VP51
	Q9VN13
	P17917
	Q9W4N2
	P18101
	A0A6M3Q7L9
	E1JHR0
	Q7K9H6
	Q9W148
	Q9V395
	Q9VAY7
	Q9VHG5
	Q9VTS3
	Q9XZ16
	C0HK95
	Q7JWP9
	Q7KKI0
	Q9VVX6
	Q9VZ55
	Q9NII1
	Q8SXX1
	Q9VU17
	Q9V464
	Q9VS60
	Q9VIG1
	Q9VLP7
	B7YZZ0
	Q9U6P7
	Q9VXJ0
	Q9VD35
	Q9W0X3
	Q9VFJ2
	Q7KUJ4
	Q27272
	Q9V3D5
	Q9W0M5
	O44226
	Q9V427
	Q9VKQ5
	A8DYA3
	O46102
	Q9VMH8
	Q9VXT5
	Q9VBU8
	A8JNW5
	X2JAU8
	Q24297
	Q9VLI4
	Q9VNZ2
	Q95T98
	Q9I7S8
	Q9VI24
	Q9VI70
	Q9W0S9
	B7Z0I8
	Q9VK43
	M9PGK1
	Q9VLJ6
	Q9VRL1
	Q9VX13
	Q9VN50
	Q9V3V6
	Q9GU68
	Q8SX76
	Q8IMP6
	A1Z6J5
	Q0E8E8;Q7JUS9
	Q9VRG8
	Q9VAW3
	Q9Y0H4
	Q9XZ58
	O44424
	Q9VKB3
	P13709
	E1JIZ7
	Q9VSJ8
	Q961B9
	Q8I077
	P61209
	Q24174
	G2J5Z0
	Q9VBB3
	Q0E8X7
	Q9Y156
	Q7JUS9
	Q9NFV7
	Q9XTN2
	Q7K4N3
	Q8I941
	Q9VC40
	Q9VC27
	D0UGE6
	Q9VIL2
	Q9VUB4
	Q9V6Y3
	Q9VC18
	Q9W2V9
	Q9VGV9
	P48588
	O97159
	Q9VH48
	Q9VTF5
	Q9VTY1
	Q9VN28
	Q9VAV2
	A1Z9I6
	Q9VF83
	A0A0B4LHR8
	P02283
	P83967
	Q9VRQ2
	A1ZBE9
	P07909
	Q9VVT2
	Q7KNS3
	Q9VEG6
	Q9VZS7
	A0A0B4KFZ1
	Q9XZS3
	O97479
	Q9V437
	Q9W4J6
	Q9VIU8
	O62531
	Q27411
	P36872
	P08120
	M9PBE1
	Q9VHA1
	Q9VHP0
	Q7JZJ3
	Q9V9W7
	Q9V9X1
	Q9Y166
	Q9Y0Y2
	P61857;Q24560
	Q8IRD3
	Q9VPM0
	Q9VZ05
	Q8IMY3
	A0A6M3QH40
	Q8MRN5
	Q9VGA4
	Q8MSU3
	Q9VFP2
	Q9NCC3
	Q24592
	E1JHA6
	Q9V3N6
	Q9W5R8
	Q9VT88
	Q9VG38
	Q9V3F8
	Q7JVL3
	Q9VFK6
	Q9VWA1
	Q8T8R1
	A0A0B4KEJ7
	Q9VN39
	Q9VA00
	Q9VEP6
	Q9VIZ3
	P08841;P61857;Q24560
	Q9VE80
	Q9VS38
	Q8IQG1
	Q9Y140
	Q9W2M8
	Q9VE09
	Q8SZU6
	Q9Y118
	Q24312
	Q9W111
	Q9VSC3
	B7Z002
	Q9VP85
	Q9VI10
	Q961W5
	A0A0B4K5Z8
	Q7K3H0
	Q9VGG8
	P16620
	Q9W462
	Q7JVP4
	A1ZB32
	Q9VEV7
	Q9VX35
	Q95RE4
	Q9VIZ2
	Q9V477
	Q24168
	Q9V3V3
	Q9VFI0
	Q29QW0
	Q9VRD9
	Q9VVF4
	P08646
	Q9VBR0
	Q9VCI0
	O76876
	Q24133
	Q9VT65
	Q8SWU6
	Q9W525
	Q8IQI3
	Q9W002
	Q0E8V8
	Q9XYN7
	A1ZAV3
	A0A0B4KGW6
	A8JUX3
	Q7JZB4
	A0A0B4KHK1
	Q9VWS3
	Q9VEW2
	A8JV07
	Q7YU03
	Q9VVX4
	Q9VIU4
	Q9VUW9
	A1Z7B8
	P29052
	P48604
	Q9VAP2
	Q9W3E1
	Q7K1W8
	P23572
	P46415
	Q9VAM6
	Q9VHP3
	Q8IQB7
	M9PFR2
	Q9XZ28
	Q7K4A1
	Q9VXR9
	Q8IGQ3
	M9PG98
	Q9VK85
	P52485
	Q8IRY7
	P41900
	Q9VAY9
	Q8MV48
	Q9VBI0
	Q9W4Y3
	Q9VXD9
	Q9VMV6
	P23696
	Q9VSU2
	B8A403
	Q9W4C3
	Q9V3R3
	Q9VZ08
	Q0E9B6
	O76896
	Q9VDQ3
	P13607
	Q9VXR5
	Q9W2E3
	Q7KN90
	O97125
	Q7K5M0
	P18431
	Q9VD02
	Q0E8K8
	Q9VEM2
	Q8SZ87
	Q9VXK6
	Q6NL44
	Q9VBY6
	Q9W4P5
	Q9VXG0
	Q9I7I7
	Q9VVN2
	P16621
	Q8T088
	Q9VHY5
	X2J9Y4
	Q9VZW0
	Q24152
	Q95RX5
	Q9VT21
	Q9VU34
	Q9VI53
	P52295
	M9PDE6
	Q8IGP5
	Q9VPE4
	Q9VMQ8
	Q9U1K7
	Q9W1C8
	A0A0B7P9G0
	Q27593
	Q8MZ07
	Q8MQK4
	O15945
	P50245;Q9VZX9
	Q9VZV8
	Q400N2
	Q9W0J9
	Q9VX34
	Q9VD08
	Q9VYW6
	Q9VI06
	Q9VFS5
	O97182
	Q86PD7
	P48148
	P00522
	E1JIT7
	P36179
	P25867
	Q9VFB6
	Q9VT69
	Q9W2D6
	Q9VPT8
	Q9W243
	O77459
	O18338
	Q9VKM7
	Q9W366
	Q9VI55
	Q24509
	Q9VKY3
	Q9VSI1
	Q960Z0
	Q9VKJ1
	P08879
	Q7K1Z5
	Q9VS57
	P10674
	Q9VWD4
	Q9VUX2
	P53034
	B7Z058
	Q9VA81
	P47825
	X2JAA3
	Q9VHG1
	Q8MKJ6
	Q24251
	Q9W3T9
	Q9VFE9
	Q86B99
	Q8MKK3
	Q7K1T1
	Q9W5D3
	Q9VWJ1
	Q7JQR3
	Q9XZ32
	Q8MLP9
	O46036
	Q9VEJ0
	Q9VWI3
	Q9VE86
	Q9VKW1
	Q9W039
	Q9VND8
	Q9VGN4
	Q8I0P9
	Q9VUK8
	Q9VM62
	P48602;Q27331
	Q9VAJ2
	Q9VV73
	Q7K3N1
	Q9VRJ7
	Q9W128
	Q7JVK1
	O46099
	Q7KTJ7
	Q9VGZ2
	Q9VHF5
	A0A0C4DHF6
	A2VEK1
	Q8T0S6
	Q9V3J8
	P35820
[truncated: 1,040 more rows]
