# Supplementary material for: Drosophila embryos allocate lipid droplets to specific lineages to ensure punctual development and redox homeostasis
Source: PLoS Genet. 2023 Aug 14;19(8):e1010875. doi: 10.1371/journal.pgen.1010875 (PMC10449164; doi:10.1371/journal.pgen.1010875)
Supplement: S11 Table — The gene ontology output from Gorilla using proteins differentially abundant in Jabba-/- and dPlin2-/-. The columns from left to right show the GO term, the GO term description, the P-value, the false discovery rate/q-value, and the enrichment of the GO term in the data set. Rows in blue show function related GO terms, orange show process related GO terms, and green show location related GO terms. (XLSX) [file pgen.1010875.s011.xlsx]

## Sheet: Sheet1
GO term	Description	P-value	FDR q-value	Enrichment (N, B, n, b)
GO:0003824	catalytic activity	1.26e-15	2.46e-12	1.39 (3283,1294,537,295)
GO:0044281	small molecule metabolic process	2.03e-10	1.21e-06	1.84 (3283,306,537,92)
GO:0016491	oxidoreductase activity	1.63e-09	1.58e-06	1.98 (3283,213,537,69)
GO:0043436	oxoacid metabolic process	4.49e-09	1.34e-05	2.10 (3283,166,537,57)
GO:0006082	organic acid metabolic process	4.49e-09	8.94e-06	2.10 (3283,166,537,57)
GO:0019752	carboxylic acid metabolic process	4.7e-09	7e-06	2.11 (3283,162,537,56)
GO:0005739	mitochondrion	3.82e-08	4.09e-05	1.81 (3283,246,537,73)
GO:0016054	organic acid catabolic process	4.75e-07	0.000567	2.73 (3283,56,537,25)
GO:0046395	carboxylic acid catabolic process	4.75e-07	0.000472	2.73 (3283,56,537,25)
GO:0048037	cofactor binding	8.9e-07	0.000578	2.09 (3283,120,537,41)
GO:0051186	cofactor metabolic process	1.53e-06	0.00131	2.07 (3283,118,537,40)
GO:0032787	monocarboxylic acid metabolic process	2.95e-06	0.0022	2.38 (3283,72,537,28)
GO:0044282	small molecule catabolic process	3.09e-06	0.00204	2.33 (3283,76,537,29)
GO:0005975	carbohydrate metabolic process	3.22e-06	0.00192	2.26 (3283,84,537,31)
GO:0006790	sulfur compound metabolic process	3.88e-06	0.0021	2.39 (3283,69,537,27)
GO:0050662	coenzyme binding	4.2e-06	0.00205	2.30 (3283,77,537,29)
GO:0006749	glutathione metabolic process	2.27e-05	0.0113	3.31 (3283,24,537,13)
GO:0009112	nucleobase metabolic process	3.03e-05	0.0139	4.23 (3283,13,537,9)
GO:0016616	oxidoreductase activity, acting on the CH-OH group of donors, NAD or NADP as acceptor	3.09e-05	0.0121	2.58 (3283,45,537,19)
GO:0016614	oxidoreductase activity, acting on CH-OH group of donors	3.47e-05	0.0113	2.50 (3283,49,537,20)
GO:0006629	lipid metabolic process	4.4e-05	0.0187	1.79 (3283,147,537,43)
GO:1901575	organic substance catabolic process	4.53e-05	0.018	1.50 (3283,322,537,79)
GO:0046112	nucleobase biosynthetic process	5.09e-05	0.019	4.45 (3283,11,537,8)
GO:0036094	small molecule binding	6.07e-05	0.0169	1.40 (3283,444,537,102)
GO:0016763	transferase activity, transferring pentosyl groups	8.05e-05	0.0196	4.76 (3283,9,537,7)
GO:0051287	NAD binding	8.24e-05	0.0178	3.60 (3283,17,537,10)
GO:0016798	hydrolase activity, acting on glycosyl bonds	9.42e-05	0.0183	2.85 (3283,30,537,14)
GO:0009117	nucleotide metabolic process	9.99e-05	0.0351	1.99 (3283,89,537,29)
GO:0071616	acyl-CoA biosynthetic process	0.000115	0.0382	6.11 (3283,5,537,5)
GO:0006085	acetyl-CoA biosynthetic process	0.000115	0.0362	6.11 (3283,5,537,5)
GO:0035384	thioester biosynthetic process	0.000115	0.0344	6.11 (3283,5,537,5)
GO:1901135	carbohydrate derivative metabolic process	0.000124	0.0352	1.72 (3283,153,537,43)
GO:0006753	nucleoside phosphate metabolic process	0.000125	0.0339	1.97 (3283,90,537,29)
GO:0055086	nucleobase-containing small molecule metabolic process	0.000127	0.0329	1.86 (3283,112,537,34)
GO:0009056	catabolic process	0.000133	0.0331	1.44 (3283,347,537,82)
GO:0006631	fatty acid metabolic process	0.000172	0.0409	2.32 (3283,50,537,19)
GO:0019637	organophosphate metabolic process	0.000172	0.0394	1.73 (3283,141,537,40)
GO:0055114	oxidation-reduction process	0.000176	0.0389	2.21 (3283,58,537,21)
GO:0009063	cellular amino acid catabolic process	0.00018	0.0383	2.84 (3283,28,537,13)
GO:0004553	hydrolase activity, hydrolyzing O-glycosyl compounds	0.00018	0.0318	2.84 (3283,28,537,13)
GO:1901265	nucleoside phosphate binding	0.000233	0.0378	1.39 (3283,405,537,92)
GO:0000166	nucleotide binding	0.000233	0.0349	1.39 (3283,405,537,92)
GO:0043168	anion binding	0.000286	0.0398	1.35 (3283,466,537,103)
GO:1901606	alpha-amino acid catabolic process	0.000343	0.0705	2.82 (3283,26,537,12)
GO:1990204	oxidoreductase complex	0.000415	0.223	2.92 (3283,23,537,11)
GO:0008152	metabolic process	0.000489	0.0973	1.13 (3283,1636,537,303)
GO:0019866	organelle inner membrane	0.000516	0.184	2.41 (3283,38,537,15)
GO:0004364	glutathione transferase activity	0.000553	0.0718	3.24 (3283,17,537,9)
GO:0006090	pyruvate metabolic process	0.000584	0.112	3.49 (3283,14,537,8)
GO:0006739	NADP metabolic process	0.000709	0.132	6.11 (3283,4,537,4)
GO:0071322	cellular response to carbohydrate stimulus	0.000709	0.128	6.11 (3283,4,537,4)
GO:0019693	ribose phosphate metabolic process	0.000717	0.126	1.95 (3283,72,537,23)
GO:0043167	ion binding	0.00073	0.0889	1.25 (3283,716,537,146)
GO:0072329	monocarboxylic acid catabolic process	0.000788	0.134	2.62 (3283,28,537,12)
GO:0044248	cellular catabolic process	0.000876	0.145	1.40 (3283,324,537,74)
