# Supplementary material for: Drosophila embryos allocate lipid droplets to specific lineages to ensure punctual development and redox homeostasis
Source: PLoS Genet. 2023 Aug 14;19(8):e1010875. doi: 10.1371/journal.pgen.1010875 (PMC10449164; doi:10.1371/journal.pgen.1010875)
Supplement: S12 Table — All the numerical data underlying graphs and summary statistics. Data from individual figure panels are presented on separate tabs. Listed are the numerical data, the means, and the standard deviation. (XLSX) [file pgen.1010875.s012.xlsx]

## Sheet: Fig 3 A
	Early				Late
	Wild Type	Jabba-/-	klar-/-		Wild Type	Jabba-/-	klar-/-
	2.53	2.27	2.06		0.854	2.57778	1.54
	2.01	2.02	2		0.546	2	1.54
	3.46	2.98	2.56		0.515	1.4	1.43
Mean	2.66667	2.42333	2.20667		0.638333	1.99259	1.50333
StDev	0.599796	0.406639	0.251042		0.153024	0.480854	0.0518545

## Sheet: Fig 3 C
	Stage 1-3			Stage 9-11			Stage 16
	Wild Type	Jabba-/-	klar-/-	Wild Type	Jabba-/-	klar-/-	Wild Type	Jabba-/-	klar-/-
	0.892	1.03	1.31	0.762	0.884	1.02	0.02	0.185	0.275
	0.982	1.14	1.31	0.677	0.883	0.798	0	0.179	0.26
	1.13		1.44
Mean	1.00133	1.085	1.35333	0.7195	0.8835	0.909	0.01	0.182	0.2675
StDev	0.0981201	0.055	0.0612826	0.0425	0.0005	0.111	0.01	0.003	0.0075

## Sheet: Fig 3 D
Wild type	Jabba-/-			Wild type	Jabba-/-
1280	1885		Mean	1504.12	1618.58
1529	1525		StDev	115.485	130.074
1450	1696
1369	1584
1446	1603
1293	1629
1510	1527
1596	1699
1514	1549
1643	1739
1294	1559
1559	1559
1475	1471
1701	1559
1322	1645
1496	1872
1543	1767
1630	1617
1674	1367
1580	1435
1643	1650
1636	1317
1415	1616
1503	1525
1710	1580
1458	1593
1436	1666
1582	1515
1466	1615
1595	1677
1430	1580
1436	1956
1438	1608
1637	1665
1272	1804
1548	1615
1588
1518
1415
1535

## Sheet: Fig 3 E
Wild Type	klar-/-			Wild type	klar-/-
1357	1345		Mean	1341.4	1380.9
1396	1386		StDev	57.0147	85.901
1453	1408
1306	1395
1338	1350
1345	1316
1293	1734
1497	1449
1385	1455
1391	1370
1377	1258
1346	1388
1340	1364
1356	1382
1444	1379
1371	1334
1387	1317
1345	1409
1346	1358
1384	1322
1344	1425
1345	1313
1372	1418
1235	1361
1389	1341
1343	1445
1297	1337
1339	1371
1335	1283
1282	1437
1348	1334
1377	1320
1347	1348
1536	1711
1361	1341
1322	1411
1342	1263
1272	1260
1327	1357
1368	1399
1308	1458
1366	1355
1337	1403
1365	1387
1319	1305
1325	1339
1278	1422
1338	1395
1279	1647
1326	1413
1331	1333
1322	1346
1299	1325
1250	1376
1321	1370
1267	1292
1356	1385
1348	1363
1332	1362
1363	1403
1308	1362
1329
1376
1366
1333
1376
1329
1271
1373
1199
1220
1330
1467
1446
1208
1327
1323
1280

## Sheet: Fig 4 B
Wild Type	dPLIN2-/-			Wild type	dPLIN2-/-
1180	1246		Mean	1150.35	1307.73
1053	1233		StDev	48.0146	163.901
1147	1487
1130	1246
1227	1233
1162	1487
1176	1247
1160	1406
1147	1172
1147	1297
1160	1395
1153	1090
1186	1262
1166	1247
1170	1312
1162	1260
1133	1754
1156	1276
1197	1165
1002	1567
1054	1232
1164	1191
1115	1625
1187	1138
1219	1263
1143	1152
1198	1259
1161	1094
1119	1645
1151	1251
1204
1164
1048
1171

## Sheet: Fig 4 D
19.5hrs
	Stage 14	Stage 15	Stage 16	Stage 17	Hatched
Wild type	0	0.839	0.161	0	0
Jabba-/-	0	0.972	0.0278	0	0
klar-/-	0.0588	0.8824	0.0588	0	0
dPlin2-/-	0.0435	0.957	0	0	0
22hrs
	Stage 14	Stage 15	Stage 16	Stage 17	Hatched
Wild type	0	0	0.972	0.0278	0
Jabba-/-	0	0	1	0	0
klar-/-	0	0	1	0	0
dPlin2-/-	0	0.364	0.591	0.0455	0
25.5hrs
	Stage 14	Stage 15	Stage 16	Stage 17	Hatched
Wild type	0	0	0.586	0.414	0
Jabba-/-	0	0	1	0	0
klar-/-	0	0	0.875	0.125	0
dPlin2-/-	0.0455	0.318	0.455	0.181	0
26.8hrs
	Stage 14	Stage 15	Stage 16	Stage 17	Hatched
Wild type	0	0	0.152	0.818	0.0303
Jabba-/-	0	0	0.462	0.538	0
klar-/-	0	0	0.455	0.545	0
dPlin2-/-	0	0.227	0.5	0.273	0

## Sheet: Fig 4 E
Wild Type	LpR1-/-,LpR2+/-			Wild type	LpR1-/-,LpR2+/-
1214	1317		Mean	1219.13	1289.46
1203	1237		StDev	53.1537	60.8438
1307	1337
1128	1326
1282	1177
1200	1458
1179	1259
1206	1277
1289	1201
1147	1310
1189	1297
1213	1296
1226	1284
1310	1269
1194	1322
	1212
	1255
	1156
	1303
	1305
	1253
	1309
	1289
	1313
	1363
	1299
	1396
	1285

## Sheet: Fig 4 F
OrR			LpR1&2
embryo#	area	intensity (A.U)	Embryo#	area	intensity (A.U.)
1	34602.8	36120.4	1	34602.8	30200.6
2	34602.8	32879.7	2	34602.8	24413.4
3	34602.8	27659	3	34602.8	23434.2
4	34602.8	41435.3	4	34602.8	22947.9
5	34602.8	47673.3	5	34602.8	28256.8
6	34602.8	46111.3	6	34602.8	27329.1
7	34602.8	35018.6	7	34602.8	21656.8
8	34602.8	32372.5	8	34602.8	37210.8
9	34602.8	44707.6	9	34602.8	27867.8
10	34602.8	34437.9
11	34602.8	36809.8
12	34602.8	44497.6
13	34602.8	48019.7
14	34602.8	56181.3
mean		40280.3			27035.3
StdDev		7596.45			4488.37

## Sheet: Fig 6 B
	ATGL			Stur			FASN1			Trehalase			Trehalose-phosphatase			GSS			GSTT1			GSTT4			GSTD3			GSTD1			GSTD9			GSTZ1			GSTO2			GSTE13			GSTE10			PRx6C			GCLC
	Wild type	Jabba-/-	dPlin2-/-	Wild type	Jabba-/-	dPlin2-/-	Wild type	Jabba-/-	dPlin2-/-	Wild type	Jabba-/-	dPlin2-/-	Wild type	Jabba-/-	dPlin2-/-	Wild type	Jabba-/-	dPlin2-/-	Wild type	Jabba-/-	dPlin2-/-	Wild type	Jabba-/-	dPlin2-/-	Wild type	Jabba-/-	dPlin2-/-	Wild type	Jabba-/-	dPlin2-/-	Wild type	Jabba-/-	dPlin2-/-	Wild type	Jabba-/-	dPlin2-/-	Wild type	Jabba-/-	dPlin2-/-	Wild type	Jabba-/-	dPlin2-/-	Wild type	Jabba-/-	dPlin2-/-	Wild type	Jabba-/-	dPlin2-/-	Wild type
	1110000	1800000	937000	2580000	2940000	3760000	554000	955000	1230000	1230000	1540000	2160000	1380000	3560000	1660000	2110000	3740000	3490000	3580000	4580000	5040000	2890000	5090000	4610000	505000	845000	1030000	716000	1790000	19900000	102000	388000	605000	1130000	675000	667000	707000	968000	775000	2870000	2080000	2400000	1830000	300000	105000	1830000	4290000	6860000	700000
	1210000	1750000	796000	2620000	2810000	3780000	654000	989000	1470000	1110000	1760000	1920000	1580000	3060000	1570000	2150000	3820000	3290000	3700000	4870000	5130000	2680000	4300000	4970000	504000	709000	1210000	871000	1530000	19200000	54700	352000	747000	1180000	710000	771000	786000	889000	721000	3130000	1920000	2320000	1630000	68600	634000	2660000	3570000	6690000	653000
	1000000	1730000	892000	2710000	2980000	3670000	474000	1190000	1080000	1330000	2240000	2290000	1600000	2590000	1970000	2300000	3760000	3380000	3630000	4680000	5240000	3140000	4770000	5480000	475000	830000	1080000	933000	1770000	20700000	212000	497000	760000	1190000	623000	701000	738000	1030000	884000	2870000	2080000	2360000	2050000	77100	586000	2180000	4460000	6900000	672000
mean	1.10667e+06	1760000	875000	2.63667e+06	2910000	3.73667e+06	560667	1.04467e+06	1260000	1.22333e+06	1.84667e+06	2.12333e+06	1520000	3070000	1.73333e+06	2.18667e+06	3.77333e+06	3.38667e+06	3.63667e+06	4710000	5.13667e+06	2.90333e+06	4720000	5020000	494667	794667	1.10667e+06	840000	1.69667e+06	1.99333e+07	122900	412333	704000	1.16667e+06	669333	713000	743667	962333	793333	2.95667e+06	2.02667e+06	2360000	1.83667e+06	148567	441667	2.22333e+06	4.10667e+06	6.81667e+06	675000
StdDev	85764.5	29439.2	58804.8	54365	72571.8	47842.3	73635.7	103699	160624	89938.3	292271	153261	99331.1	396064	171335	81785.6	33993.5	81785.6	49216.1	120277	81785.6	188031	324448	356931	13912.4	60884.2	75865.4	91261.5	118134	612826	65896	61645.9	70204.5	26246.7	35742.9	43297.4	32499.6	57702.3	67795.4	122565	75424.7	32659.9	171529	107136	238864	340229	385775	91043.3	19304.6
[truncated: 11 more columns]

## Sheet: Fig 7 A
	Wild Type	Jabba-/-	klar-/-	dPLIN2-/-
	516	2267	1887	1576
	696	2613	2397	1373
	746	2389	1424	1924
mean	652.667	2423	1902.67	1624.33
StdDev	98.7702	143.285	397.38	227.526

[truncated: 15 more sheets: Fig 7 C, Fig 7 D, Fig 7 E, Fig 7 F, Fig 7 G, Fig 7 H, Fig 7 I, Fig 7 J, Fig 7K, Fig 7 L, Fig 7 M, Fig 8 A, Fig 8 B, Fig 8 D, Fig 8 F]
